# Supplementary material for: Dynamic spatiotemporal determinants modulate GPCR:G protein coupling selectivity and promiscuity
Source: Nat Commun. 2022 Dec 2;13:7428. doi: 10.1038/s41467-022-34055-5 (PMC9718833; doi:10.1038/s41467-022-34055-5)
Supplement: Supplementary file 4 — Supplementary Data 1 [file 41467_2022_34055_MOESM4_ESM.xlsx]

## Sheet: Sheet3
hgnc_symbol	catGs_avet	catGi_avet	catGq_avet	catG12_avet	Gtp_Gs	Gtp_Gi	Gtp_Gq	Gtp_G12	In_Gs	In_Gi	In_Gq	In_G12	tested_Avet	tested_GtP	tested_Inuoe	score_A_Gs	score_A_Gi	score_A_Gq	score_A_G12	score_G_Gs	score_G_Gi	score_G_Gq	score_G_G12	score_I_Gs	score_I_Gi	score_I_Gq	score_I_G12	cum.avg
LPAR1	NA	primary	primary	primary	NA	primary	primary	primary	No coupling	secondary	primary	primary	YES	YES	YES	0	4	4	4	0	2	2	2	0	0.5	1	1	1.70833
LPAR2	NA	primary	primary	secondary	NA	primary	primary	primary	secondary	secondary	primary	primary	YES	YES	YES	0	4	4	2	0	2	2	2	0.5	0.5	1	1	1.58333
BDKRB2	NA	secondary	primary	primary	primary	primary	primary	NA	No coupling	primary	primary	secondary	YES	YES	YES	0	2	4	4	2	2	2	0	0	1	1	0.5	1.54167
GPR68	secondary	primary	primary	primary	NA	primary	primary	NA	NA	NA	NA	NA	YES	YES	NO	2	4	4	4	0	2	2	0	0	0	0	0	1.5
GPR4	primary	NA	secondary	primary	primary	primary	primary	primary	NA	NA	NA	NA	YES	YES	NO	4	0	2	4	2	2	2	2	0	0	0	0	1.5
EDNRA	secondary	primary	primary	secondary	NA	NA	primary	NA	secondary	primary	primary	primary	YES	YES	YES	2	4	4	2	0	0	2	0	0.5	1	1	1	1.45833
PTGER4	primary	secondary	primary	secondary	primary	secondary	NA	NA	primary	secondary	No coupling	No coupling	YES	YES	YES	4	2	4	2	2	1	0	0	1	0.5	0	0	1.375
HRH1	secondary	primary	secondary	primary	NA	NA	primary	NA	secondary	primary	secondary	No coupling	YES	YES	YES	2	4	2	4	0	0	2	0	0.5	1	0.5	0	1.33333
CCKAR	secondary	secondary	primary	secondary	secondary	NA	primary	NA	secondary	primary	primary	secondary	YES	YES	YES	2	2	4	2	1	0	2	0	0.5	1	1	0.5	1.33333
HCRTR2	NA	secondary	primary	secondary	primary	primary	primary	NA	No coupling	secondary	primary	secondary	YES	YES	YES	0	2	4	2	2	2	2	0	0	0.5	1	0.5	1.33333
HRH2	primary	secondary	primary	NA	secondary	NA	primary	NA	primary	secondary	secondary	secondary	YES	YES	YES	4	2	4	0	1	0	2	0	1	0.5	0.5	0.5	1.29167
CNR1	NA	primary	secondary	primary	secondary	primary	NA	NA	No coupling	primary	secondary	primary	YES	YES	YES	0	4	2	4	1	2	0	0	0	1	0.5	1	1.29167
LTB4R	NA	primary	primary	secondary	NA	primary	primary	NA	No coupling	primary	secondary	No coupling	YES	YES	YES	0	4	4	2	0	2	2	0	0	1	0.5	0	1.29167
PTGFR	NA	secondary	primary	primary	secondary	NA	primary	NA	primary	No coupling	primary	No coupling	YES	YES	YES	0	2	4	4	1	0	2	0	1	0	1	0	1.25
CHRM2	secondary	primary	primary	NA	secondary	primary	secondary	NA	No coupling	primary	No coupling	No coupling	YES	YES	YES	2	4	4	0	1	2	1	0	0	1	0	0	1.25
DRD5	primary	secondary	primary	NA	primary	NA	NA	NA	primary	secondary	secondary	secondary	YES	YES	YES	4	2	4	0	2	0	0	0	1	0.5	0.5	0.5	1.20833
DRD1	primary	secondary	primary	NA	primary	NA	NA	NA	primary	secondary	primary	No coupling	YES	YES	YES	4	2	4	0	2	0	0	0	1	0.5	1	0	1.20833
CYSLTR2	NA	primary	primary	secondary	NA	secondary	primary	NA	No coupling	secondary	primary	No coupling	YES	YES	YES	0	4	4	2	0	1	2	0	0	0.5	1	0	1.20833
PTGER3	NA	primary	primary	secondary	NA	primary	secondary	NA	No coupling	secondary	No coupling	primary	YES	YES	YES	0	4	4	2	0	2	1	0	0	0.5	0	1	1.20833
GHSR	NA	secondary	secondary	primary	NA	secondary	primary	secondary	secondary	secondary	primary	secondary	YES	YES	YES	0	2	2	4	0	1	2	1	0.5	0.5	1	0.5	1.20833
P2RY2	NA	secondary	secondary	primary	NA	secondary	primary	secondary	secondary	No coupling	primary	primary	YES	YES	YES	0	2	2	4	0	1	2	1	0.5	0	1	1	1.20833
ADRA2A	secondary	primary	primary	NA	secondary	primary	NA	NA	No coupling	primary	No coupling	No coupling	YES	YES	YES	2	4	4	0	1	2	0	0	0	1	0	0	1.16667
FFAR2	NA	primary	primary	NA	NA	secondary	primary	NA	secondary	secondary	primary	primary	YES	YES	YES	0	4	4	0	0	1	2	0	0.5	0.5	1	1	1.16667
GPR39	NA	primary	secondary	primary	secondary	NA	primary	secondary	NA	NA	NA	NA	YES	YES	NO	0	4	2	4	1	0	2	1	0	0	0	0	1.16667
F2R	NA	primary	secondary	primary	NA	NA	NA	NA	No coupling	primary	primary	primary	YES	NO	YES	0	4	2	4	0	0	0	0	0	1	1	1	1.08333
ADORA2B	primary	NA	primary	NA	primary	NA	secondary	NA	secondary	primary	secondary	No coupling	YES	YES	YES	4	0	4	0	2	0	1	0	0.5	1	0.5	0	1.08333
HTR2C	NA	primary	secondary	secondary	NA	secondary	primary	NA	No coupling	primary	secondary	secondary	YES	YES	YES	0	4	2	2	0	1	2	0	0	1	0.5	0.5	1.08333
ADRB2	primary	NA	primary	NA	primary	secondary	NA	NA	primary	No coupling	primary	No coupling	YES	YES	YES	4	0	4	0	2	1	0	0	1	0	1	0	1.08333
BDKRB1	NA	primary	secondary	NA	NA	primary	primary	NA	secondary	primary	primary	secondary	YES	YES	YES	0	4	2	0	0	2	2	0	0.5	1	1	0.5	1.08333
MC3R	primary	secondary	secondary	NA	primary	NA	NA	NA	secondary	secondary	secondary	primary	YES	YES	YES	4	2	2	0	2	0	0	0	0.5	0.5	0.5	1	1.04167
MC4R	primary	NA	primary	NA	primary	NA	NA	NA	secondary	secondary	primary	secondary	YES	YES	YES	4	0	4	0	2	0	0	0	0.5	0.5	1	0.5	1.04167
ADRB1	primary	secondary	secondary	NA	primary	secondary	NA	NA	secondary	No coupling	primary	No coupling	YES	YES	YES	4	2	2	0	2	1	0	0	0.5	0	1	0	1.04167
CYSLTR1	NA	primary	primary	NA	NA	secondary	primary	NA	No coupling	secondary	primary	No coupling	YES	YES	YES	0	4	4	0	0	1	2	0	0	0.5	1	0	1.04167
GCGR	primary	primary	secondary	NA	primary	NA	NA	NA	NA	NA	NA	NA	YES	YES	NO	4	4	2	0	2	0	0	0	0	0	0	0	1
GPR65	primary	secondary	NA	primary	primary	NA	NA	NA	NA	NA	NA	NA	YES	YES	NO	4	2	0	4	2	0	0	0	0	0	0	0	1
HTR1A	NA	primary	primary	NA	NA	primary	NA	NA	No coupling	primary	primary	No coupling	YES	YES	YES	0	4	4	0	0	2	0	0	0	1	1	0	1
GRM5	NA	primary	primary	NA	secondary	secondary	primary	NA	NA	NA	NA	NA	YES	YES	NO	0	4	4	0	1	1	2	0	0	0	0	0	1
ADORA2A	primary	NA	secondary	NA	primary	NA	secondary	NA	primary	primary	primary	No coupling	YES	YES	YES	4	0	2	0	2	0	1	0	1	1	1	0	1
AGTR1	NA	NA	primary	secondary	NA	primary	primary	NA	No coupling	primary	primary	No coupling	YES	YES	YES	0	0	4	2	0	2	2	0	0	1	1	0	1
CHRM1	secondary	secondary	primary	NA	NA	NA	primary	NA	No coupling	secondary	primary	No coupling	YES	YES	YES	2	2	4	0	0	0	2	0	0	0.5	1	0	0.958333
HTR2B	NA	primary	primary	NA	NA	NA	primary	NA	No coupling	secondary	primary	No coupling	YES	YES	YES	0	4	4	0	0	0	2	0	0	0.5	1	0	0.958333
OPRL1	NA	primary	primary	NA	NA	primary	NA	NA	No coupling	primary	secondary	No coupling	YES	YES	YES	0	4	4	0	0	2	0	0	0	1	0.5	0	0.958333
ADRA1A	secondary	NA	primary	NA	NA	NA	primary	secondary	primary	No coupling	primary	secondary	YES	YES	YES	2	0	4	0	0	0	2	1	1	0	1	0.5	0.958333
AVPR2	primary	NA	primary	NA	primary	NA	NA	NA	primary	No coupling	No coupling	No coupling	YES	YES	YES	4	0	4	0	2	0	0	0	1	0	0	0	0.916667
CHRM4	NA	primary	primary	NA	NA	primary	NA	NA	No coupling	primary	No coupling	No coupling	YES	YES	YES	0	4	4	0	0	2	0	0	0	1	0	0	0.916667
GIPR	primary	secondary	secondary	NA	primary	NA	NA	NA	primary	No coupling	No coupling	No coupling	YES	YES	YES	4	2	2	0	2	0	0	0	1	0	0	0	0.916667
S1PR1	NA	secondary	primary	secondary	NA	primary	NA	NA	No coupling	primary	No coupling	No coupling	YES	YES	YES	0	2	4	2	0	2	0	0	0	1	0	0	0.916667
CRHR1	primary	secondary	secondary	NA	primary	NA	secondary	NA	NA	NA	NA	NA	YES	YES	NO	4	2	2	0	2	0	1	0	0	0	0	0	0.916667
CRHR2	primary	secondary	secondary	NA	primary	NA	secondary	NA	NA	NA	NA	NA	YES	YES	NO	4	2	2	0	2	0	1	0	0	0	0	0	0.916667
PTGER1	NA	NA	primary	secondary	NA	secondary	primary	NA	secondary	No coupling	primary	secondary	YES	YES	YES	0	0	4	2	0	1	2	0	0.5	0	1	0.5	0.916667
ADORA1	NA	primary	secondary	NA	secondary	primary	secondary	NA	No coupling	primary	No coupling	No coupling	YES	YES	YES	0	4	2	0	1	2	1	0	0	1	0	0	0.916667
ADRA2B	NA	primary	secondary	NA	secondary	primary	NA	NA	No coupling	primary	No coupling	secondary	YES	YES	YES	0	4	2	0	1	2	0	0	0	1	0	0.5	0.875
HTR2A	NA	secondary	primary	NA	NA	secondary	primary	NA	No coupling	secondary	primary	No coupling	YES	YES	YES	0	2	4	0	0	1	2	0	0	0.5	1	0	0.875
PTH1R	secondary	secondary	secondary	NA	primary	NA	secondary	NA	primary	No coupling	secondary	No coupling	YES	YES	YES	2	2	2	0	2	0	1	0	1	0	0.5	0	0.875
LPAR4	NA	NA	NA	NA	primary	primary	primary	primary	primary	secondary	secondary	secondary	NO	YES	YES	0	0	0	0	2	2	2	2	1	0.5	0.5	0.5	0.875
CALCR	secondary	primary	secondary	secondary	NA	NA	NA	NA	NA	NA	NA	NA	YES	NO	NO	2	4	2	2	0	0	0	0	0	0	0	0	0.833333
F2RL1	NA	primary	primary	secondary	NA	NA	NA	NA	NA	NA	NA	NA	YES	NO	NO	0	4	4	2	0	0	0	0	0	0	0	0	0.833333
CXCR2	NA	primary	primary	NA	NA	primary	NA	NA	NA	NA	NA	NA	YES	YES	NO	0	4	4	0	0	2	0	0	0	0	0	0	0.833333
GLP1R	primary	secondary	secondary	NA	primary	NA	NA	NA	NA	NA	NA	NA	YES	YES	NO	4	2	2	0	2	0	0	0	0	0	0	0	0.833333
NPY1R	primary	secondary	secondary	NA	NA	primary	NA	NA	NA	NA	NA	NA	YES	YES	NO	4	2	2	0	0	2	0	0	0	0	0	0	0.833333
MTNR1A	NA	secondary	primary	NA	NA	primary	secondary	NA	No coupling	primary	No coupling	No coupling	YES	YES	YES	0	2	4	0	0	2	1	0	0	1	0	0	0.833333
OPRM1	NA	primary	secondary	NA	NA	primary	secondary	NA	No coupling	primary	No coupling	No coupling	YES	YES	YES	0	4	2	0	0	2	1	0	0	1	0	0	0.833333
AVPR1A	NA	secondary	primary	NA	NA	NA	primary	NA	secondary	No coupling	primary	No coupling	YES	YES	YES	0	2	4	0	0	0	2	0	0.5	0	1	0	0.791667
CHRM3	NA	secondary	primary	NA	NA	NA	primary	NA	No coupling	secondary	primary	No coupling	YES	YES	YES	0	2	4	0	0	0	2	0	0	0.5	1	0	0.791667
HTR1B	NA	primary	secondary	NA	NA	primary	NA	NA	No coupling	primary	secondary	No coupling	YES	YES	YES	0	4	2	0	0	2	0	0	0	1	0.5	0	0.791667
OPRD1	NA	primary	secondary	NA	NA	primary	NA	NA	No coupling	primary	secondary	No coupling	YES	YES	YES	0	4	2	0	0	2	0	0	0	1	0.5	0	0.791667
SSTR2	NA	primary	secondary	NA	NA	primary	NA	NA	No coupling	primary	secondary	No coupling	YES	YES	YES	0	4	2	0	0	2	0	0	0	1	0.5	0	0.791667
S1PR3	NA	NA	NA	NA	NA	primary	primary	primary	secondary	primary	primary	primary	NO	YES	YES	0	0	0	0	0	2	2	2	0.5	1	1	1	0.791667
GPR84	NA	primary	NA	secondary	NA	primary	NA	NA	No coupling	primary	No coupling	No coupling	YES	YES	YES	0	4	0	2	0	2	0	0	0	1	0	0	0.75
NPFFR1	NA	primary	secondary	NA	NA	primary	NA	NA	No coupling	primary	No coupling	No coupling	YES	YES	YES	0	4	2	0	0	2	0	0	0	1	0	0	0.75
GNRHR	NA	NA	primary	NA	NA	secondary	primary	NA	secondary	secondary	primary	No coupling	YES	YES	YES	0	0	4	0	0	1	2	0	0.5	0.5	1	0	0.75
OXTR	NA	NA	primary	NA	NA	secondary	primary	NA	secondary	secondary	primary	No coupling	YES	YES	YES	0	0	4	0	0	1	2	0	0.5	0.5	1	0	0.75
EDNRB	NA	NA	NA	NA	primary	primary	primary	NA	secondary	primary	secondary	primary	NO	YES	YES	0	0	0	0	2	2	2	0	0.5	1	0.5	1	0.75
FFAR4	NA	secondary	secondary	NA	NA	NA	primary	NA	secondary	primary	secondary	secondary	YES	YES	YES	0	2	2	0	0	0	2	0	0.5	1	0.5	0.5	0.708333
HCRTR1	NA	NA	NA	NA	primary	primary	primary	NA	No coupling	secondary	primary	primary	NO	YES	YES	0	0	0	0	2	2	2	0	0	0.5	1	1	0.708333
MCHR1	NA	NA	NA	NA	primary	primary	primary	NA	secondary	primary	primary	No coupling	NO	YES	YES	0	0	0	0	2	2	2	0	0.5	1	1	0	0.708333
CCR6	NA	primary	secondary	NA	NA	primary	NA	NA	NA	NA	NA	NA	YES	YES	NO	0	4	2	0	0	2	0	0	0	0	0	0	0.666667
GLP2R	primary	secondary	NA	NA	primary	NA	NA	NA	NA	NA	NA	NA	YES	YES	NO	4	2	0	0	2	0	0	0	0	0	0	0	0.666667
GRM2	NA	secondary	primary	NA	NA	primary	NA	NA	NA	NA	NA	NA	YES	YES	NO	0	2	4	0	0	2	0	0	0	0	0	0	0.666667
ADRA2C	NA	primary	NA	NA	secondary	primary	NA	NA	No coupling	primary	No coupling	No coupling	YES	YES	YES	0	4	0	0	1	2	0	0	0	1	0	0	0.666667
CNR2	NA	primary	NA	NA	secondary	primary	NA	NA	No coupling	primary	No coupling	No coupling	YES	YES	YES	0	4	0	0	1	2	0	0	0	1	0	0	0.666667
LTB4R2	NA	primary	NA	NA	NA	primary	secondary	NA	No coupling	primary	No coupling	No coupling	YES	YES	YES	0	4	0	0	0	2	1	0	0	1	0	0	0.666667
OPRK1	NA	primary	NA	NA	NA	primary	NA	secondary	No coupling	primary	No coupling	No coupling	YES	YES	YES	0	4	0	0	0	2	0	1	0	1	0	0	0.666667
VIPR1	NA	primary	NA	NA	primary	secondary	secondary	NA	NA	NA	NA	NA	YES	YES	NO	0	4	0	0	2	1	1	0	0	0	0	0	0.666667
LPAR6	NA	NA	NA	NA	primary	primary	NA	primary	No coupling	secondary	secondary	primary	NO	YES	YES	0	0	0	0	2	2	0	2	0	0.5	0.5	1	0.666667
S1PR2	NA	NA	NA	NA	primary	NA	primary	primary	No coupling	secondary	secondary	primary	NO	YES	YES	0	0	0	0	2	0	2	2	0	0.5	0.5	1	0.666667
APLNR	NA	primary	NA	NA	NA	primary	NA	NA	No coupling	primary	secondary	No coupling	YES	YES	YES	0	4	0	0	0	2	0	0	0	1	0.5	0	0.625
FFAR3	NA	primary	NA	NA	NA	primary	NA	NA	No coupling	primary	No coupling	secondary	YES	YES	YES	0	4	0	0	0	2	0	0	0	1	0	0.5	0.625
GPR183	NA	primary	NA	NA	NA	primary	NA	NA	No coupling	primary	No coupling	secondary	YES	YES	YES	0	4	0	0	0	2	0	0	0	1	0	0.5	0.625
HTR1D	NA	primary	NA	NA	NA	primary	NA	NA	No coupling	primary	secondary	No coupling	YES	YES	YES	0	4	0	0	0	2	0	0	0	1	0.5	0	0.625
PTAFR	NA	NA	NA	NA	NA	primary	primary	NA	primary	primary	primary	secondary	NO	YES	YES	0	0	0	0	0	2	2	0	1	1	1	0.5	0.625
ADORA3	NA	primary	NA	NA	NA	primary	NA	NA	No coupling	primary	No coupling	No coupling	YES	YES	YES	0	4	0	0	0	2	0	0	0	1	0	0	0.583333
DRD2	NA	primary	NA	NA	NA	primary	NA	NA	No coupling	primary	No coupling	No coupling	YES	YES	YES	0	4	0	0	0	2	0	0	0	1	0	0	0.583333
MTNR1B	NA	primary	NA	NA	NA	primary	NA	NA	No coupling	primary	No coupling	No coupling	YES	YES	YES	0	4	0	0	0	2	0	0	0	1	0	0	0.583333
NPFFR2	NA	primary	NA	NA	NA	primary	NA	NA	No coupling	primary	No coupling	No coupling	YES	YES	YES	0	4	0	0	0	2	0	0	0	1	0	0	0.583333
PTGER2	primary	NA	NA	NA	primary	NA	NA	NA	primary	No coupling	No coupling	No coupling	YES	YES	YES	4	0	0	0	2	0	0	0	1	0	0	0	0.583333
C5AR1	NA	secondary	secondary	NA	NA	primary	secondary	NA	NA	NA	NA	NA	YES	YES	NO	0	2	2	0	0	2	1	0	0	0	0	0	0.583333
MRGPRX2	NA	NA	NA	NA	NA	primary	primary	NA	secondary	primary	primary	secondary	NO	YES	YES	0	0	0	0	0	2	2	0	0.5	1	1	0.5	0.583333
FFAR1	NA	NA	NA	NA	secondary	secondary	primary	NA	secondary	secondary	primary	secondary	NO	YES	YES	0	0	0	0	1	1	2	0	0.5	0.5	1	0.5	0.541667
LPAR3	NA	NA	NA	NA	NA	primary	primary	NA	secondary	primary	secondary	secondary	NO	YES	YES	0	0	0	0	0	2	2	0	0.5	1	0.5	0.5	0.541667
TACR1	NA	NA	NA	NA	primary	NA	primary	NA	secondary	secondary	primary	secondary	NO	YES	YES	0	0	0	0	2	0	2	0	0.5	0.5	1	0.5	0.541667
RAMP3	primary	NA	secondary	NA	NA	NA	NA	NA	NA	NA	NA	NA	YES	NO	NO	4	0	2	0	0	0	0	0	0	0	0	0	0.5
CCR5	NA	primary	NA	NA	NA	primary	NA	NA	NA	NA	NA	NA	YES	YES	NO	0	4	0	0	0	2	0	0	0	0	0	0	0.5
CXCR4	NA	primary	NA	NA	NA	primary	NA	NA	NA	NA	NA	NA	YES	YES	NO	0	4	0	0	0	2	0	0	0	0	0	0	0.5
CXCR5	NA	primary	NA	NA	NA	primary	NA	NA	NA	NA	NA	NA	YES	YES	NO	0	4	0	0	0	2	0	0	0	0	0	0	0.5
GPBAR1	primary	NA	NA	NA	primary	NA	NA	NA	NA	NA	NA	NA	YES	YES	NO	4	0	0	0	2	0	0	0	0	0	0	0	0.5
GRM4	NA	primary	NA	NA	NA	primary	NA	NA	NA	NA	NA	NA	YES	YES	NO	0	4	0	0	0	2	0	0	0	0	0	0	0.5
GRM6	NA	primary	NA	NA	NA	primary	NA	NA	NA	NA	NA	NA	YES	YES	NO	0	4	0	0	0	2	0	0	0	0	0	0	0.5
GRM8	NA	primary	NA	NA	NA	primary	NA	NA	NA	NA	NA	NA	YES	YES	NO	0	4	0	0	0	2	0	0	0	0	0	0	0.5
HCAR2	NA	primary	NA	NA	NA	primary	NA	NA	NA	NA	NA	NA	YES	YES	NO	0	4	0	0	0	2	0	0	0	0	0	0	0.5
HCAR3	NA	primary	NA	NA	NA	primary	NA	NA	NA	NA	NA	NA	YES	YES	NO	0	4	0	0	0	2	0	0	0	0	0	0	0.5
NPY5R	NA	primary	NA	NA	NA	primary	NA	NA	NA	NA	NA	NA	YES	YES	NO	0	4	0	0	0	2	0	0	0	0	0	0	0.5
P2RY1	NA	NA	NA	NA	NA	secondary	primary	NA	primary	primary	secondary	secondary	NO	YES	YES	0	0	0	0	0	1	2	0	1	1	0.5	0.5	0.5
P2RY11	NA	NA	NA	NA	secondary	NA	primary	NA	secondary	primary	secondary	primary	NO	YES	YES	0	0	0	0	1	0	2	0	0.5	1	0.5	1	0.5
P2RY6	NA	NA	NA	NA	NA	NA	primary	secondary	primary	secondary	secondary	primary	NO	YES	YES	0	0	0	0	0	0	2	1	1	0.5	0.5	1	0.5
GALR2	NA	NA	NA	NA	NA	secondary	primary	secondary	No coupling	secondary	primary	secondary	NO	YES	YES	0	0	0	0	0	1	2	1	0	0.5	1	0.5	0.5
MLNR	NA	NA	NA	NA	NA	NA	primary	primary	No coupling	secondary	primary	secondary	NO	YES	YES	0	0	0	0	0	0	2	2	0	0.5	1	0.5	0.5
ADCYAP1R1	NA	NA	NA	NA	primary	NA	primary	NA	primary	No coupling	primary	No coupling	NO	YES	YES	0	0	0	0	2	0	2	0	1	0	1	0	0.5
CASR	NA	NA	NA	NA	NA	primary	primary	primary	NA	NA	NA	NA	NO	YES	NO	0	0	0	0	0	2	2	2	0	0	0	0	0.5
FSHR	NA	NA	NA	NA	primary	primary	primary	NA	NA	NA	NA	NA	NO	YES	NO	0	0	0	0	2	2	2	0	0	0	0	0	0.5
HTR6	NA	NA	NA	NA	primary	NA	secondary	NA	primary	secondary	secondary	secondary	NO	YES	YES	0	0	0	0	2	0	1	0	1	0.5	0.5	0.5	0.458333
HTR7	NA	NA	NA	NA	primary	NA	NA	NA	primary	secondary	primary	primary	NO	YES	YES	0	0	0	0	2	0	0	0	1	0.5	1	1	0.458333
LPAR5	NA	NA	NA	NA	NA	NA	primary	primary	No coupling	primary	No coupling	secondary	NO	YES	YES	0	0	0	0	0	0	2	2	0	1	0	0.5	0.458333
PTGIR	NA	NA	NA	NA	primary	secondary	secondary	NA	primary	No coupling	secondary	No coupling	NO	YES	YES	0	0	0	0	2	1	1	0	1	0	0.5	0	0.458333
TACR2	NA	NA	NA	NA	primary	NA	primary	NA	No coupling	secondary	primary	No coupling	NO	YES	YES	0	0	0	0	2	0	2	0	0	0.5	1	0	0.458333
MCHR2	NA	NA	NA	NA	NA	NA	primary	NA	secondary	primary	primary	secondary	NO	YES	YES	0	0	0	0	0	0	2	0	0.5	1	1	0.5	0.416667
MRGPRX1	NA	NA	NA	NA	NA	NA	primary	NA	primary	secondary	secondary	primary	NO	YES	YES	0	0	0	0	0	0	2	0	1	0.5	0.5	1	0.416667
GPR119	NA	NA	NA	NA	primary	NA	NA	NA	primary	primary	primary	No coupling	NO	YES	YES	0	0	0	0	2	0	0	0	1	1	1	0	0.416667
HTR4	NA	NA	NA	NA	primary	NA	NA	secondary	secondary	primary	secondary	No coupling	NO	YES	YES	0	0	0	0	2	0	0	1	0.5	1	0.5	0	0.416667
GPR55	NA	NA	NA	NA	NA	NA	primary	primary	No coupling	No coupling	No coupling	primary	NO	YES	YES	0	0	0	0	0	0	2	2	0	0	0	1	0.416667
S1PR5	NA	NA	NA	NA	NA	primary	NA	primary	No coupling	primary	No coupling	No coupling	NO	YES	YES	0	0	0	0	0	2	0	2	0	1	0	0	0.416667
CCKBR	NA	NA	NA	NA	NA	NA	primary	NA	secondary	secondary	primary	secondary	NO	YES	YES	0	0	0	0	0	0	2	0	0.5	0.5	1	0.5	0.375
GRPR	NA	NA	NA	NA	NA	NA	primary	NA	secondary	secondary	primary	secondary	NO	YES	YES	0	0	0	0	0	0	2	0	0.5	0.5	1	0.5	0.375
MC5R	NA	NA	NA	NA	primary	NA	NA	NA	secondary	secondary	primary	secondary	NO	YES	YES	0	0	0	0	2	0	0	0	0.5	0.5	1	0.5	0.375
NMBR	NA	NA	NA	NA	NA	NA	primary	NA	secondary	secondary	primary	secondary	NO	YES	YES	0	0	0	0	0	0	2	0	0.5	0.5	1	0.5	0.375
OXGR1	NA	NA	NA	NA	NA	NA	primary	NA	secondary	secondary	primary	secondary	NO	YES	YES	0	0	0	0	0	0	2	0	0.5	0.5	1	0.5	0.375
TACR3	NA	NA	NA	NA	NA	NA	primary	NA	secondary	secondary	primary	secondary	NO	YES	YES	0	0	0	0	0	0	2	0	0.5	0.5	1	0.5	0.375
UTS2R	NA	NA	NA	NA	NA	NA	primary	NA	secondary	primary	secondary	secondary	NO	YES	YES	0	0	0	0	0	0	2	0	0.5	1	0.5	0.5	0.375
NMUR2	NA	NA	NA	NA	NA	NA	primary	NA	No coupling	primary	primary	secondary	NO	YES	YES	0	0	0	0	0	0	2	0	0	1	1	0.5	0.375
FPR2	NA	NA	NA	NA	NA	primary	secondary	NA	No coupling	secondary	primary	No coupling	NO	YES	YES	0	0	0	0	0	2	1	0	0	0.5	1	0	0.375
GPR17	NA	NA	NA	NA	NA	primary	secondary	NA	No coupling	primary	secondary	No coupling	NO	YES	YES	0	0	0	0	0	2	1	0	0	1	0.5	0	0.375
AVPR1B	NA	NA	NA	NA	NA	NA	primary	NA	secondary	secondary	primary	No coupling	NO	YES	YES	0	0	0	0	0	0	2	0	0.5	0.5	1	0	0.333333
P2RY13	NA	NA	NA	NA	NA	primary	NA	NA	No coupling	secondary	primary	secondary	NO	YES	YES	0	0	0	0	0	2	0	0	0	0.5	1	0.5	0.333333
P2RY4	NA	NA	NA	NA	NA	NA	primary	NA	No coupling	primary	secondary	secondary	NO	YES	YES	0	0	0	0	0	0	2	0	0	1	0.5	0.5	0.333333
TBXA2R	NA	NA	NA	NA	NA	NA	primary	NA	No coupling	secondary	primary	secondary	NO	YES	YES	0	0	0	0	0	0	2	0	0	0.5	1	0.5	0.333333
ADRA1D	NA	NA	NA	NA	NA	NA	primary	NA	primary	No coupling	primary	No coupling	NO	YES	YES	0	0	0	0	0	0	2	0	1	0	1	0	0.333333
ADRB3	NA	NA	NA	NA	primary	secondary	NA	NA	primary	No coupling	No coupling	No coupling	NO	YES	YES	0	0	0	0	2	1	0	0	1	0	0	0	0.333333
ADGRG1	NA	NA	NA	NA	NA	NA	primary	primary	NA	NA	NA	NA	NO	YES	NO	0	0	0	0	0	0	2	2	0	0	0	0	0.333333
FZD6	NA	NA	NA	NA	NA	primary	primary	NA	NA	NA	NA	NA	NO	YES	NO	0	0	0	0	0	2	2	0	0	0	0	0	0.333333
FZD7	NA	NA	NA	NA	primary	primary	NA	NA	NA	NA	NA	NA	NO	YES	NO	0	0	0	0	2	2	0	0	0	0	0	0	0.333333
GPR12	NA	NA	NA	NA	primary	primary	NA	NA	NA	NA	NA	NA	NO	YES	NO	0	0	0	0	2	2	0	0	0	0	0	0	0.333333
GPR18	NA	NA	NA	NA	NA	primary	primary	NA	NA	NA	NA	NA	NO	YES	NO	0	0	0	0	0	2	2	0	0	0	0	0	0.333333
GPR6	NA	NA	NA	NA	primary	primary	NA	NA	NA	NA	NA	NA	NO	YES	NO	0	0	0	0	2	2	0	0	0	0	0	0	0.333333
GRM1	NA	NA	NA	NA	secondary	secondary	primary	NA	NA	NA	NA	NA	NO	YES	NO	0	0	0	0	1	1	2	0	0	0	0	0	0.333333
MAS1	NA	NA	NA	NA	NA	primary	primary	NA	NA	NA	NA	NA	NO	YES	NO	0	0	0	0	0	2	2	0	0	0	0	0	0.333333
MRGPRD	NA	NA	NA	NA	NA	primary	primary	NA	NA	NA	NA	NA	NO	YES	NO	0	0	0	0	0	2	2	0	0	0	0	0	0.333333
NTSR1	NA	NA	NA	NA	secondary	secondary	primary	NA	NA	NA	NA	NA	NO	YES	NO	0	0	0	0	1	1	2	0	0	0	0	0	0.333333
OPN4	NA	NA	NA	NA	NA	primary	primary	NA	NA	NA	NA	NA	NO	YES	NO	0	0	0	0	0	2	2	0	0	0	0	0	0.333333
PROKR2	NA	NA	NA	NA	secondary	secondary	primary	NA	NA	NA	NA	NA	NO	YES	NO	0	0	0	0	1	1	2	0	0	0	0	0	0.333333
QRFPR	NA	NA	NA	NA	NA	primary	primary	NA	NA	NA	NA	NA	NO	YES	NO	0	0	0	0	0	2	2	0	0	0	0	0	0.333333
RXFP1	NA	NA	NA	NA	primary	primary	NA	NA	NA	NA	NA	NA	NO	YES	NO	0	0	0	0	2	2	0	0	0	0	0	0	0.333333
RXFP2	NA	NA	NA	NA	primary	primary	NA	NA	NA	NA	NA	NA	NO	YES	NO	0	0	0	0	2	2	0	0	0	0	0	0	0.333333
S1PR4	NA	NA	NA	NA	NA	primary	NA	primary	NA	NA	NA	NA	NO	YES	NO	0	0	0	0	0	2	0	2	0	0	0	0	0.333333
SMO	NA	NA	NA	NA	NA	primary	NA	primary	NA	NA	NA	NA	NO	YES	NO	0	0	0	0	0	2	0	2	0	0	0	0	0.333333
ADRA1B	NA	NA	NA	NA	NA	NA	primary	NA	primary	No coupling	secondary	No coupling	NO	YES	YES	0	0	0	0	0	0	2	0	1	0	0.5	0	0.291667
CHRM5	NA	NA	NA	NA	NA	NA	primary	NA	No coupling	secondary	primary	No coupling	NO	YES	YES	0	0	0	0	0	0	2	0	0	0.5	1	0	0.291667
FPR1	NA	NA	NA	NA	NA	primary	NA	NA	No coupling	primary	secondary	No coupling	NO	YES	YES	0	0	0	0	0	2	0	0	0	1	0.5	0	0.291667
GALR3	NA	NA	NA	NA	NA	primary	NA	NA	No coupling	primary	secondary	No coupling	NO	YES	YES	0	0	0	0	0	2	0	0	0	1	0.5	0	0.291667
MC1R	NA	NA	NA	NA	primary	NA	NA	NA	secondary	No coupling	primary	No coupling	NO	YES	YES	0	0	0	0	2	0	0	0	0.5	0	1	0	0.291667
P2RY14	NA	NA	NA	NA	NA	primary	NA	NA	No coupling	primary	secondary	No coupling	NO	YES	YES	0	0	0	0	0	2	0	0	0	1	0.5	0	0.291667
SSTR1	NA	NA	NA	NA	NA	primary	NA	NA	No coupling	primary	No coupling	secondary	NO	YES	YES	0	0	0	0	0	2	0	0	0	1	0	0.5	0.291667
SSTR4	NA	NA	NA	NA	NA	primary	NA	NA	No coupling	primary	No coupling	secondary	NO	YES	YES	0	0	0	0	0	2	0	0	0	1	0	0.5	0.291667
F2RL1	NA	NA	NA	NA	NA	NA	NA	NA	secondary	primary	secondary	primary	NO	NO	YES	0	0	0	0	0	0	0	0	0.5	1	0.5	1	0.25
F2RL3	NA	NA	NA	NA	NA	NA	NA	NA	secondary	primary	secondary	primary	NO	NO	YES	0	0	0	0	0	0	0	0	0.5	1	0.5	1	0.25
GPR132	NA	NA	NA	NA	NA	NA	NA	NA	primary	secondary	primary	secondary	NO	NO	YES	0	0	0	0	0	0	0	0	1	0.5	1	0.5	0.25
DRD3	NA	NA	NA	NA	NA	primary	NA	NA	No coupling	primary	No coupling	No coupling	NO	YES	YES	0	0	0	0	0	2	0	0	0	1	0	0	0.25
DRD4	NA	NA	NA	NA	NA	primary	NA	NA	No coupling	primary	No coupling	No coupling	NO	YES	YES	0	0	0	0	0	2	0	0	0	1	0	0	0.25
GALR1	NA	NA	NA	NA	NA	primary	NA	NA	No coupling	primary	No coupling	No coupling	NO	YES	YES	0	0	0	0	0	2	0	0	0	1	0	0	0.25
GPR34	NA	NA	NA	NA	NA	primary	NA	NA	No coupling	primary	No coupling	No coupling	NO	YES	YES	0	0	0	0	0	2	0	0	0	1	0	0	0.25
HRH3	NA	NA	NA	NA	NA	primary	NA	NA	No coupling	primary	No coupling	No coupling	NO	YES	YES	0	0	0	0	0	2	0	0	0	1	0	0	0.25
HRH4	NA	NA	NA	NA	NA	primary	NA	NA	No coupling	primary	No coupling	No coupling	NO	YES	YES	0	0	0	0	0	2	0	0	0	1	0	0	0.25
HTR1E	NA	NA	NA	NA	NA	primary	NA	NA	No coupling	primary	No coupling	No coupling	NO	YES	YES	0	0	0	0	0	2	0	0	0	1	0	0	0.25
HTR1F	NA	NA	NA	NA	NA	primary	NA	NA	No coupling	primary	No coupling	No coupling	NO	YES	YES	0	0	0	0	0	2	0	0	0	1	0	0	0.25
KISS1R	NA	NA	NA	NA	NA	NA	primary	NA	No coupling	No coupling	primary	No coupling	NO	YES	YES	0	0	0	0	0	0	2	0	0	0	1	0	0.25
NMUR1	NA	NA	NA	NA	NA	NA	primary	NA	No coupling	No coupling	primary	No coupling	NO	YES	YES	0	0	0	0	0	0	2	0	0	0	1	0	0.25
NPBWR1	NA	NA	NA	NA	NA	primary	NA	NA	No coupling	primary	No coupling	No coupling	NO	YES	YES	0	0	0	0	0	2	0	0	0	1	0	0	0.25
PTGDR	NA	NA	NA	NA	primary	NA	NA	NA	primary	No coupling	No coupling	No coupling	NO	YES	YES	0	0	0	0	2	0	0	0	1	0	0	0	0.25
SSTR3	NA	NA	NA	NA	NA	primary	NA	NA	No coupling	primary	No coupling	No coupling	NO	YES	YES	0	0	0	0	0	2	0	0	0	1	0	0	0.25
SSTR5	NA	NA	NA	NA	NA	primary	NA	NA	No coupling	primary	No coupling	No coupling	NO	YES	YES	0	0	0	0	0	2	0	0	0	1	0	0	0.25
CALCR	NA	NA	NA	NA	primary	NA	secondary	NA	NA	NA	NA	NA	NO	YES	NO	0	0	0	0	2	0	1	0	0	0	0	0	0.25
CXCR1	NA	NA	NA	NA	NA	primary	secondary	NA	NA	NA	NA	NA	NO	YES	NO	0	0	0	0	0	2	1	0	0	0	0	0	0.25
GPER1	NA	NA	NA	NA	secondary	primary	NA	NA	NA	NA	NA	NA	NO	YES	NO	0	0	0	0	1	2	0	0	0	0	0	0	0.25
HTR5A	NA	NA	NA	NA	NA	primary	secondary	NA	NA	NA	NA	NA	NO	YES	NO	0	0	0	0	0	2	1	0	0	0	0	0	0.25
LHCGR	NA	NA	NA	NA	primary	NA	secondary	NA	NA	NA	NA	NA	NO	YES	NO	0	0	0	0	2	0	1	0	0	0	0	0	0.25
NPSR1	NA	NA	NA	NA	secondary	NA	primary	NA	NA	NA	NA	NA	NO	YES	NO	0	0	0	0	1	0	2	0	0	0	0	0	0.25
NPY2R	NA	NA	NA	NA	NA	primary	secondary	NA	NA	NA	NA	NA	NO	YES	NO	0	0	0	0	0	2	1	0	0	0	0	0	0.25
NPY4R	NA	NA	NA	NA	NA	primary	secondary	NA	NA	NA	NA	NA	NO	YES	NO	0	0	0	0	0	2	1	0	0	0	0	0	0.25
PROKR1	NA	NA	NA	NA	secondary	NA	primary	NA	NA	NA	NA	NA	NO	YES	NO	0	0	0	0	1	0	2	0	0	0	0	0	0.25
SUCNR1	NA	NA	NA	NA	NA	primary	secondary	NA	NA	NA	NA	NA	NO	YES	NO	0	0	0	0	0	2	1	0	0	0	0	0	0.25
TAAR1	NA	NA	NA	NA	primary	NA	secondary	NA	NA	NA	NA	NA	NO	YES	NO	0	0	0	0	2	0	1	0	0	0	0	0	0.25
TSHR	NA	NA	NA	NA	primary	NA	secondary	NA	NA	NA	NA	NA	NO	YES	NO	0	0	0	0	2	0	1	0	0	0	0	0	0.25
F2RL2	NA	NA	NA	NA	NA	NA	NA	NA	secondary	secondary	secondary	primary	NO	NO	YES	0	0	0	0	0	0	0	0	0.5	0.5	0.5	1	0.208333
PTH2R	NA	NA	NA	NA	NA	NA	NA	NA	primary	secondary	secondary	secondary	NO	NO	YES	0	0	0	0	0	0	0	0	1	0.5	0.5	0.5	0.208333
P2RY10	NA	NA	NA	NA	NA	NA	NA	NA	No coupling	secondary	secondary	primary	NO	NO	YES	0	0	0	0	0	0	0	0	0	0.5	0.5	1	0.166667
PRLHR	NA	NA	NA	NA	NA	NA	NA	NA	No coupling	secondary	primary	secondary	NO	NO	YES	0	0	0	0	0	0	0	0	0	0.5	1	0.5	0.166667
ADGRD1	NA	NA	NA	NA	primary	NA	NA	NA	NA	NA	NA	NA	NO	YES	NO	0	0	0	0	2	0	0	0	0	0	0	0	0.166667
ADGRE2	NA	NA	NA	NA	NA	NA	primary	NA	NA	NA	NA	NA	NO	YES	NO	0	0	0	0	0	0	2	0	0	0	0	0	0.166667
ADGRE5	NA	NA	NA	NA	NA	NA	NA	primary	NA	NA	NA	NA	NO	YES	NO	0	0	0	0	0	0	0	2	0	0	0	0	0.166667
ADGRG3	NA	NA	NA	NA	NA	primary	NA	NA	NA	NA	NA	NA	NO	YES	NO	0	0	0	0	0	2	0	0	0	0	0	0	0.166667
ADGRL1	NA	NA	NA	NA	NA	NA	primary	NA	NA	NA	NA	NA	NO	YES	NO	0	0	0	0	0	0	2	0	0	0	0	0	0.166667
AGTR2	NA	NA	NA	NA	NA	primary	NA	NA	NA	NA	NA	NA	NO	YES	NO	0	0	0	0	0	2	0	0	0	0	0	0	0.166667
BRS3	NA	NA	NA	NA	NA	NA	primary	NA	NA	NA	NA	NA	NO	YES	NO	0	0	0	0	0	0	2	0	0	0	0	0	0.166667
CCR1	NA	NA	NA	NA	NA	primary	NA	NA	NA	NA	NA	NA	NO	YES	NO	0	0	0	0	0	2	0	0	0	0	0	0	0.166667
CCR10	NA	NA	NA	NA	NA	primary	NA	NA	NA	NA	NA	NA	NO	YES	NO	0	0	0	0	0	2	0	0	0	0	0	0	0.166667
CCR2	NA	NA	NA	NA	NA	primary	NA	NA	NA	NA	NA	NA	NO	YES	NO	0	0	0	0	0	2	0	0	0	0	0	0	0.166667
CCR3	NA	NA	NA	NA	NA	primary	NA	NA	NA	NA	NA	NA	NO	YES	NO	0	0	0	0	0	2	0	0	0	0	0	0	0.166667
CCR4	NA	NA	NA	NA	NA	primary	NA	NA	NA	NA	NA	NA	NO	YES	NO	0	0	0	0	0	2	0	0	0	0	0	0	0.166667
CCR7	NA	NA	NA	NA	NA	primary	NA	NA	NA	NA	NA	NA	NO	YES	NO	0	0	0	0	0	2	0	0	0	0	0	0	0.166667
CCR8	NA	NA	NA	NA	NA	primary	NA	NA	NA	NA	NA	NA	NO	YES	NO	0	0	0	0	0	2	0	0	0	0	0	0	0.166667
CCR9	NA	NA	NA	NA	NA	primary	NA	NA	NA	NA	NA	NA	NO	YES	NO	0	0	0	0	0	2	0	0	0	0	0	0	0.166667
CMKLR1	NA	NA	NA	NA	NA	primary	NA	NA	NA	NA	NA	NA	NO	YES	NO	0	0	0	0	0	2	0	0	0	0	0	0	0.166667
CX3CR1	NA	NA	NA	NA	NA	primary	NA	NA	NA	NA	NA	NA	NO	YES	NO	0	0	0	0	0	2	0	0	0	0	0	0	0.166667
CXCR3	NA	NA	NA	NA	NA	primary	NA	NA	NA	NA	NA	NA	NO	YES	NO	0	0	0	0	0	2	0	0	0	0	0	0	0.166667
CXCR6	NA	NA	NA	NA	NA	primary	NA	NA	NA	NA	NA	NA	NO	YES	NO	0	0	0	0	0	2	0	0	0	0	0	0	0.166667
FPR3	NA	NA	NA	NA	NA	primary	NA	NA	NA	NA	NA	NA	NO	YES	NO	0	0	0	0	0	2	0	0	0	0	0	0	0.166667
FZD1	NA	NA	NA	NA	NA	secondary	secondary	NA	NA	NA	NA	NA	NO	YES	NO	0	0	0	0	0	1	1	0	0	0	0	0	0.166667
FZD2	NA	NA	NA	NA	NA	primary	NA	NA	NA	NA	NA	NA	NO	YES	NO	0	0	0	0	0	2	0	0	0	0	0	0	0.166667
FZD3	NA	NA	NA	NA	primary	NA	NA	NA	NA	NA	NA	NA	NO	YES	NO	0	0	0	0	2	0	0	0	0	0	0	0	0.166667
FZD4	NA	NA	NA	NA	NA	NA	NA	primary	NA	NA	NA	NA	NO	YES	NO	0	0	0	0	0	0	0	2	0	0	0	0	0.166667
FZD9	NA	NA	NA	NA	NA	primary	NA	NA	NA	NA	NA	NA	NO	YES	NO	0	0	0	0	0	2	0	0	0	0	0	0	0.166667
GHRHR	NA	NA	NA	NA	primary	NA	NA	NA	NA	NA	NA	NA	NO	YES	NO	0	0	0	0	2	0	0	0	0	0	0	0	0.166667
GPR101	NA	NA	NA	NA	primary	NA	NA	NA	NA	NA	NA	NA	NO	YES	NO	0	0	0	0	2	0	0	0	0	0	0	0	0.166667
GPR139	NA	NA	NA	NA	NA	NA	primary	NA	NA	NA	NA	NA	NO	YES	NO	0	0	0	0	0	0	2	0	0	0	0	0	0.166667
GPR20	NA	NA	NA	NA	NA	primary	NA	NA	NA	NA	NA	NA	NO	YES	NO	0	0	0	0	0	2	0	0	0	0	0	0	0.166667
GPR22	NA	NA	NA	NA	NA	primary	NA	NA	NA	NA	NA	NA	NO	YES	NO	0	0	0	0	0	2	0	0	0	0	0	0	0.166667
GPR26	NA	NA	NA	NA	primary	NA	NA	NA	NA	NA	NA	NA	NO	YES	NO	0	0	0	0	2	0	0	0	0	0	0	0	0.166667
GPR27	NA	NA	NA	NA	NA	NA	primary	NA	NA	NA	NA	NA	NO	YES	NO	0	0	0	0	0	0	2	0	0	0	0	0	0.166667
GPR3	NA	NA	NA	NA	primary	NA	NA	NA	NA	NA	NA	NA	NO	YES	NO	0	0	0	0	2	0	0	0	0	0	0	0	0.166667
GPR31	NA	NA	NA	NA	NA	primary	NA	NA	NA	NA	NA	NA	NO	YES	NO	0	0	0	0	0	2	0	0	0	0	0	0	0.166667
GPR33	NA	NA	NA	NA	NA	primary	NA	NA	NA	NA	NA	NA	NO	YES	NO	0	0	0	0	0	2	0	0	0	0	0	0	0.166667
GPR37	NA	NA	NA	NA	NA	primary	NA	NA	NA	NA	NA	NA	NO	YES	NO	0	0	0	0	0	2	0	0	0	0	0	0	0.166667
GPR37L1	NA	NA	NA	NA	NA	primary	NA	NA	NA	NA	NA	NA	NO	YES	NO	0	0	0	0	0	2	0	0	0	0	0	0	0.166667
GPR75	NA	NA	NA	NA	NA	NA	primary	NA	NA	NA	NA	NA	NO	YES	NO	0	0	0	0	0	0	2	0	0	0	0	0	0.166667
GPR78	NA	NA	NA	NA	primary	NA	NA	NA	NA	NA	NA	NA	NO	YES	NO	0	0	0	0	2	0	0	0	0	0	0	0	0.166667
GPRC6A	NA	NA	NA	NA	NA	NA	primary	NA	NA	NA	NA	NA	NO	YES	NO	0	0	0	0	0	0	2	0	0	0	0	0	0.166667
GRM3	NA	NA	NA	NA	NA	primary	NA	NA	NA	NA	NA	NA	NO	YES	NO	0	0	0	0	0	2	0	0	0	0	0	0	0.166667
GRM7	NA	NA	NA	NA	NA	primary	NA	NA	NA	NA	NA	NA	NO	YES	NO	0	0	0	0	0	2	0	0	0	0	0	0	0.166667
HCAR1	NA	NA	NA	NA	NA	primary	NA	NA	NA	NA	NA	NA	NO	YES	NO	0	0	0	0	0	2	0	0	0	0	0	0	0.166667
MC2R	NA	NA	NA	NA	primary	NA	NA	NA	NA	NA	NA	NA	NO	YES	NO	0	0	0	0	2	0	0	0	0	0	0	0	0.166667
MRGPRX3	NA	NA	NA	NA	NA	NA	primary	NA	NA	NA	NA	NA	NO	YES	NO	0	0	0	0	0	0	2	0	0	0	0	0	0.166667
MRGPRX4	NA	NA	NA	NA	NA	NA	primary	NA	NA	NA	NA	NA	NO	YES	NO	0	0	0	0	0	0	2	0	0	0	0	0	0.166667
NPBWR2	NA	NA	NA	NA	NA	primary	NA	NA	NA	NA	NA	NA	NO	YES	NO	0	0	0	0	0	2	0	0	0	0	0	0	0.166667
NTSR2	NA	NA	NA	NA	NA	NA	primary	NA	NA	NA	NA	NA	NO	YES	NO	0	0	0	0	0	0	2	0	0	0	0	0	0.166667
OPN5	NA	NA	NA	NA	NA	primary	NA	NA	NA	NA	NA	NA	NO	YES	NO	0	0	0	0	0	2	0	0	0	0	0	0	0.166667
OXER1	NA	NA	NA	NA	NA	primary	NA	NA	NA	NA	NA	NA	NO	YES	NO	0	0	0	0	0	2	0	0	0	0	0	0	0.166667
PTGDR2	NA	NA	NA	NA	NA	primary	NA	NA	NA	NA	NA	NA	NO	YES	NO	0	0	0	0	0	2	0	0	0	0	0	0	0.166667
RXFP3	NA	NA	NA	NA	NA	primary	NA	NA	NA	NA	NA	NA	NO	YES	NO	0	0	0	0	0	2	0	0	0	0	0	0	0.166667
RXFP4	NA	NA	NA	NA	NA	primary	NA	NA	NA	NA	NA	NA	NO	YES	NO	0	0	0	0	0	2	0	0	0	0	0	0	0.166667
SCTR	NA	NA	NA	NA	primary	NA	NA	NA	NA	NA	NA	NA	NO	YES	NO	0	0	0	0	2	0	0	0	0	0	0	0	0.166667
TRHR	NA	NA	NA	NA	NA	NA	primary	NA	NA	NA	NA	NA	NO	YES	NO	0	0	0	0	0	0	2	0	0	0	0	0	0.166667
VIPR2	NA	NA	NA	NA	primary	NA	NA	NA	NA	NA	NA	NA	NO	YES	NO	0	0	0	0	2	0	0	0	0	0	0	0	0.166667
XCR1	NA	NA	NA	NA	NA	primary	NA	NA	NA	NA	NA	NA	NO	YES	NO	0	0	0	0	0	2	0	0	0	0	0	0	0.166667
GPR174	NA	NA	NA	NA	NA	NA	NA	NA	primary	No coupling	No coupling	secondary	NO	NO	YES	0	0	0	0	0	0	0	0	1	0	0	0.5	0.125
GPR35	NA	NA	NA	NA	NA	NA	NA	NA	No coupling	primary	No coupling	secondary	NO	NO	YES	0	0	0	0	0	0	0	0	0	1	0	0.5	0.125
P2RY12	NA	NA	NA	NA	NA	NA	NA	NA	No coupling	primary	No coupling	No coupling	NO	NO	YES	0	0	0	0	0	0	0	0	0	1	0	0	0.0833333
ADGRG2	NA	NA	NA	NA	NA	NA	secondary	NA	NA	NA	NA	NA	NO	YES	NO	0	0	0	0	0	0	1	0	0	0	0	0	0.0833333
FZD10	NA	NA	NA	NA	NA	NA	NA	secondary	NA	NA	NA	NA	NO	YES	NO	0	0	0	0	0	0	0	1	0	0	0	0	0.0833333
