# Supplementary material for: Dynamic spatiotemporal determinants modulate GPCR:G protein coupling selectivity and promiscuity
Source: Nat Commun. 2022 Dec 2;13:7428. doi: 10.1038/s41467-022-34055-5 (PMC9718833; doi:10.1038/s41467-022-34055-5)
Supplement: Supplementary file 5 — Supplementary Data 2 [file 41467_2022_34055_MOESM5_ESM.zip]

Archive with 2 entries (2 files):
- SourceDataS2_GPCR_Gprotein_contact_fingerprints_forLDA.txt
- __MACOSX/._SourceDataS2_GPCR_Gprotein_contact_fingerprints_forLDA.txt
