# Supplementary material for: Dynamic spatiotemporal determinants modulate GPCR:G protein coupling selectivity and promiscuity
Source: Nat Commun. 2022 Dec 2;13:7428. doi: 10.1038/s41467-022-34055-5 (PMC9718833; doi:10.1038/s41467-022-34055-5)
Supplement: Supplementary file 6 — Supplementary Data 3 [file 41467_2022_34055_MOESM6_ESM.xlsx]

## Sheet: LDA_contact_frequencies
contact	ADRB2	ADORA2A	ADORA1	HTR1B	CHRM1	HTR2A	CNR1	DRD1	HRH1
12x48_G.H2.09	0	0	0	0.000199987	0	0	0	0	0
12x48_G.H2.9	0	0	0	0	0	0	0	0	0.000299994
12x48_G.H3.16	0	0	0	2.22207e-05	0	0	0.000759924	0	0
12x48_G.H3.17	0	0	0	0.000222207	0	0	0	0	0
12x48_G.HN.41	0	0	0.00635936	0	0	0	0	0	0
12x48_G.HN.44	0.000999654	0	0.117488	0	0	0	0	0	0
12x48_G.HN.45	0	0	7.9992e-05	0	0	0	0	0	0
12x48_G.HN.47	0.000211465	0	0.00909909	0	0	0	0	0	0
12x48_G.HN.48	0.0102657	0	0.10333	0.0197765	0	0	0	1.99996e-05	0
12x48_G.HN.51	0.16304	0	0	2.22207e-05	0	0	0	1.99996e-05	0
12x48_G.HN.52	0	0	0	0.0127769	0	0	0	0	0
12x48_G.HN.53	0	0	0	0.00115548	0	0	0	0	0
12x48_G.S1.03	0	0	0	2.22207e-05	0	0	0	0	0
12x48_G.h2s4.02	0	0	0	0.0926383	0	0	0.000159984	0	0
12x48_G.h2s4.03	0	0	0	0.00671066	0	0	0	0	0
12x48_G.h2s4.2	0	0	0	0	0	0	0	0	0.000299994
12x48_G.h3s5.01	0	0	0	2.22207e-05	0	0	0	0	0
12x48_G.h3s5.02	0	0	0	4.44415e-05	0	0	0	0	0
12x48_G.hns1.01	0	0	0	4.44415e-05	0	0	0	0	0
12x48_G.hns1.02	0.000192241	0	0	0.000111104	0	0	0	0	0
12x48_G.hns1.03	0	0	0	2.22207e-05	0	0	0	0	0
12x49_G.H2.9	0	0	0	0	0	0	0	0	0.000159997
12x49_G.H3.16	0	0	0	0	0	0	0	0	0.000179996
12x49_G.H3.17	0	0	0	0.000155545	0	0	0	0	0
12x49_G.H5.18	0	0	0	0.0010666	0	0	0	0	0
12x49_G.H5.21	0	0	0	0.000577739	0	0	0	0	0
12x49_G.H5.22	7.68965e-05	0	0	0	0	0	0	0.000779984	0.00161997
12x49_G.HN.48	0	0	0.000119988	0	0	0	0.000239976	0	0
12x49_G.HN.51	5.76723e-05	0	0	0	0	0	0	7.99984e-05	0
12x49_G.h2s4.02	0	0	0	0.0361087	0	0	0	0	0
12x49_G.h2s4.03	0	0	0	0.013888	0.000159984	0	0	0	0
12x49_G.h2s4.2	0	0	0	0	0	0	0	0	0.00291994
12x49_G.h2s4.3	0	0	0	0	0	0	0	0	0.000879982
12x49_G.h3s5.01	0	0	0	0.00459969	0	0	0	0	0
12x49_G.h3s5.02	0	0	0	0.360598	0	0	0	0	0
12x49_G.h3s5.03	0	0	0	2.22207e-05	0	0	0	0	0
12x49_G.h3s5.1	0	0	0	0	0	0	0	0	0.000799984
12x49_G.h3s5.2	0	0	0	0	0	0	0	0	0.00317994
12x49_G.h4s6.10	0	0	0	0.00113326	0	0	0	0	0
12x49_G.h4s6.12	0	0	0	0	0	0	0	0.000119998	0
12x49_G.hns1.01	0.00321043	0	0	0	0	0	0	0	0
12x49_G.hns1.02	0.00201853	0	0	0	0	0	0	0.00399992	0
12x50_G.H3.16	0	0	0	0	0	1.9998e-05	0	0	0
12x50_G.H3.17	0	0	0	0	0	0.000139986	0	0	0
12x50_G.H5.21	0	0	0	0	0	0.00145985	0	0	0
12x50_G.H5.22	0	0	0	0	0	0	0	0	1.99996e-05
12x50_G.h3s5.01	0	0	0	0	0	0.0009999	0	0	0
12x50_G.h4s6.12	0	0	0	0	0	0.029677	0	0	0
12x51_G.H3.17	0	0	0	0	0	0	0	0	0.000239995
12x51_G.H5.22	0	0	0	0	0	0	0	0	0.0143997
12x51_G.H5.23	0	0	0	0	0	0	0	0	9.9998e-05
12x51_G.H5.24	0	0	0	0	0	0	0	0	0.0176396
12x51_G.HN.48	0	8.56146e-05	0.141966	0.000377753	0	0	0	0	0
12x51_G.HN.51	3.84482e-05	0	0	0	0	0	0	0	0
12x51_G.HN.52	0	0	0	0.00111104	0	0	0	0	0
12x51_G.HN.53	0	0	0	0	0	0	0	0	0
12x51_G.h2s4.3	0	0	0	0	0	0	0	0	3.99992e-05
12x51_G.h3s5.2	0	0	0	0	0	0	0	0	1.99996e-05
12x51_G.hns1.02	3.84482e-05	4.28073e-05	0	0	0	0	0	0	0
12x51_G.hns1.03	0	0	0	8.8883e-05	0	0	0	0	0
12x51_G.hns1.2	0	0	0	0	0	0	0	0	7.99984e-05
12x52_G.HN.51	0	0	0	0	0	0	0	1.99996e-05	0
12x52_G.HN.52	0	0	0	0	0	0	0	0.00123998	0
12x52_G.hns1.02	0	0	0	0	0	0	0	0.0128997	0
1x58_G.HN.48	0	0	0	0.00028887	0	0	0	0	0
2x37_G.H5.18	0	0	0	0	0	3.9996e-05	0	0	0
2x37_G.H5.19	0	0	0	0	0	0	0	0.00855983	0
2x37_G.H5.21	0	0	0	0	0	0.0661134	0.00939906	0	0
2x37_G.H5.22	0	0	0	0	0	0.687171	0.375602	0.00837983	0.356893
2x37_G.H5.23	0	0	0	0	0	3.9996e-05	0	1.99996e-05	0.0749585
2x37_G.H5.24	0	0	0	0	0	0.338486	0	0	0.00251995
2x37_G.HN.48	0	0	0.00277972	0	0	0	0.000239976	0	0
2x37_G.HN.52	0	0	0.0151385	0	0	0	0.00019998	0	0
2x37_G.h4s6.12	0	0	0	0	0	0.00149985	0	0	0
2x37_G.hns1.01	0	0	0	0	0	0	0	0.000199996	0
2x37_G.hns1.02	0.00269138	8.56146e-05	0	0	0	0	0	0.0178396	0
2x38_G.H5.22	7.68965e-05	0	0	0	0	0.0167983	0.00705929	0	0.0649187
2x38_G.H5.23	0.00209543	0	0	0	0	0.000759924	0	0	0.106598
2x38_G.hns1.02	0	0	0	0	3.9996e-05	0	0	0	0
2x38_G.hns1.03	0	0	0	0	0	0	0	0	0
2x39_G.H5.21	0	0	0	0	0	0	0.0127787	0	0
2x39_G.H5.22	3.84482e-05	0	0.157204	0	7.9992e-05	0.428417	0.387141	0.00143997	0.000939981
2x39_G.H5.23	0.00963128	0.0123285	0.00181982	0	0.0236976	0.815178	0.363784	0.0266395	0.137017
2x39_G.H5.24	0	0	0	0	0	0.4003	0.0143986	0	0
2x40_G.H5.21	0	0	0	0	0	0	0.0557544	0	0
2x40_G.H5.22	0	0	0.385941	0	0	0.000379962	0.234077	0	1.99996e-05
2x40_G.H5.23	0	0	0	0	0	0	0.039916	0	0
2x40_G.H5.24	0	0	0	0	0	0.568883	0.122368	0	0.000399992
2x40_G.H5.26	0	0	0	0	0	0	0.00019998	0	0
2x42_G.H5.23	0	0	0	0	0	1.9998e-05	0	0	0.00581988
2x43_G.H5.23	0	0	0	0	0	1.9998e-05	0.00517948	0	0
2x43_G.H5.24	0	0	0	0	0	0.0857714	0	0	0.000179996
34x50_G.H5.12	0.455785	0.932022	0.0856914	0.274493	0.517828	0.414619	0.0647135	0.539829	0.49145
34x50_G.H5.15	0.6323	0.893067	0.377522	0.473791	0.683792	0.762124	0.468873	0.716866	0.872263
34x50_G.H5.16	0.208274	0.831832	0.476012	0.634402	0.667033	0.368063	0.648515	0.153297	0.230755
34x50_G.H5.19	0.467108	0.692365	0.358704	0.108459	3.9996e-05	0.513349	0.888631	0.267895	0.215676
34x50_G.S1.02	0	0	0	0	0	0	0	0.000159997	0
34x50_G.S3.01	0	0	0	0.00806613	0	0	0	0	0
34x50_G.hns1.02	7.68965e-05	0	0	0	0	0	3.9996e-05	0.135577	0
34x50_G.hns1.03	0	0	0	0	0	0	9.999e-05	0	0
34x51_G.H5.08	0.609116	0.123627	0.394781	0.173788	0.0165583	0.528747	0.0668933	0.785484	0
34x51_G.H5.11	0.229497	0.0860427	0.00841916	0.0624181	0.0125187	0.0516548	0.000359964	0.165857	0.0637787
34x51_G.H5.12	0.704621	0.958241	0.242776	0.51701	0.876432	0.610859	0.0242176	0.794184	0.371593
34x51_G.H5.15	0.467723	0.240491	0.434017	0.347021	0.349825	0.384422	0.377702	0.385372	0.321574
34x51_G.H5.16	0.00580568	0	0.000619938	0.000177766	0	0	1.9998e-05	0.000139997	0
34x51_G.H5.19	0.00282594	0	0	0	0	0	0	0	1.99996e-05
34x51_G.H5.8	0	0	0	0	0	0	0	0	0.327053
34x51_G.HN.52	0.0016725	0	0.000139986	0	0	0	0	1.99996e-05	0
34x51_G.S1.01	0	0	0	0	0	0	9.999e-05	0	0
34x51_G.S1.02	0.594314	0.144368	0.00313969	0.0182877	0.000279972	0.140666	0.00781922	0.787444	0
34x51_G.S1.1	0	0	0	0	0	0	0	0	0.000199996
34x51_G.S1.2	0	0	0	0	0	0	0	0	0.192216
34x51_G.S2.08	0	0	0	0.000777726	0	0.00431957	0	0	0
34x51_G.S3.01	0.410108	0.878213	0.341106	0.440037	0.345245	0	0.388721	0.774725	0
34x51_G.S3.02	0	0	0	0	0	0.0224578	0	0	0
34x51_G.S3.03	0.0704564	0.00139124	1.9998e-05	0.00515521	1.9998e-05	0	0	0.0972381	0
34x51_G.S3.1	0	0	0	0	0	0	0	0	0.233655
34x51_G.S3.3	0	0	0	0	0	0	0	0	0.000239995
34x51_G.h2s4.05	0.000538275	0	0	0	0	0	0	0.000259995	0
34x51_G.h2s4.5	0	0	0	0	0	0	0	0	3.99992e-05
34x51_G.hns1.01	5.76723e-05	0	0	0	0	0	0	0	0
34x51_G.hns1.02	0.248683	0	0.0213979	0.0048219	0.000519948	0	0.171283	0.196436	0
34x51_G.hns1.03	0.0186858	6.4211e-05	0.0911309	0.00464413	0.0130987	0.000159984	0.252975	0.0363593	0
34x51_G.hns1.2	0	0	0	0	0	0	0	0	0.00405992
34x51_G.hns1.3	0	0	0	0	0	0	0	0	0.00383992
34x51_G.s2s3.01	0.000115345	0	0.0350965	0.065129	9.999e-05	0.000159984	0.0118588	0	0
34x51_G.s2s3.02	0.00182629	0	0.106649	0.08315	0.00581942	0.447955	0.0160784	0	0
34x51_G.s2s3.2	0	0	0	0	0	0	0	0	0.0311194
34x52_G.H5.08	0	2.14037e-05	0.000219978	0.00531076	9.999e-05	0.00913909	0	0.00439991	0
34x52_G.H5.12	0.000442155	0	0	0	7.9992e-05	0.000259974	0	0.000219996	0
34x52_G.H5.15	0	0	0	0	0	0	0	0	0.0350393
34x52_G.H5.18	0	0	0	0	0	0	0	0	0.0153997
34x52_G.H5.19	0	0	0	0	0	0	0	0	0.177276
34x52_G.H5.22	0	0	0	0	0	0	0	0	0.0444791
34x52_G.H5.23	0	0	0	0	0	0	0	0	0.106578
34x52_G.HN.52	0	0	0.0325767	0	0	0	3.9996e-05	0.000179996	0
34x52_G.HN.53	0	0	0	0	0	0	0	3.99992e-05	0
34x52_G.S1.02	0	0	0	0	0	0	0	0.000279994	0
34x52_G.S1.2	0	0	0	0	0	0	0	0	0.0050599
34x52_G.S2.08	0	0	0	0	0	0.0315368	0	0	0
34x52_G.S3.01	0.0297205	0.0605081	0.00845915	0.115948	0.00647935	0	0	0.144317	0
34x52_G.S3.02	0	8.56146e-05	0.00109989	0	0	0	0	0.000159997	0
34x52_G.S3.1	0	0	0	0	0	0	0	0	0.00429991
34x52_G.h2s4.5	0	0	0	0	0	0	0	0	0.000199996
34x52_G.hns1.02	0.000192241	8.56146e-05	0.00171983	0	0	5.9994e-05	0.000679932	3.99992e-05	0
34x52_G.hns1.03	0.000845861	0.0278033	0.0664334	0.0101993	0.00079992	0.000419958	0.0993501	0.0192596	0
34x52_G.hns1.2	0	0	0	0	0	0	0	0	0.110118
34x52_G.hns1.3	0	0	0	0	0	0	0	0	0.00629987
34x52_G.s2s3.01	0.0876235	0.00205475	0.0153585	0.355465	0.000119988	0.00507949	0	0.239255	0
34x52_G.s2s3.02	0.0176477	0.500182	0.272773	0.0491967	0.0363164	0.0291971	0	0.235535	0
34x52_G.s2s3.2	0	0	0	0	0	0	0	0	3.99992e-05
34x53_G.H5.12	0	0	0	0	0	0	0	0	0.00153997
34x53_G.H5.15	0	0.000406669	0	0.00377753	0	0.000319968	0	0	0
34x53_G.H5.18	0	0	0	8.8883e-05	0	0	0	0	0
34x53_G.H5.19	0.487831	0.437619	0.0332367	0.0136658	0	0.284612	0.681792	0.534749	0
34x53_G.H5.22	0.00788189	0	0	0	0	0.0758924	0.0472553	0.00205996	0
34x53_G.H5.23	0.126264	0	0	0	0	0.742146	0.579062	0.0122998	0
34x53_G.H5.8	0	0	0	0	0	0	0	0	0.0275594
34x53_G.HN.48	0	0	0	0	0	0	0	0	0.000259995
34x53_G.HN.51	0	0	0	0	0	0	0	0	0.00109998
34x53_G.HN.52	0	0	0	0	0	0	0	0	0.166977
34x53_G.S1.1	0	0	0	0	0	0	0	0	0.000319994
34x53_G.S1.2	0	0	0	0	0	0	0	0	0.00601988
34x53_G.S3.1	0	0	0	0	0	0	0	0	0.306734
34x53_G.hns1.02	0.00399862	0	0	0	0	0.0162584	0	0.145117	0
34x53_G.hns1.1	0	0	0	0	0	0	0	0	0.000579988
34x53_G.hns1.2	0	0	0	0	0	0	0	0	0.851483
34x53_G.hns1.3	0	0	0	0	0	0	0	0	0.354213
34x53_G.s2s3.1	0	0	0	0	0	0	0	0	0.00131997
34x53_G.s2s3.2	0	0	0	0	0	0	0	0	0.415252
34x54_G.H5.15	0.110539	0.000684917	5.9994e-05	0.259738	0.40334	0.283932	1.9998e-05	0	0
34x54_G.H5.18	0.0027875	0	0.00019998	0	0	0.00029997	0.000359964	0	0
34x54_G.H5.19	0.254527	0	0.00373963	0.174899	0.000239976	0.00381962	0.0690931	0.00135997	0
34x54_G.H5.22	0	0	0.000179982	0	0	0	0.647055	0	0
34x54_G.HN.48	0	0	0.00155984	0	0	0	1.9998e-05	0	0
34x54_G.HN.51	0.000634396	0	0.00119988	0	0	0	0	0.00715986	3.99992e-05
34x54_G.HN.52	0.0380445	0.000342458	0.145785	4.44415e-05	0	0	0.00925907	0.0103798	0.00695986
34x54_G.S1.01	0	0	3.9996e-05	0	0	0	0	0	0
34x54_G.S1.02	0.0649967	0.000107018	0	6.66622e-05	0.00159984	0.0584342	0	0.000359993	0
34x54_G.S3.01	3.84482e-05	0	0	0.00779948	0.00441956	0	0	0	0
34x54_G.hns1.01	0	0	0.00049995	0.00028887	0	0	0.00029997	0.0103398	0
34x54_G.hns1.02	0.653524	0.777338	0.145425	0.0371086	0.0339366	0.488011	0.0221578	0.403772	0
34x54_G.hns1.03	0.000692068	0.283192	0.0435156	0.0397529	0.0259574	0.0120788	0.00175982	0.000239995	0
34x54_G.hns1.2	0	0	0	0	0	0	0	0	0.349313
34x54_G.s2s3.02	0	0	0	0.000333311	0	0.00079992	0	0	0
34x55_G.H5.15	0	0	0	0	0	0	0	0	0.000239995
34x55_G.H5.18	0	0	0	0	0	0	0	0	0.000199996
34x55_G.H5.19	0	0	0	0	0	0	0	0	0.000219996
34x55_G.H5.22	0	0	0	0	0	0	0	0	1.99996e-05
34x55_G.HN.46	0	0	0	0	0.0122788	0	0	0	0
34x55_G.HN.47	0	0	0	0	0	0	5.9994e-05	0	0
34x55_G.HN.48	0	0	0.0172183	0	0	0	0.0715128	0.00111998	1.99996e-05
34x55_G.HN.51	0.000346034	0	0.0215578	0	0	1.9998e-05	0.160244	0.00385992	7.99984e-05
34x55_G.HN.52	0.327906	0.0317844	0.139786	0.0125547	0	0.0469153	0.317348	0.297354	0.000439991
34x55_G.HN.53	0	0	1.9998e-05	0.00324423	0	0	0	0.00907982	0
34x55_G.S1.01	0	0	0	0.000199987	0	0	3.9996e-05	9.9998e-05	0
34x55_G.S1.02	0	0	0	0.008355	0.000239976	0	0	0.0575588	0
34x55_G.S1.1	0	0	0	0	0	0	0	0	0.119658
34x55_G.S1.2	0	0	0	0	0	0	0	0	0.0047799
34x55_G.S1.3	0	0	0	0	0	0	0	0	0.000719986
34x55_G.S2.08	0	0	0	0	0	0.0442556	0	0	0
34x55_G.S3.01	0.000768965	0	0.0060194	0.262871	0.0538346	7.9992e-05	0.00141986	0.00425991	0
34x55_G.S3.02	0	0	0.000619938	0	1.9998e-05	0	0.00019998	0.000399992	0
34x55_G.h2s4.2	0	0	0	0	0	0	0	0	0.00047999
34x55_G.h2s4.3	0	0	0	0	0	0	0	0	0.00051999
34x55_G.h2s4.5	0	0	0	0	0	0	0	0	0.000699986
34x55_G.h3s5.2	0	0	0	0	0	0	0	0	5.99988e-05
34x55_G.hns1.01	0	0	0	0.010266	0	0	0.0010399	0	0
34x55_G.hns1.02	0.223942	0.385608	0.324228	0.270937	0.662614	0.90299	0.273013	0.131637	0
34x55_G.hns1.03	0.0329501	0.292802	0.283632	0.260049	0.936926	0.463594	0.178762	0.191996	0
34x55_G.hns1.1	0	0	0	0	0	0	0	0	0.195936
34x55_G.hns1.2	0	0	0	0	0	0	0	0	0.263215
34x55_G.s2s3.01	0	0	0.000279972	0.0160434	7.9992e-05	0.490571	0	0.000119998	0
34x55_G.s2s3.02	0.000173017	0	0.019638	0.0095327	0.0974903	0.170123	0.00139986	0.0238995	0
34x56_G.H5.15	0	0	0	0	0	0	0	0	0.0216796
34x56_G.H5.18	0	0	0	0	0	0	0	0	0.0322794
34x56_G.H5.19	0	0	0	0	0	0	0	0	0.0318794
34x56_G.H5.22	0	0	0	0	0	0	0	0	0.0241395
34x56_G.H5.23	0	0	0	0	0	0	0	0	0.000179996
34x56_G.HN.46	0	0	0	0	0.0010199	0	0	0	0
34x56_G.HN.48	0.0281057	0	0	0	0	0	0	0	0
34x56_G.HN.51	0.0896613	4.28073e-05	0	0	0	0	0	0	0.00129997
34x56_G.HN.52	0.128206	0.00464459	0	0.0041775	0	0.00427957	0	0	0
34x56_G.HN.53	0	0	0	0.00402195	0	0	0	0	0
34x56_G.S1.2	0	0	0	0	0	0	0	0	0.00219996
34x56_G.S1.3	0	0	0	0	0	0	0	0	1.99996e-05
34x56_G.S3.01	0	0	0	0.0224652	1.9998e-05	0	0	0	0
34x56_G.S3.02	0	0	0	0.000177766	0	0	0	0	0
34x56_G.h2s4.2	0	0	0	0	0	0	0	0	0.000419992
34x56_G.h2s4.3	0	0	0	0	0	0	0	0	0.0393992
34x56_G.h2s4.5	0	0	0	0	0	0	0	0	0.00143997
34x56_G.h3s5.2	0	0	0	0	0	0	0	0	0.00121998
34x56_G.hns1.01	0	0	0	0.00555519	0	0	0	0	0
34x56_G.hns1.02	0.0722634	0.0141264	0	0.0162211	0.0212379	0.318288	0	0	0
34x56_G.hns1.03	0	0.00023544	0	0.0207986	0.0291171	0.0130387	1.9998e-05	0	0
34x56_G.hns1.2	0	0	0	0	0	0	0	0	0.052339
34x56_G.s2s3.01	0	0	0	0.0142435	0	0	0	0	0
34x56_G.s2s3.02	9.61206e-05	0	0	0.00886608	0.0155184	0	0	0	0
34x57_G.H5.15	0	0	0	0	0	0	0	0	5.99988e-05
34x57_G.H5.18	0	0	0	2.22207e-05	0	1.9998e-05	0	0	0.00801984
34x57_G.H5.19	0	0	0	0.0507077	0	0	0	0	0.0618588
34x57_G.H5.22	0	0	0	0	0	0.0157584	0	0	0.188696
34x57_G.H5.23	0	0	0	0	0	0.111009	0	0	0.372573
34x57_G.HN.48	0.10283	0	0	0	0	0	0	0	0
34x57_G.HN.49	9.61206e-05	0	0	0	0	0	0	0	0
34x57_G.HN.51	0.0748395	0	0	0	0	1.9998e-05	0	0	1.99996e-05
34x57_G.HN.52	0.136318	0	0	0.00275537	0	0.0040196	0	0	0
34x57_G.HN.53	0	0	0	0.00591072	0	0	0	0	0
34x57_G.S1.01	0	0	0	8.8883e-05	0	0	0	0	0
34x57_G.h2s4.2	0	0	0	0	0	0	0	0	7.99984e-05
34x57_G.h2s4.3	0	0	0	0	0	0	0	0	0.00119998
34x57_G.h3s5.2	0	0	0	0	0	0	0	0	0.00541989
34x57_G.hns1.01	0	0	0	0.0379308	0	0	0	0	0
34x57_G.hns1.02	0.0632473	0.000149826	0	0.0498633	0.141226	0.377262	0	1.99996e-05	0
34x57_G.hns1.03	0	0	0	0.0340644	0	0	0	0	0
34x57_G.hns1.2	0	0	0	0	0	0	0	0	0.0268195
3x46_G.H5.23	0	0	0	0	0	0.0909709	0.000279972	0	0.0324194
3x49_G.H5.23	0.0032681	2.14037e-05	9.999e-05	0	0	0.536826	0.29847	0.00169997	0.217076
3x50_G.H5.19	0	0.00166948	0	0.00164433	0	0	0	0	0
3x50_G.H5.20	0	0	0	0	0	0	0.000759924	0	0
3x50_G.H5.22	3.84482e-05	0	0.00983902	0.380819	0	0	0	0	0.000659987
3x50_G.H5.23	0.957995	0.997603	0.926387	0.897896	0.990941	0.657354	0.984662	0.963141	0.924562
3x50_G.H5.24	0	0	0.019898	0	0	0.009999	0.367203	0	0.0409792
3x50_G.H5.25	3.84482e-05	0	0.255894	8.8883e-05	0	0.162324	0.708769	0.000459991	0.206556
3x53_G.H5.15	0	0	0	0.00122214	1.9998e-05	0	0	3.99992e-05	0
3x53_G.H5.16	0.00688223	0	0.0157984	0.0697953	0	0.0244576	0.0417758	0	0.0282994
3x53_G.H5.19	0.823388	0.784958	0.975422	0.944893	0.849395	0.932667	0.877252	0.850223	0.827363
3x53_G.H5.20	0	0	3.9996e-05	0	0	0	0.183402	0	0.00163997
3x53_G.H5.22	3.84482e-05	0	0.561764	0	0	0	0	0.000159997	0
3x53_G.H5.23	0.723442	0	0.645335	0.00277759	0	0.90081	0.793501	0.575508	0.888142
3x53_G.H5.25	0	0	1.9998e-05	0	0	0	0	0	0.049039
3x53_G.hns1.02	0	0	0	0	0	0	0	0.0403392	0
3x54_G.H5.12	0.00161483	0	0	0	0	0	0	0.000679986	0
3x54_G.H5.15	0	2.14037e-05	0	0	0	0	0	0	0
3x54_G.H5.16	0.977988	0.88579	0.247435	0.567807	0.0625937	0.624678	0.540506	0.98086	0.769505
3x54_G.H5.19	0.456438	0.595899	0.00227977	0.402018	0.179822	0.0657934	0.0135186	0.446871	0.00845983
3x54_G.H5.20	0.685378	0.00958884	0.241956	0.622159	0.00281972	0.609499	0.123008	0.637807	0.51201
3x54_G.H5.23	0.327002	0	0.00405959	0.163256	0	0.0050195	0.00211979	0.362793	0.0935381
3x54_G.H5.25	0.0507132	0	0.00173983	0.0469969	0	0.188721	3.9996e-05	0.099518	0.141497
3x55_G.H5.12	0.415395	0	0	0	0	9.999e-05	0	0.108578	0
3x55_G.H5.16	0.159022	0	7.9992e-05	0.0071773	0	0	0	0.162497	1.99996e-05
3x55_G.H5.19	0	0	0	0	0	0	0	0	1.99996e-05
3x56_G.H5.08	0	0	0	0	0	3.9996e-05	0	0	0
3x56_G.H5.12	0.0234534	0.000920357	0	4.44415e-05	0.000159984	0.0280172	0	0.00629987	0.00865983
3x56_G.H5.15	0	0	0	2.22207e-05	0	0	0	3.99992e-05	5.99988e-05
3x56_G.H5.16	0.0187627	0	0	0.0255539	0	0	0.00175982	0.000139997	0.00257995
3x56_G.H5.19	0.0256834	0	0.000259974	0.00179988	0	0.000619938	0.0463354	0.00723986	0.00587988
3x56_G.hns1.02	0	0	0	0	0	0	0	0.0744385	0
3x56_G.s2s3.01	0	0	0	0.000222207	0	0	0	0	0
4x38_G.H5.22	0	0	0	0	0	1.9998e-05	0	0	0
4x38_G.HN.46	0	0	0	0	0.000219978	0	0	0	0
4x38_G.HN.48	0.00680534	6.4211e-05	0.0108389	0	0	0.00543946	1.9998e-05	0	0
4x38_G.HN.49	3.84482e-05	0	0	0	0	0	0	0	0
4x38_G.HN.51	0.000134569	4.28073e-05	0	0	0	0.0120788	0	0	0
4x38_G.HN.52	0.0243185	0.0421866	0	0.0287981	0	0.019558	0	9.9998e-05	1.99996e-05
4x38_G.HN.53	0	0	0	0.0541742	0	0	0	0	0
4x38_G.hns1.01	0	0	0	0.00491078	0	0.000719928	0	0	0
4x38_G.hns1.02	1.92241e-05	0.000428073	0	0.000111104	0.136306	0.419978	0	0	0
4x38_G.hns1.03	0	0	0.000939906	0.00159989	0	0	0	0	0
4x38_G.hns1.2	0	0	0	0	0	0	0	0	0.0405992
4x39_G.H5.15	0	0	0	0	0	7.9992e-05	0	0	0
4x39_G.H5.18	0	0	0	0	0	0.00505949	0	0	0
4x39_G.H5.19	0	0	0	0	0	0.157124	0	0	0
4x39_G.H5.22	0	0	0	0	0	0.641636	0	0	0
4x39_G.H5.23	0	0	0	0	0	0.0513549	0	0	0
4x39_G.HN.44	0.000173017	0	0	0	0	0	0	0	0
4x39_G.HN.46	0	0	0	0	1.9998e-05	0	0	0	0
4x39_G.HN.48	0.00682456	0	0.0230777	0	0	0.000139986	0	0	0
4x39_G.HN.51	5.76723e-05	0	0	0	0	0.0040396	0	0	0
4x39_G.HN.52	0.000672844	0.00391687	0.00109989	0.0229096	0	0	0	0	0
4x39_G.HN.53	0	0	0	0.0450192	0	0	0	0	0
4x39_G.S1.03	0	0	0	0	0	0.000919908	0	0	0
4x39_G.h2s4.02	0	0	0	0	0	0.000319968	0	0	0
4x39_G.hns1.01	0	0	0	0	0	0.00717928	0	0	0
4x39_G.hns1.02	1.92241e-05	0	0	0	0.0950505	0.0994701	0	0.000139997	0
4x39_G.hns1.2	0	0	0	0	0	0	0	0	3.99992e-05
4x40_G.H5.22	0	0	0	0	0	5.9994e-05	0	0	0
4x40_G.H5.23	0	0	0	0	0	3.9996e-05	0	0	0
4x40_G.HN.42	0	0	0	0	9.999e-05	0	0	0	0
4x40_G.HN.44	0	0	0.0173783	0	0	0	0	0	0
4x40_G.HN.45	1.92241e-05	0	0	0	0	0	0	0	0
4x40_G.HN.47	0	0	0.000639936	0	0	1.9998e-05	0	0	0
4x40_G.HN.48	0	4.28073e-05	0.020238	0.000244428	0	0.0118388	1.9998e-05	0	0
4x40_G.HN.49	0	0	0	8.8883e-05	0	0	0	0	0
4x40_G.HN.50	0	0	0	2.22207e-05	0	0	0	0	0
4x40_G.HN.51	0	0	0	8.8883e-05	0	0.000159984	0	0	0
4x40_G.HN.52	0	8.56146e-05	0	0.0207986	0	0.000179982	0	0	0
4x40_G.hns1.02	0	0	0	0	0	0.00277972	0	0	0
4x41_G.HN.48	0	0	0.0019798	0	0	0.00159984	1.9998e-05	0	0
4x41_G.HN.52	0	0	0	0.000266649	0	0	0	0	0
4x41_G.hns1.02	0	0	0	0	0	0.000579942	0	0	0
4x41_G.hns1.2	0	0	0	0	0	0	0	0	0.000179996
4x45_G.H5.23	0	0	0	0	0	0.00793921	0	0	0
5x57_G.H5.25	0	0	1.9998e-05	0	0	0	0	0	0
5x58_G.H5.23	0	0	0	0.0396196	0	0	0	0	0
5x58_G.H5.25	1.92241e-05	2.14037e-05	0.0293571	0.000755505	0	0	0.0357164	3.99992e-05	0.048919
5x61_G.H5.20	0.0282018	0.000149826	0.0178582	0.01731	0	0	0.0708729	0.00559989	0.0581188
5x61_G.H5.23	0.00470991	0.000813339	0	0.0220874	0.000239976	0	0	0.0216196	1.99996e-05
5x61_G.H5.25	0.601772	0.00190492	0.173023	0.63918	0.00335966	0.000179982	0.0573743	0.536149	0.583328
5x61_G.H5.26	0	0	0.000479952	0	0	0	0	0	0
5x62_G.H5.25	0.00117267	0.000342458	0	0.00124436	7.9992e-05	0	0	0	0
5x64_G.H5.12	0.0312392	0	0	0	0	0	0	3.99992e-05	0
5x64_G.H5.16	0.427564	0.00425933	0.0748525	0.00126658	0.000359964	0.000279972	0.000659934	0.765825	0.110838
5x64_G.H5.17	0	0	0	0	0	0	0	0	1.99996e-05
5x64_G.H5.20	0.021358	0	0.0219778	0.00144435	0	0	0	0.00697986	0.0280794
5x64_G.H5.25	0	0	1.9998e-05	0	0	0	0	0	0
5x65_G.H5.13	0	0	5.9994e-05	0	0	0	0	0	0
5x65_G.H5.16	5.76723e-05	0.00141264	0.0540746	4.44415e-05	0.000459954	0.060174	0	0	0.000379992
5x65_G.H5.17	0	0	0.00623938	0	0	0	0	0	0.0244195
5x65_G.H5.20	0.593602	0.0848013	0.514349	0.36922	0.0110989	0.20054	0.000379962	0.435071	0.49641
5x65_G.H5.25	0.0511169	0.303204	0.161284	0.0754839	0.270853	0.00829917	0	0.105918	0.050639
5x65_G.H5.26	0.00893921	0.00727724	0.0479952	0.00519965	3.9996e-05	0	0	0.00459991	0.121798
5x66_G.H5.12	0	0	0	0	0	0.000319968	0	0	0
5x66_G.H5.13	0	0	0	0	0	0.000779922	0	0	0
5x66_G.H5.16	0	0	0	0	0	0.0238976	0	0	0.00781984
5x66_G.H5.17	0	0	0	0	0	0.000179982	0	0	5.99988e-05
5x66_G.H5.20	0	0	0	0	0	3.9996e-05	0	0	0
5x66_G.H5.26	0	0	0	0	0	0	0	0	0
5x67_G.H5.09	0	0	0.0121388	0	0	0	0	0	0
5x67_G.H5.12	0.000672844	0	1.9998e-05	0	0	0	0	0.00109998	0
5x67_G.H5.13	0.0392364	0.00911796	0.0127587	0	0	0	0	0.00739985	0.171397
5x67_G.H5.16	0.0222807	0	0.000319968	0	0	0	0	0.0187196	0.00373993
5x67_G.H5.17	0	0	0	0	0	0	0	0	0.00187996
5x67_G.S6.2	0	0	0	0	0	0	0	0	0.0370393
5x67_G.h4s6.13	0	0	0	0	0	0	0	0	0.0629787
5x67_G.h4s6.20	0	0	0	0	0	0	0	0	0.000619988
5x68_G.H5.09	0	0	0.156984	0.0138213	0	0	0.00119988	0	0
5x68_G.H5.10	0	0	0	0	0	0	0	0	0.00585988
5x68_G.H5.12	0.00265293	0	0.145845	0.0697731	0	0	0.0517548	0.000779984	0.00811984
5x68_G.H5.13	0.954708	0.0135271	0.568003	0.750883	0.0359564	0	0.0791321	0.947021	0.130477
5x68_G.H5.16	0.841786	0.531988	0.537986	0.690021	0.239356	0	0.715688	0.854023	0.269675
5x68_G.H5.17	0.997462	0.995826	0.143246	0.000466636	0.0183782	0	0.00473953	0.858423	0.176496
5x68_G.H5.20	0.578261	0.0251493	0.0228377	0.152057	0.00175982	0	0	0.48425	0.108298
5x68_G.H5.26	0.0186858	0.00695619	0.00731927	0.0508411	0.000179982	0	0	0.0779784	0.00597988
5x68_G.H5.6	0	0	0	0	0	0	0	0	0.00325993
5x68_G.H5.9	0	0	0	0	0	0	0	0	0.0778584
5x68_G.S6.02	3.84482e-05	0.000727724	0.00147985	0.00253316	0	0	0	0	0
5x68_G.S6.2	0	0	0	0	0	0	0	0	0.0297994
5x68_G.h4s6.12	0	0	0.000139986	0.00028887	0	0	0	0	0
5x68_G.h4s6.20	0	0.00276107	0	0	0	0	0	0	0.00115998
5x69_G.H5.06	0	0	0.049535	0	0	0	0	0	0
5x69_G.H5.09	0	0	0.0729527	0	0	0	0	0	0
5x69_G.H5.10	0	0	0.0321568	0	0	0	0	0	0.0574389
5x69_G.H5.12	0	0	1.9998e-05	0	0	0	0	0	0.299574
5x69_G.H5.13	0	0	0.0434957	0.00335533	0	0	1.9998e-05	0	0.259795
5x69_G.H5.16	0	0	0.0189381	0.00886608	0	0	0	0	0.194936
5x69_G.H5.17	0	0	0.0175982	0.00119992	0.00445955	0	0	0.000159997	0.128417
5x69_G.H5.20	0.0161867	0	0.029617	0.0656623	5.9994e-05	0	0	0.000139997	1.99996e-05
5x69_G.H5.25	0.0975624	4.28073e-05	0.000659934	0.0429083	0	0	0	0.0772585	0
5x69_G.H5.26	0.567688	0.103594	0.039796	0.0975491	0.0321168	0	0	0.439111	0.000179996
5x69_G.H5.5	0	0	0	0	0	0	0	0	0.000759985
5x69_G.H5.6	0	0	0	0	0	0	0	0	0.0896382
5x69_G.H5.8	0	0	0	0	0	0	0	0	1.99996e-05
5x69_G.H5.9	0	0	0	0	0	0	0	0	0.328293
5x69_G.S6.01	0	0	0.000119988	0	0	0	0	0	0
5x69_G.S6.02	0	0	0.114509	0.000111104	0	0	0	0	0
5x69_G.S6.03	0	0	0.000179982	0	0	0	0	0	0
5x69_G.S6.04	0	0	7.9992e-05	0	0	0	0	0	0
5x69_G.S6.1	0	0	0	0	0	0	0	0	0.000359993
5x69_G.S6.2	0	0	0	0	0	0	0	0	0.196856
5x69_G.S6.3	0	0	0	0	0	0	0	0	0.00325993
5x69_G.S6.4	0	0	0	0	0	0	0	0	0.000299994
5x69_G.h4s6.08	0	0.000192633	0	0	0	0	0	0	0
5x69_G.h4s6.09	0	0.000107018	0	0	0	0	0	0	0
5x69_G.h4s6.10	0	2.14037e-05	0	0	0	0	0	0	0
5x69_G.h4s6.12	0	0	0.00515948	0.000222207	0	0	0	0	0
5x69_G.h4s6.20	0	6.4211e-05	0	0	0	0	0	0	0.0121198
5x70_G.H4.16	0	0	1.9998e-05	6.66622e-05	0	0	0	0	0
5x70_G.H5.02	0	0	7.9992e-05	0	0	0	0	0	0
5x70_G.H5.06	0	0	0.00311969	0	0	0	0	0	0
5x70_G.H5.09	0	0	0.00019998	0.000111104	0	0	0	0	0
5x70_G.H5.13	0	0	0.00229977	0.0155323	0.0143986	0	0	0	0
5x70_G.H5.16	0	0	0	0.00757727	0	0	0	0	0
5x70_G.H5.17	0	0	0.00349965	0.00264427	0.0913309	0	0	0	0
5x70_G.H5.20	0	0	0	0.0788392	0	0	0	0	0
5x70_G.H5.25	0	0	0	0.0524632	0	0	0	0	0
5x70_G.H5.26	0	0	0	0.133791	0.00153985	0	0	0	0
5x70_G.HN.29	0	4.28073e-05	0	0	0	0	0	0	0
5x70_G.S6.01	0	0	0	0.00199987	0.00325967	0	0	0	0
5x70_G.S6.02	0	0.000107018	3.9996e-05	0.0125992	0.0312169	0	0	0	0
5x70_G.S6.03	0	0	0.000559944	0	0	0	0	0	0
5x70_G.S6.04	0	0	0.00415958	2.22207e-05	0	0	0	0	0
5x70_G.h4s6.04	0	0.000321055	0	0	0	0	0	0	0
5x70_G.h4s6.08	0	0.000171229	0.000659934	0	0	0	0	0	0
5x70_G.h4s6.09	0	4.28073e-05	0	0	0	0	0	0	0
5x70_G.h4s6.12	0	0	0.00111989	0.0084661	0	0	0	0	0
5x70_G.h4s6.20	0	0.00316774	0	0	0.0620338	0	0	0	0
5x70_G.hgh4.13	0	0	0	0	0	0	0	0	0
5x71_G.H4.04	0	0	1.9998e-05	0	0	0	0	0	0
5x71_G.H4.08	0	0	7.9992e-05	0	0	0	0	0	0
5x71_G.H4.12	0	0.00104878	0.00247975	0	0	0	0	0	0
5x71_G.H4.13	0	0	0.000959904	0	0	0	0	0	0
5x71_G.H4.16	0	0.0413519	0.0840516	0	0	0	0	0	0
5x71_G.H5.02	0	0	0	0	0	0	0.000119988	0	0
5x71_G.H5.05	0	0	0.00225977	0	0	0	0.144086	0	0
5x71_G.H5.06	0.00336422	0	0.00483952	0	0	0	0.0266773	0.265535	0
5x71_G.H5.08	0	0	0	0	0	0	0.0152185	0	0
5x71_G.H5.09	0	0	0.49915	0	0	0	0.636936	0	0
5x71_G.H5.10	0.0347956	0	0.000219978	0	0	0	0	0.661447	0
5x71_G.H5.12	0.00174939	0	0.000919908	0	0	0	0.0734327	0.00413992	0
5x71_G.H5.13	0.792533	0.00128422	0.541306	0	0.000239976	0	0.0133987	0.0653787	0
5x71_G.H5.16	1.92241e-05	0	0	0	0	0	0.019878	0	0
5x71_G.H5.17	0.590296	0.000813339	0.000819918	0	3.9996e-05	0	0	0.124458	0
5x71_G.H5.26	0	0	0	0	0.0816318	0	0	0	0
5x71_G.S6.01	0	0	0.0342566	0	0	0	0	0	0
5x71_G.S6.02	0.10852	0.0159457	0.0753925	0	0	0	1.9998e-05	0.602528	0
5x71_G.S6.03	0	0.00214037	0.00121988	0	0	0	0	0	0
5x71_G.S6.04	0.022473	2.14037e-05	0.00125987	0	0	0	0.0165583	0.175376	0
5x71_G.h4s6.02	0	0	0	0	0	0	0	0	0
5x71_G.h4s6.03	0	0.044755	0	0	0	0	0	0	0
5x71_G.h4s6.04	0	0.00246142	0	0	0	0	0	0	0
5x71_G.h4s6.08	0	0.00832602	0.00291971	0	0	0	0	0	0
5x71_G.h4s6.09	0	0.00190492	1.9998e-05	0	0	0	0	0	0
5x71_G.h4s6.11	0	0	0	0	0.000239976	0	0	0	0
5x71_G.h4s6.12	0	0	0.124088	0	0.0009999	0	0	0	0
5x71_G.h4s6.20	0	0.0718521	0	0	0.000959904	0	0	0	0
5x71_G.hgh4.13	0	0.000149826	0	0	0	0	0	0	0
5x71_G.hgh4.14	0	0.00087755	0	0	0	0	0	0	0
5x71_G.hgh4.15	0	0.0011986	0	0	0	0	0	0	0
5x71_G.s2s3.01	0	0	0	0	0	0	0.00049995	0	0
5x72_G.H4.01	0	0	0	0	1.9998e-05	0	0	0	0
5x72_G.H4.05	0	0	0	0	1.9998e-05	0	0	0	0
5x72_G.H4.12	0	2.14037e-05	0	0	0	0	0	0	0
5x72_G.H4.16	0	2.14037e-05	0	0	0	0	0	0	0
5x72_G.H5.06	0	0	0	0	0	0	0.443256	0	0
5x72_G.H5.09	0	0	0	0	0	0	0.69769	0	0
5x72_G.H5.10	0	0	0	0	0	0	0.532127	0	0
5x72_G.H5.13	0	0	0	0	0.00135986	0	0.30451	0	0
5x72_G.H5.17	0.611865	0.000684917	0	0	0.00191981	0	0	0.649887	0
5x72_G.H5.20	0.000230689	0	0	0	0.00163984	0	0	0	0
5x72_G.H5.21	0.000634396	0	0	0	0	0	0	5.99988e-05	0
5x72_G.H5.26	0.312373	0.00809058	0	0	0.208759	0	0	0.150357	0
5x72_G.S6.02	0.153312	0	0	0	0	0	0.564744	0.214956	0
5x72_G.S6.03	0	0	0	0	0	0	0.0060194	0	0
5x72_G.S6.04	0	0	0	0	0	0	0.00341966	0	0
5x72_G.h4s6.03	0	0.0393399	0	0	0	0	0	0	0
5x72_G.h4s6.04	0	0.00271826	0	0	0	0	0	0	0
5x72_G.h4s6.08	0.000153793	0.0333897	0	0	0	0	0	0	0
5x72_G.h4s6.09	0.00146103	0.0160955	0	0	0	0	0	0	0
5x72_G.h4s6.10	3.84482e-05	0.00192633	0	0	0	0	0	0.000239995	0
5x72_G.h4s6.11	0.00290284	2.14037e-05	0	0	0	0	0	0.0171197	0
5x72_G.h4s6.12	0.00484448	8.56146e-05	0	0	0.000319968	0	0	0.0162997	0
5x72_G.h4s6.13	0	0.00171229	0	0	0	0	0	0	0
5x72_G.h4s6.20	0.553539	0.030436	0	0	0.000379962	0	0	0.864283	0
5x72_G.hgh4.06	0	0	0	0	1.9998e-05	0	0	0	0
5x72_G.hgh4.07	0	0	0	0	3.9996e-05	0	0	0	0
5x72_G.hgh4.08	0	0	0	0	5.9994e-05	0	0	0	0
5x72_G.hgh4.14	0	0.000342458	0	0	0	0	0	0	0
5x72_G.hgh4.15	0	0.000449477	0	0	0	0	0	0	0
5x73_G.H4.08	0	0	0	0	1.9998e-05	0	0	0	0
5x73_G.H4.09	0	0	0	0	7.9992e-05	0	0	0	0
5x73_G.H4.12	0	0	0	0	0	0	1.9998e-05	0	0
5x73_G.H4.16	0	0	0	0	0	0	1.9998e-05	0	0
5x73_G.H5.05	0	0	0	0	0	0	1.9998e-05	0	0
5x73_G.H5.06	0	0	0	0	0	0	0.000179982	0	0
5x73_G.H5.17	0	0	0	0	0.000219978	0	0	0	0
5x73_G.H5.26	0	0	0	0	0.0888711	0	0	0	0
5x73_G.S6.01	0	0	0	0	0.000159984	0	3.9996e-05	0	0
5x73_G.S6.02	0	0	0	0	0.00555944	0	0.000119988	0	0
5x73_G.S6.03	0	0	0	0	0	0	0.00059994	0	0
5x73_G.S6.04	0	0	0	0	0	0	0.0020398	0	0
5x73_G.h4s6.12	0	0	0	0	0.00233977	0	0.000119988	0	0
5x73_G.h4s6.20	0	0	0	0	0.000359964	0	0	0	0
5x74_G.H4.04	0	0	0	0	0	0	1.9998e-05	0	0
5x74_G.H4.05	0	0	0	0	0.000619938	0	0	0	0
5x74_G.H4.08	0.000307586	0	0	0	0.0137186	0	0	0	0
5x74_G.H4.12	0.029336	0	0	0	0	0	0.0306369	0	0
5x74_G.H4.16	0.010381	0	0	0	0	0	0.000359964	0	0
5x74_G.H5.02	0	0	0	0	0	0	0.00453955	0	0
5x74_G.H5.06	0	0	0	0	1.9998e-05	0	0.0507949	0	0
5x74_G.H5.09	0	0	0	0	0	0	1.9998e-05	0	0
5x74_G.S5.06	0	0	0	0	0	0	0.000619938	0	0
5x74_G.S6.01	5.76723e-05	0	0	0	0	0	9.999e-05	0	0
5x74_G.S6.02	0.003345	0	0	0	0.0423558	0	5.9994e-05	0.0142997	0
5x74_G.S6.03	0.0026337	0	0	0	0.010019	0	0.123668	0	0
5x74_G.S6.04	0.00199931	0	0	0	0.000959904	0	0.070273	0	0
5x74_G.S6.05	0	0	0	0	9.999e-05	0	0.0728127	0	0
5x74_G.h4s6.12	0	0	0	0	1.9998e-05	0	0	0	0
5x74_G.hgh4.12	0.0139759	0	0	0	0	0	0	0	0
5x74_G.hgh4.13	0.265812	0	0	0	0	0	0	0	0
5x74_G.hgh4.14	0.000538275	0	0	0	0	0	0	0	0
5x74_G.hgh4.15	0.00107655	0	0	0	0	0	0	0	0
5x74_G.hgh4.16	3.84482e-05	0	0	0	0	0	0	0.00103998	0
5x74_G.hgh4.17	0.000403706	0	0	0	0	0	0	0	0
5x74_G.s6h5.02	0	0	0	0	0	0	5.9994e-05	0	0
5x75_G.H3.13	0.000211465	0	0	0	0	0	0	0	0
5x75_G.H4.03	0	0	0	0	0	0	0.00553945	0	0
5x75_G.H4.04	0	0	0	0	0	0	0.0164384	0	0
5x75_G.H4.05	0	0	0	0	0.00167983	0	0.00469953	0	0
5x75_G.H4.07	0	0	0	0	0	0	0.00653935	0	0
5x75_G.H4.08	0	0	0	0	0	0	0.0248575	0	0
5x75_G.H4.09	0	0	0	0	0.000179982	0	0	0	0
5x75_G.H4.12	0.141912	0	0	0	0.00661934	0	0.0466353	1.99996e-05	0
5x75_G.H4.13	0	0	0	0	0.000159984	0	0.00391961	0	0
5x75_G.H4.16	0.183744	0	0	0	0	0	0.00259974	0.123738	0
5x75_G.H5.01	0	0	0	0	0	0	5.9994e-05	0	0
5x75_G.H5.02	0	0	0	0	0	0	0.0360564	0	0
5x75_G.H5.05	0	0	0	0	0	0	0.222638	0	0
5x75_G.H5.06	7.68965e-05	0	0	0	0.180802	0	0.465353	0	0
5x75_G.H5.08	0	0	0	0	0	0	0.00079992	0	0
5x75_G.H5.09	0	0	0	0	0.127747	0	0.59552	0	0
5x75_G.H5.10	0	0	0	0	0.00739926	0	0	0	0
5x75_G.H5.13	0	0	0	0	0.00019998	0	0	0	0
5x75_G.H5.17	0.0144565	0	0	0	0	0	0	0.00051999	0
5x75_G.HG.01	0	0	0	0	0	0	0.000119988	0	0
5x75_G.S5.06	0	0	0	0	0	0	5.9994e-05	0	0
5x75_G.S6.01	0.136088	0	0	0	0.0192181	0	0.000739926	0.383932	0
5x75_G.S6.02	0.562094	0	0	0	0.180162	0	0.0347965	0.765205	0
5x75_G.S6.03	0.226037	0	0	0	0.000439956	0	0.10191	0.113258	0
5x75_G.S6.04	0.053097	0	0	0	0.020338	0	0.207219	0	0
5x75_G.S6.05	0	0	0	0	0.00029997	0	0.0408159	0	0
5x75_G.h4s6.02	0.00622861	0	0	0	0	0	0	0.000599988	0
5x75_G.h4s6.03	0.00540198	0	0	0	0	0	0	0.0105798	0
5x75_G.h4s6.04	0	0	0	0	0	0	0	0.000619988	0
5x75_G.h4s6.12	1.92241e-05	0	0	0	0	0	0	0	0
5x75_G.h4s6.13	0	0	0	0	3.9996e-05	0	0	0	0
5x75_G.h4s6.20	0.251105	0	0	0	0.0223178	0	0	0.400492	0
5x75_G.s2s3.01	0	0	0	0	0	0	7.9992e-05	0	0
5x75_G.s6h5.01	0	0	0	0	0	0	1.9998e-05	0	0
5x75_G.s6h5.02	0	0	0	0	0	0	0.00507949	0	0
5x75_G.s6h5.03	0	0	0	0	0	0	0.000359964	0	0
5x75_G.s6h5.04	0	0	0	0	0	0	0.000759924	0	0
5x75_G.s6h5.05	0	0	0	0	0	0	0.00485951	0	0
5x76_G.H4.03	0	0	0	0	3.9996e-05	0	0.0213579	0	0
5x76_G.H4.04	0	0	0	0	1.9998e-05	0	0.0205579	0	0
5x76_G.H4.05	0	0	0	0	0.0170583	0	0.000779922	0	0
5x76_G.H4.07	0	0	0	0	0	0	0.00377962	0	0
5x76_G.H4.08	0	0	0	0	0.00655934	0	0.00513949	0	0
5x76_G.H4.09	0	0	0	0	0.00669933	0	0	0	0
5x76_G.H4.10	0	0	0	0	0	0	3.9996e-05	0	0
5x76_G.H4.12	0.124995	0	0	0	7.9992e-05	0	0.0551145	0	0
5x76_G.H4.13	1.92241e-05	0	0	0	5.9994e-05	0	0.00109989	0	0
5x76_G.H4.16	0.146853	0	0	0	1.9998e-05	0	0.039656	0	0
5x76_G.H4.17	0.000576723	0	0	0	0	0	0	0	0
5x76_G.H5.01	0	0	0	0	0	0	0.000279972	0	0
5x76_G.H5.02	0	0	0	0	0	0	0.224798	0	0
5x76_G.H5.03	0	0	0	0	0	0	9.999e-05	0	0
5x76_G.H5.05	0	0	0	0	0.00129987	0	0.00931907	0	0
5x76_G.H5.06	0	0	0	0	0.0543346	0	0.00943906	0	0
5x76_G.H5.09	0	0	0	0	0.0105389	0	0.00565943	0	0
5x76_G.H5.13	0	0	0	0	0	0	0.00039996	0	0
5x76_G.H5.17	0	0	0	0	1.9998e-05	0	0.00029997	0	0
5x76_G.HG.01	0	0	0	0	3.9996e-05	0	0.0368363	0	0
5x76_G.HG.02	0	0	0	0	0	0	0.000319968	0	0
5x76_G.HG.05	0	0	0	0	0	0	0.000359964	0	0
5x76_G.S2.08	0	0	0	0	0	0	1.9998e-05	0	0
5x76_G.S5.06	0	0	0	0	0	0	0.00953905	0	0
5x76_G.S6.01	0.00943904	0	0	0	0.00555944	0	0.049775	0	0
5x76_G.S6.02	0.0343535	0	0	0	0.0690331	0	0.0326367	0	0
5x76_G.S6.03	0.029163	0	0	0	0.00309969	0	0.0830917	0	0
5x76_G.S6.04	0	0	0	0	0.00209979	0	0.110829	0	0
5x76_G.S6.05	0	0	0	0	0.00835916	0	0.119308	0	0
5x76_G.h4s6.01	0	0	0	0	0.00141986	0	0	0	0
5x76_G.h4s6.02	0.001115	0	0	0	0	0	0	0	0
5x76_G.h4s6.03	0.0657465	0	0	0	0	0	0	0.00435991	0
5x76_G.h4s6.04	0.15585	0	0	0	0	0	0	0.0264595	0
5x76_G.h4s6.08	0.186993	0	0	0	0.00127987	0	0.000359964	0.0257395	0
5x76_G.h4s6.09	0.0256642	0	0	0	0.000379962	0	0	0.099898	0
5x76_G.h4s6.10	0.000269138	0	0	0	0	0	0	0.130397	0
5x76_G.h4s6.11	0	0	0	0	0	0	0	0.121078	0
5x76_G.h4s6.12	0.0185513	0	0	0	0.00679932	0	0.0125987	0.0425591	0
5x76_G.h4s6.13	0	0	0	0	0.0130387	0	0	0	0
5x76_G.h4s6.20	0.0729747	0	0	0	0.0238976	0	0	0.372573	0
5x76_G.hgh4.12	0.000192241	0	0	0	0	0	0	0	0
5x76_G.s2s3.01	0	0	0	0	0	0	0.000979902	0	0
5x76_G.s6h5.01	0	0	0	0	0.000139986	0	0.0574143	0	0
5x76_G.s6h5.02	0	0	0	0	0	0	0.0334167	0	0
5x76_G.s6h5.03	0	0	0	0	0	0	0.030277	0	0
5x76_G.s6h5.04	0	0	0	0	0	0	0.00271973	0	0
5x76_G.s6h5.05	0	0	0	0	0	0	0.000259974	0	0
5x77_G.H4.03	0	0	0	0	9.999e-05	0	0	0	0
5x77_G.H4.04	0	0	0	0	0.00059994	0	0	0	0
5x77_G.H4.05	0	0	0	0	0.010119	0	0	0	0
5x77_G.H4.06	0	0	0	0	5.9994e-05	0	0	0	0
5x77_G.H4.08	0.000768965	0	0	0	0.00159984	0	0	0	0
5x77_G.H4.09	0	0	0	0	0.160304	0	0	0	0
5x77_G.H4.12	0.247126	0	0	0	0.00145985	0	0	0	0
5x77_G.H4.13	0.000134569	0	0	0	0.0019798	0	0	0	0
5x77_G.H4.16	0.367853	0	0	0	0.00571943	0	0	0	0
5x77_G.H4.17	0.00115345	0	0	0	3.9996e-05	0	0	0	0
5x77_G.H5.02	0	0	0	0	0.0112989	0	0	0	0
5x77_G.H5.05	0	0	0	0	0.128167	0	0	0	0
5x77_G.H5.06	0	0	0	0	0.137026	0	0	0	0
5x77_G.H5.08	0	0	0	0	0.00143986	0	0	0	0
5x77_G.H5.09	0	0	0	0	0.0522148	0	0	0	0
5x77_G.HG.01	0	0	0	0	0.0010399	0	0	0	0
5x77_G.S6.01	0	0	0	0	0.0029597	0	0	0	0
5x77_G.S6.02	0	0	0	0	0.00179982	0	0	3.99992e-05	0
5x77_G.S6.03	0.00249913	0	0	0	0.00621938	0	0	0	0
5x77_G.S6.04	0	0	0	0	0.00107989	0	0	0	0
5x77_G.S6.05	0	0	0	0	0.0155384	0	0	0	0
5x77_G.h4s6.01	0	0	0	0	0.000579942	0	0	0	0
5x77_G.h4s6.02	0.120708	0	0	0	0	0	0	0	0
5x77_G.h4s6.03	0.310892	0	0	0	0	0	0	0	0
5x77_G.h4s6.04	0.0485024	0	0	0	0	0	0	0	0
5x77_G.h4s6.08	0	0	0	0	0.000519948	0	0	5.99988e-05	0
5x77_G.h4s6.09	0	0	0	0	0.0010199	0	0	0	0
5x77_G.h4s6.12	0	0	0	0	5.9994e-05	0	0	0	0
5x77_G.h4s6.13	0	0	0	0	0.0222378	0	0	0	0
5x77_G.h4s6.20	0	0	0	0	0.0039796	0	0	0	0
5x77_G.hgh4.05	0	0	0	0	3.9996e-05	0	0	0	0
5x77_G.hgh4.11	0.00759353	0	0	0	0	0	0	0.000339993	0
5x77_G.hgh4.12	0.000442155	0	0	0	0	0	0	0.0472991	0
5x77_G.hgh4.13	0.000134569	0	0	0	0	0	0	0.0723386	0
5x77_G.hgh4.14	0	0	0	0	0	0	0	0.0739985	0
5x77_G.hgh4.15	0	0	0	0	0	0	0	0.0132397	0
5x77_G.hgh4.16	0	0	0	0	0	0	0	0.0188996	0
5x77_G.hgh4.17	0	0	0	0	0	0	0	0.000319994	0
5x77_G.s6h5.01	0	0	0	0	0.000219978	0	0	0	0
5x77_G.s6h5.02	0	0	0	0	1.9998e-05	0	0	0	0
5x78_G.H3.13	0.000576723	0	0	0	0	0	0	0	0
5x78_G.H4.04	0.000134569	0	0	0	0	0	0	0	0
5x78_G.H4.08	0.156484	0	0	0	0	0	0	0	0
5x78_G.H4.12	0.33623	0	0	0	0	0	0	0.0241195	0
5x78_G.H4.13	0.660329	0	0	0	0	0	0	0	0
5x78_G.H4.16	0.383502	0	0	0	0	0	0	0.361653	0
5x78_G.H4.17	0.131685	0	0	0	0	0	0	0	0
5x78_G.S6.01	9.61206e-05	0	0	0	0	0	0	0	0
5x78_G.S6.02	0	0	0	0	0	0	0	0.0676986	0
5x78_G.S6.04	7.68965e-05	0	0	0	0	0	0	0	0
5x78_G.S6.05	0.000461379	0	0	0	0	0	0	0	0
5x78_G.h4s6.02	0.0140336	0	0	0	0	0	0	0	0
5x78_G.h4s6.03	0.337845	0	0	0	0	0	0	0	0
5x78_G.h4s6.04	0.0505979	0	0	0	0	0	0	0	0
5x78_G.hgh4.08	0.171229	0	0	0	0	0	0	0	0
5x78_G.hgh4.09	0.0262601	0	0	0	0	0	0	0	0
5x78_G.hgh4.10	0.043062	0	0	0	0	0	0	0	0
5x78_G.hgh4.11	0.33275	0	0	0	0	0	0	5.99988e-05	0
5x78_G.hgh4.12	0.0983698	0	0	0	0	0	0	0.000139997	0
5x78_G.hgh4.13	0.0539621	0	0	0	0	0	0	0.00173997	0
5x78_G.hgh4.14	0.0590949	0	0	0	0	0	0	0.0131797	0
5x78_G.hgh4.15	0.0227806	0	0	0	0	0	0	0	0
5x78_G.hgh4.16	7.68965e-05	0	0	0	0	0	0	0.000159997	0
5x78_G.hgh4.17	0.003345	0	0	0	0	0	0	0	0
5x78_G.hgh4.18	1.92241e-05	0	0	0	0	0	0	0	0
5x79_G.H4.12	0	0	0	0	0	0	0	9.9998e-05	0
5x79_G.H4.13	0	0	0	0	0	0	0	1.99996e-05	0
5x79_G.H4.16	0	0	0	0	0	0	0	0.389272	0
5x79_G.H4.17	0	0	0	0	0	0	0	0.0286994	0
5x79_G.h4s6.02	0	0	0	0	0	0	0	0.193876	0
5x79_G.h4s6.03	0	0	0	0	0	0	0	0.448911	0
5x79_G.h4s6.04	0	0	0	0	0	0	0	0.0254395	0
5x79_G.h4s6.08	0	0	0	0	0	0	0	0.00327993	0
5x79_G.h4s6.20	0	0	0	0	0	0	0	0.00101998	0
5x80_G.H4.17	0	0	0	0	0	0	0	0.00445991	0
5x80_G.h4s6.03	0	0	0	0	0	0	0	0.049819	0
5x80_G.h4s6.04	0	0	0	0	0	0	0	0.0226595	0
5x80_G.h4s6.08	0	0	0	0	0	0	0	0.0167397	0
5x80_G.h4s6.09	0	0	0	0	0	0	0	0.000619988	0
5x81_G.H4.12	0	0	0	0	0	0	0	0.000419992	0
5x81_G.H4.13	0	0	0	0	0	0	0	0.000279994	0
5x81_G.hgh4.08	0	0	0	0	0	0	0	0.000139997	0
5x81_G.hgh4.09	0	0	0	0	0	0	0	0.000699986	0
5x81_G.hgh4.10	0	0	0	0	0	0	0	0.00435991	0
5x81_G.hgh4.11	0	0	0	0	0	0	0	0.195196	0
5x81_G.hgh4.12	0	0	0	0	0	0	0	0.0618588	0
5x81_G.hgh4.13	0	0	0	0	0	0	0	0.0439991	0
5x81_G.hgh4.14	0	0	0	0	0	0	0	0.0554789	0
5x81_G.hgh4.15	0	0	0	0	0	0	0	0.00253995	0
5x81_G.hgh4.16	0	0	0	0	0	0	0	0.00287994	0
5x82_G.H4.12	0	0	0	0	0	0	0	0.0099998	0
5x82_G.H4.13	0	0	0	0	0	0	0	0.669867	0
5x82_G.H4.16	0	0	0	0	0	0	0	0.664647	0
5x82_G.H4.17	0	0	0	0	0	0	0	0.607288	0
5x82_G.h4s6.03	0	0	0	0	0	0	0	1.99996e-05	0
5x82_G.hgh4.08	0	0	0	0	0	0	0	0.000159997	0
5x82_G.hgh4.11	0	0	0	0	0	0	0	0.0268995	0
5x82_G.hgh4.14	0	0	0	0	0	0	0	1.99996e-05	0
5x83_G.H4.10	0	0	0	0	0	0	0	0.158677	0
5x83_G.H4.13	0	0	0	0	0	0	0	0.195096	0
5x83_G.H4.14	0	0	0	0	0	0	0	0.198816	0
5x83_G.H4.16	0	0	0	0	0	0	0	0.0161197	0
5x83_G.H4.17	0	0	0	0	0	0	0	0.388052	0
5x83_G.h4s6.01	0	0	0	0	0	0	0	0.000459991	0
5x83_G.h4s6.02	0	0	0	0	0	0	0	0.0704386	0
5x83_G.h4s6.03	0	0	0	0	0	0	0	0.329433	0
5x83_G.h4s6.04	0	0	0	0	0	0	0	0.0195196	0
5x83_G.h4s6.08	0	0	0	0	0	0	0	0.000919982	0
5x83_G.hgh4.02	0	0	0	0	0	0	0	0.00335993	0
5x83_G.hgh4.04	0	0	0	0	0	0	0	0.142937	0
5x83_G.hgh4.07	0	0	0	0	0	0	0	0.000259995	0
5x83_G.hgh4.08	0	0	0	0	0	0	0	0.0407792	0
5x83_G.hgh4.11	0	0	0	0	0	0	0	0.00117998	0
5x84_G.H4.13	0	0	0	0	0	0	0	0.000159997	0
5x84_G.H4.17	0	0	0	0	0	0	0	0.130757	0
5x84_G.hgh4.04	0	0	0	0	0	0	0	0.00205996	0
5x84_G.hgh4.07	0	0	0	0	0	0	0	0.00427991	0
5x84_G.hgh4.08	0	0	0	0	0	0	0	0.171777	0
5x84_G.hgh4.09	0	0	0	0	0	0	0	0.193676	0
5x84_G.hgh4.10	0	0	0	0	0	0	0	0.0192196	0
5x84_G.hgh4.11	0	0	0	0	0	0	0	0.0534589	0
5x84_G.hgh4.12	0	0	0	0	0	0	0	0.000699986	0
5x84_G.hgh4.14	0	0	0	0	0	0	0	0.000179996	0
5x85_G.H4.10	0	0	0	0	0	0	0	0.00651987	0
5x85_G.H4.13	0	0	0	0	0	0	0	0.00373993	0
5x85_G.H4.17	0	0	0	0	0	0	0	0.0874983	0
5x85_G.h4s6.03	0	0	0	0	0	0	0	1.99996e-05	0
5x85_G.hgh4.04	0	0	0	0	0	0	0	0.111418	0
5x85_G.hgh4.07	0	0	0	0	0	0	0	0.256175	0
5x85_G.hgh4.08	0	0	0	0	0	0	0	0.212336	0
5x85_G.hgh4.09	0	0	0	0	0	0	0	0.121478	0
5x85_G.hgh4.10	0	0	0	0	0	0	0	0.0315994	0
5x85_G.hgh4.11	0	0	0	0	0	0	0	0.0582988	0
5x85_G.hgh4.12	0	0	0	0	0	0	0	0.0168797	0
5x86_G.H3.03	0	0	0	0	0	0	0	0.0146597	0
5x86_G.H3.06	0	0	0	0	0	0	0	0.0120398	0
5x86_G.H3.07	0	0	0	0	0	0	0	0.0133797	0
5x86_G.H3.10	0	0	0	0	0	0	0	0.0780184	0
5x86_G.H3.14	0	0	0	0	0	0	0	1.99996e-05	0
5x86_G.H4.01	0	0	0	0	0	0	0	0.000679986	0
5x86_G.H4.02	0	0	0	0	0	0	0	0.000239995	0
5x86_G.H4.04	0	0	0	0	0	0	0	0.000919982	0
5x86_G.H4.05	0	0	0	0	0	0	0	0.0185596	0
5x86_G.H4.07	0	0	0	0	0	0	0	0.000639987	0
5x86_G.H4.08	0	0	0	0	0	0	0	0.175776	0
5x86_G.H4.10	0	0	0	0	0	0	0	0.105518	0
5x86_G.H4.12	0	0	0	0	0	0	0	0.181096	0
5x86_G.H4.13	0	0	0	0	0	0	0	0.0869983	0
5x86_G.H4.14	0	0	0	0	0	0	0	0.152557	0
5x86_G.H4.16	0	0	0	0	0	0	0	1.99996e-05	0
5x86_G.H4.17	0	0	0	0	0	0	0	0.280154	0
5x86_G.H5.02	0	0	0	0	0	0	0	1.99996e-05	0
5x86_G.H5.06	0	0	0	0	0	0	0	0.0128197	0
5x86_G.HG.16	0	0	0	0	0	0	0	0.000859983	0
5x86_G.HG.17	0	0	0	0	0	0	0	0.000219996	0
5x86_G.S6.02	0	0	0	0	0	0	0	0.000299994	0
5x86_G.S6.03	0	0	0	0	0	0	0	0.116598	0
5x86_G.S6.04	0	0	0	0	0	0	0	0.129137	0
5x86_G.S6.05	0	0	0	0	0	0	0	0.160017	0
5x86_G.h4s6.01	0	0	0	0	0	0	0	0.0250395	0
5x86_G.h4s6.03	0	0	0	0	0	0	0	0.00191996	0
5x86_G.hgh4.01	0	0	0	0	0	0	0	0.000359993	0
5x86_G.hgh4.02	0	0	0	0	0	0	0	0.000579988	0
5x86_G.hgh4.03	0	0	0	0	0	0	0	0.00183996	0
5x86_G.hgh4.04	0	0	0	0	0	0	0	0.183296	0
5x86_G.hgh4.06	0	0	0	0	0	0	0	0.0128597	0
5x86_G.hgh4.07	0	0	0	0	0	0	0	0.375712	0
5x86_G.hgh4.08	0	0	0	0	0	0	0	0.421812	0
5x86_G.hgh4.09	0	0	0	0	0	0	0	0.345713	0
5x86_G.hgh4.10	0	0	0	0	0	0	0	0.105798	0
5x86_G.hgh4.11	0	0	0	0	0	0	0	0.112398	0
5x86_G.hgh4.12	0	0	0	0	0	0	0	0.0944781	0
5x86_G.hgh4.13	0	0	0	0	0	0	0	0.0660787	0
5x86_G.hgh4.14	0	0	0	0	0	0	0	0.0346793	0
5x86_G.hgh4.15	0	0	0	0	0	0	0	0.0172797	0
5x86_G.hgh4.16	0	0	0	0	0	0	0	0.0250995	0
5x86_G.hgh4.17	0	0	0	0	0	0	0	0.00791984	0
5x86_G.hgh4.18	0	0	0	0	0	0	0	0.000379992	0
5x86_G.hgh4.19	0	0	0	0	0	0	0	0.000239995	0
5x86_G.hgh4.20	0	0	0	0	0	0	0	5.99988e-05	0
5x86_G.hgh4.21	0	0	0	0	0	0	0	3.99992e-05	0
5x86_G.s4h3.09	0	0	0	0	0	0	0	0.00051999	0
5x86_G.s4h3.12	0	0	0	0	0	0	0	0.000219996	0
5x86_G.s4h3.14	0	0	0	0	0	0	0	3.99992e-05	0
5x86_G.s6h5.05	0	0	0	0	0	0	0	0.000119998	0
6x24_G.H4.02	0	0	1.9998e-05	0	0	0	0	0	0
6x24_G.H4.04	0	0	0.00343966	0	0	0	0	0	0
6x24_G.H4.05	0	0	0.0358964	0	0	0	0	0	0
6x24_G.H4.07	0	0	1.9998e-05	0	0	0	0	0	0
6x24_G.H4.08	0	0	0.0639936	0	0	0	0	0	0
6x24_G.H4.10	0	0	0.000939906	0	0	0	0	0	0
6x24_G.H4.12	0	0	0.0243976	0	0	0	0	0	0
6x24_G.H4.13	0	0	0.0694731	0	0	0	0	0	0
6x24_G.H4.14	0	0	5.9994e-05	0	0	0	0	0	0
6x24_G.H4.16	0	0	0.111509	0	0	0	0	0	0
6x24_G.H4.17	0	0	0.0110989	0	0	0	0	0	0
6x24_G.H5.13	0	0	1.9998e-05	0	0	0	0	0	0
6x24_G.H5.17	0	0	1.9998e-05	0	0	0	0	0	0
6x24_G.S6.02	0	0	0.000539946	0	0	0	0	0	0
6x24_G.S6.03	0	0	0.000519948	0	0	0	0	0	0
6x24_G.h4s6.02	0	0	0.000339966	0	0	0	0	0	0
6x24_G.h4s6.03	0	0	1.9998e-05	0	0	0	0	0	0
6x24_G.h4s6.04	0	0	0.0180382	0	0	0	0	0	0
6x24_G.h4s6.08	0	0	0.0511549	0	0	0	0	0	0
6x24_G.h4s6.09	0	0	0.0330167	0	0	0	0	0	0
6x24_G.h4s6.11	0	0	0.00157984	0	0	0	0	0	0
6x24_G.h4s6.12	0	0	0.0805919	0	0	0	0	0	0
6x24_G.hgh4.06	0	0	0.000179982	0	0	0	0	0	0
6x24_G.hgh4.08	0	0	1.9998e-05	0	0	0	0	0	0
6x24_G.hgh4.13	0	0	0	0	0	0	0	1.99996e-05	0
6x24_G.hgh4.14	0	0	0	0	0	0	0	3.99992e-05	0
6x25_G.H4.05	0	0	0.0220578	0	0	0	0	0	0
6x25_G.H4.08	0	0	0.00711929	0	0	0	0	0	0
6x25_G.H4.12	0	0	0.0106389	0	0	0	0	0	0.127857
6x25_G.H4.13	0	0	0.0107989	0	0	0	0	0	0.0295194
6x25_G.H4.15	0	0	0	0	0	0	0	0	1.99996e-05
6x25_G.H4.16	0	0	0.314009	0	0	0	0	0	0.227435
6x25_G.H4.17	0	0	0.0223378	0	0	0	0	0	7.99984e-05
6x25_G.H4.8	0	0	0	0	0	0	0	0	0.000219996
6x25_G.H4.9	0	0	0	0	0	0	0	0	0.000939981
6x25_G.H5.13	0	0	9.999e-05	0	0	0	0	0	0.000299994
6x25_G.H5.17	0	0	0	0	0	0	0	0	0.00845983
6x25_G.H5.21	0	0	0	0	0	0	0	0	0.0277394
6x25_G.H5.26	0	0	0	0	0	0	0	0	0.132257
6x25_G.H5.6	0	0	0	0	0	0	0	0	0.000259995
6x25_G.S5.4	0	0	0	0	0	0	0	0	0.00241995
6x25_G.S6.01	0	0	0.0242776	0	0	0	0	0	0
6x25_G.S6.02	0	0	0.00959904	0	0	0	0	0	0
6x25_G.S6.03	0	0	0.0219778	0	0	0	0	0	0
6x25_G.S6.04	0	0	0.000239976	0	0	0	0	0	0
6x25_G.S6.1	0	0	0	0	0	0	0	0	0.526429
6x25_G.S6.2	0	0	0	0	0	0	0	0	0.174257
6x25_G.S6.3	0	0	0	0	0	0	0	0	0.101258
6x25_G.h4s6.04	0	0	0.00533947	0	0	0	0	0	0
6x25_G.h4s6.08	0	0	0.150345	0	0	0	0	0	0
6x25_G.h4s6.09	0	0	0.0338966	0	0	0	0	0	0
6x25_G.h4s6.10	0	0	0.00019998	0	0	0	0	0	0.0138197
6x25_G.h4s6.11	0	0	0.139046	0	0	0	0	0	0.0342393
6x25_G.h4s6.12	0	0	0.0856514	0	0	0	0	0.000119998	0.0787184
6x25_G.h4s6.13	0	0	0	0	0	0	0	0	0.122258
6x25_G.h4s6.20	0	0	0	0	0	0	0	0	0.304534
6x25_G.h4s6.8	0	0	0	0	0	0	0	0	0.0328993
6x25_G.h4s6.9	0	0	0	0	0	0	0	0	0.00793984
6x25_G.hgh4.04	0	0	0.000279972	0	0	0	0	0	0
6x25_G.hgh4.06	0	0	0.000179982	0	0	0	0	0	0
6x25_G.hgh4.07	0	0	3.9996e-05	0	0	0	0	0	0
6x25_G.hgh4.12	0	0	0	0	0	0	0	3.99992e-05	0
6x26_G.H4.08	0	6.4211e-05	0	0	0	0	0	0	0
6x26_G.H4.12	0	0	0	8.8883e-05	0	0	0	0	0.000119998
6x26_G.H4.13	0	0	0.0020398	2.22207e-05	0	0	0	0	0.0200196
6x26_G.H4.16	0	2.14037e-05	0.0365563	0.0122881	0	0	0	0	0.0872183
6x26_G.H4.17	0	0	0.00019998	0.000155545	0	0	0	0	7.99984e-05
6x26_G.H5.09	0	0	0	0.000133324	0	0	0	0	0
6x26_G.H5.13	0	0	0.000159984	0.142968	0	0	0	0	0.103138
6x26_G.H5.14	0	0	0	0.0339755	0	0	0	0	0
6x26_G.H5.16	0	0	0	0.000266649	0	0	0	0	0
6x26_G.H5.17	0	0	0.0172583	0.0676177	0	0	0	0	0.117098
6x26_G.H5.18	0	0	0	0.000133324	0	0	0	0	0
6x26_G.H5.20	0	0	0	0.00259983	0	0	0	0	0
6x26_G.H5.21	0	0	0	0.00059996	0	0	0	0	0.00723986
6x26_G.H5.26	0	0	0.00213979	0.0921494	0	0	0	0	0.00239995
6x26_G.HN.11	0	0	0	0.00102215	0	0	0	0	0
6x26_G.HN.30	0	0	0	2.22207e-05	0	0	0	0	0
6x26_G.S5.01	0	0	0	0.0509077	0	0	0	0	0
6x26_G.S6.01	0	0	0.00153985	0.0335311	0	0	0	0	0
6x26_G.S6.02	0	2.14037e-05	0.00059994	0.125725	0	0	0	0	0
6x26_G.S6.03	0	0	0	0.000333311	0	0	0	0	0
6x26_G.S6.04	0	0	0	8.8883e-05	0	0	0	0	0
6x26_G.S6.1	0	0	0	0	0	0	0	0	0.0276394
6x26_G.S6.2	0	0	0	0	0	0	0	0	0.00365993
6x26_G.S6.3	0	0	0	0	0	0	0	0	0.000699986
6x26_G.h4s6.02	0	0	0	0.000399973	0	0	0	0	0
6x26_G.h4s6.03	0	0.0163096	0.000179982	8.8883e-05	0	0	0	0	0
6x26_G.h4s6.04	0	0.0142976	0.173383	0	0	0	0	0	0
6x26_G.h4s6.08	0	0.0207615	0.00879912	2.22207e-05	0	0	0	0	0
6x26_G.h4s6.09	0	0.00907515	0.146525	0.00506633	0	0	0	0	0
6x26_G.h4s6.10	0	0.0157531	0.0778722	0.0193765	0	0	0	0	0.0244795
6x26_G.h4s6.11	0	0.00064211	0.039936	0.0688843	0	0	0	0	0.0607788
6x26_G.h4s6.12	0	0	0.0957504	0.141035	0	0	0	0	0.0441391
6x26_G.h4s6.13	0	0.00785514	0	0	0	0	0	0	0.206076
6x26_G.h4s6.20	0	0.0113439	0	0	0	0	0	0	0.0715586
6x26_G.h4s6.8	0	0	0	0	0	0	0	0	0.000239995
6x26_G.h4s6.9	0	0	0	0	0	0	0	0	0.000319994
6x26_G.hgh4.11	0	0.00190492	0	0	0	0	0	0	0
6x26_G.hgh4.12	0	0.000663513	0	0	0	0	0	0	0
6x26_G.hgh4.13	0	0.016224	0	0	0	0	0	0	0
6x26_G.hgh4.14	0	0.0171015	0	0	0	0	0	0	0
6x26_G.hgh4.15	0	0.00791935	0	0	0	0	0	0	0
6x26_G.hgh4.16	0	0.00107018	0	0	0	0	0	0	0
6x26_G.hgh4.17	0	0.000192633	0	0	0	0	0	0	0
6x27_G.H4.08	0	0	1.9998e-05	0	0	0	0	0	0
6x27_G.H4.16	0	0	3.9996e-05	0	0	1.9998e-05	0.00049995	0	3.99992e-05
6x27_G.H5.13	0	0	0	0.000799947	0	9.999e-05	0.2	0	0.000579988
6x27_G.H5.17	0	0	0.00069993	2.22207e-05	0	0.00565943	0.188241	0	0.0942981
6x27_G.H5.18	0	0	0	0	0	0	0	0	7.99984e-05
6x27_G.H5.20	0	0	0	0.000399973	0	0	0	0	0
6x27_G.H5.21	0	0	0	0	0	0.000239976	0	0	0.0228995
6x27_G.H5.26	0	0	0.00847915	0.123436	0	0.000419958	1.9998e-05	0	0.277574
6x27_G.HN.29	0	4.28073e-05	0	0	0	0	0	0	0
6x27_G.S6.01	0	0	0	0	0	1.9998e-05	0	0	0
6x27_G.S6.02	0	0	0	4.44415e-05	0	0.00253975	0.0127387	0	0
6x27_G.S6.1	0	0	0	0	0	0	0	0	0.000559989
6x27_G.S6.2	0	0	0	0	0	0	0	0	0.000179996
6x27_G.h4s6.02	0	0	0	0	0	0.00385961	0	0	0
6x27_G.h4s6.03	0	4.28073e-05	0	0	0	0.0173583	0	0	0
6x27_G.h4s6.04	0	0.00139124	0.000539946	0	0	0.000219978	0	0	0
6x27_G.h4s6.08	0	0.011451	0.0225377	0	0	0.00327967	0.0188981	0	0
6x27_G.h4s6.09	0	0.00727724	0.0129587	0	0	0.000519948	7.9992e-05	0	0
6x27_G.h4s6.10	0	0.0354444	0	0.0204431	0	0.0030197	0	0	0.00413992
6x27_G.h4s6.11	0	0.000492284	0	0.00166656	0	0	0.00241976	0	0.241755
6x27_G.h4s6.12	0	0	0.000119988	0.0774837	0	1.9998e-05	0.980142	0	0.254795
6x27_G.h4s6.13	0	0.000149826	0	0	0	3.9996e-05	0	0	0.249915
6x27_G.h4s6.20	0	2.14037e-05	0	0	0	0.00755924	0	0	0.330173
6x27_G.h4s6.8	0	0	0	0	0	0	0	0	0.00537989
6x27_G.h4s6.9	0	0	0	0	0	0	0	0	0.00241995
6x27_G.hgh4.12	0	4.28073e-05	0	0	0	0	0	0	0
6x27_G.hgh4.13	0	0.0146187	0	0	0	0	0	0	0
6x27_G.hgh4.14	0	0.00265405	0	0	0	0	0	0	0
6x27_G.hgh4.15	0	0.0023544	0	0	0	0	0	0	0
6x28_G.H4.12	0	0	0	0	0	0	0.000159984	0	0
6x28_G.H4.16	0	0	0	0	0	0	0.122588	0	0
6x28_G.H5.17	0	0	0	0	0	3.9996e-05	0	0	0
6x28_G.H5.20	0	0	0	0.0239317	0	0	0	0	0
6x28_G.H5.25	0	0	0	0.0234207	0	0	0	0	3.99992e-05
6x28_G.H5.26	9.61206e-05	0	1.9998e-05	0.0699953	0	0	0.000319968	0	0.377472
6x28_G.S6.01	0	0	0	0	0	0	0.0010399	0	0
6x28_G.S6.02	0	0	0	0	0	0	3.9996e-05	0	0
6x28_G.h4s6.02	0	0	0	0	0	0	5.9994e-05	0	0
6x28_G.h4s6.04	0	0	0	0	0	0	0.000119988	0	0
6x28_G.h4s6.08	1.92241e-05	0	1.9998e-05	0	0	1.9998e-05	0.344446	0	0
6x28_G.h4s6.09	0.000576723	0	3.9996e-05	0	0	0	0.269073	0	0
6x28_G.h4s6.10	0.000922758	0	0	4.44415e-05	0	0.000479952	0.0258174	0.00377992	0.00825983
6x28_G.h4s6.11	0	0	0	0	0	0	0.00909909	0	0.193516
6x28_G.h4s6.12	0	0	0	0.0239984	0	0	0.672673	0	0.0461391
6x28_G.h4s6.20	0	0	0	0	0	0	0	0	3.99992e-05
6x28_G.hgh4.13	0	0.00607864	0	0	0	0	0	0	0
6x28_G.hgh4.14	0	0.00156247	0	0	0	0	0	0	0
6x28_G.hgh4.15	0	0.00436634	0	0	0	0	0	0	0
6x28_G.hgh4.16	0	2.14037e-05	0	0	0	0	0	0	0
6x29_G.H4.16	0	0	0.000419958	0	0	0	0	0	0
6x29_G.H5.13	0	0	0.000119988	6.66622e-05	0	0	0.174403	0	0.310454
6x29_G.H5.14	0	0	0	0	0	0	1.9998e-05	0	0
6x29_G.H5.16	0	0	0	0	0	0	0.187181	0	0.00531989
6x29_G.H5.17	0	0	0.00177982	0.000444415	0	0.765323	0.39666	3.99992e-05	0.697466
6x29_G.H5.20	0	0	1.9998e-05	0.0170877	0	0.157484	0.0430957	0	0.0846383
6x29_G.H5.21	0.00634396	0	0	0.0250872	0	0.0751325	0.030337	0.0106598	0.0115198
6x29_G.H5.24	0.000134569	0	0	0.00111104	0	0	0	5.99988e-05	0
6x29_G.H5.25	0.0239917	0.00156247	0.0010399	0.111348	0	0.114709	0	0.000219996	0.397012
6x29_G.H5.26	0.388212	0.37435	0.366243	0.767927	0	0.637356	0.663354	0.385612	0.340673
6x29_G.S5.01	0	0	0	0	0	0	0.0330767	0	0
6x29_G.S6.02	0	0	1.9998e-05	2.22207e-05	0	0	0.000179982	0	0
6x29_G.S6.2	0	0	0	0	0	0	0	0	0.051799
6x29_G.h4s6.04	0	0	0.0049795	0	0	0	0	0	0
6x29_G.h4s6.08	0	0.00370283	0.0359964	0	0	0	0.0291371	0	0
6x29_G.h4s6.09	0.00409474	0.00282528	0.346845	0.0564185	0	1.9998e-05	0.283832	0.000399992	0
6x29_G.h4s6.10	0.0837402	0.0017765	1.9998e-05	0.0497078	0	0.00671933	0.469753	0.148577	0
6x29_G.h4s6.11	0.00359491	0	0.0327167	0.00059996	0	0.00377962	0.365143	0.148717	0.0373593
6x29_G.h4s6.12	0.00153793	0	0.190881	0.182121	0	0	0.50357	0.0174797	0.178556
6x29_G.h4s6.13	0	0	0	0	0	0	0	0	0.0938181
6x29_G.h4s6.20	0.0370833	0	0	0	0	0.0677932	0	0.145217	0.0782784
6x30_G.H5.13	0	0	0	0	0	0.000139986	0.000639936	0	0
6x30_G.H5.16	0	0	0	0	0	0.0747525	0	0	0
6x30_G.H5.17	0	0	0.0079792	0	0	0.545105	0.50157	0	0
6x30_G.H5.20	0	0	0	0	0	0.186521	0	0	0
6x30_G.H5.25	0	0	0	0	0	0.106729	0	0	0
6x30_G.H5.26	0	0	0	0	0.000479952	0.0119588	0	0	0
6x30_G.S6.02	0	0	0	0	0	1.9998e-05	0	0	0
6x30_G.h4s6.12	0	0	3.9996e-05	0	0	0	0.0692731	0	0
6x31_G.H5.26	0	0	0	0	3.9996e-05	0	0.00019998	0	0
6x31_G.h4s6.08	0	0	0	0	0	0	0.0144186	0	0
6x31_G.h4s6.09	0	0	0	0	0	0	0.0815518	0	0
6x31_G.h4s6.10	0	0	0	0	0	0	0.000359964	0	0
6x32_G.H5.17	0	0	0	0	0	0	0.000519948	0	0
6x32_G.H5.21	0.0249145	0	3.9996e-05	0.00368864	0	0	9.999e-05	3.99992e-05	9.9998e-05
6x32_G.H5.24	0.369295	0.00169089	0.00177982	0.414417	0.00019998	0	0	0.0533989	0.47731
6x32_G.H5.25	0.0469068	0.158836	0.0952905	0.235295	0.193741	0.160064	0.00135986	0.0790984	0.317274
6x32_G.H5.26	0.58301	0.110486	0.323228	0.868964	0.171503	0.50277	0.642496	0.446031	0.666727
6x32_G.h4s6.08	0	0	0	0	0	0	5.9994e-05	0	0
6x32_G.h4s6.09	0	0	0.0443156	0	0	0.000259974	0.272073	0	0
6x32_G.h4s6.10	0.00536353	0	0	0.00177766	0	0.0521948	0.0238776	0.0421592	0
6x32_G.h4s6.11	0	0	0	0	0	0	0	0	0.00137997
6x32_G.h4s6.12	0.000211465	0	0	0	0	0	0.000679932	0	0.129677
6x33_G.H5.17	0	0	0.000319968	0	0	0	0.00885911	0	0
6x33_G.H5.20	0	0	0.105389	0	0.000219978	0.428917	0.617778	0	0
6x33_G.H5.24	0.000576723	0	9.999e-05	0.00548852	0	0.00373963	0	5.99988e-05	0
6x33_G.H5.25	0.618997	0.746538	0.414099	0.674377	0.963804	0.821178	0.665953	0.828543	0.716946
6x33_G.H5.26	0.000230689	0.00023544	0.111149	0.000133324	0.00121988	0.0328567	0.359804	0.111218	0.107158
6x34_G.H5.25	0	0	0	0	0	0.0206979	0	0	0
6x35_G.H5.24	3.84482e-05	0	0	0	0	0	0	0	0
6x35_G.H5.26	0	0	0	0	0	0	0	0	7.99984e-05
6x36_G.H5.23	0.4891	0	0	0.263849	0	0	0	0.00137997	0.0549789
6x36_G.H5.24	0.675189	0.011986	0.0107189	0.745017	0.0776522	0.00979902	0.0238576	0.0752585	0.865563
6x36_G.H5.25	0.480199	0.107104	0.188701	0.42786	0.40058	0.448695	0.492491	0.413252	0.537189
6x36_G.H5.26	0	0	0.00345965	0	0	5.9994e-05	0.0362564	0	0.320974
6x37_G.H5.20	0	0	0	0	0	0	1.9998e-05	0	0
6x37_G.H5.23	3.84482e-05	0	0	0.0102215	0	0	0	0	0
6x37_G.H5.24	0	0	0	0	0	0.000119988	0	0	0.000339993
6x37_G.H5.25	0.46036	0.00109159	0.249295	0.439748	0.0089991	0.40492	0.315328	0.460691	0.50137
6x37_G.H5.26	0	0	0.00381962	0	0	0	0	0	0
6x39_G.H5.24	0	0	0	0	0	0	0	0	0.00211996
6x40_G.H5.23	0.000672844	0	0	0.0216874	0	0	0	9.9998e-05	0.00161997
6x40_G.H5.24	0	0	0	0	0	0	5.9994e-05	3.99992e-05	0.148457
6x40_G.H5.25	0.000922758	0	0.0718328	0.00088883	0	0	0.291311	0.00421992	0.048839
7x52_G.H5.23	0	0	1.9998e-05	0	0	0	0	0	0
7x52_G.H5.24	0	0	0.000579942	0	0	0	0	0	0
7x53_G.H5.22	0	0	0	0.000133324	0	0	0	0	0
7x53_G.H5.23	0	0.00023544	0	0	0.0293371	0	1.9998e-05	0	0
7x53_G.H5.24	0	0	0.000179982	0	0	0.00567943	0	0	0.000559989
7x53_G.H5.25	0	0	0	0	0	0	0.000159984	0	0
7x55_G.H5.22	0.00148026	0	0	0	0	0	0	0.000259995	0
7x55_G.H5.23	0	0	0	0	0	0	0	0.00787984	0
7x55_G.H5.24	0.186858	0	0	0	0	0	0	0.0373393	0
7x55_G.H5.26	0	0	0	0	0	0	0	0	5.99988e-05
7x56_G.H5.21	0	0	0.0409759	0.150434	0	0	0.000119988	0	0
7x56_G.H5.22	0	0	0.0585941	0.220541	0.000759924	0	0	0	0.000859983
7x56_G.H5.23	0	0.0151752	0.040316	0.247917	0.000259974	0.0474753	0	0	0.00223996
7x56_G.H5.24	0	0.275893	0.764984	0.867875	0.287931	0.289671	0.444776	0	0.578108
7x56_G.H5.25	0	0	0.0137186	0	0	0.069573	0.254875	0	0
7x56_G.H5.26	0	0	0.0522348	2.22207e-05	0	0.000759924	0.364024	0	0.00589988
8x47_G.H5.21	0	0	0.29913	0.278315	0	0	0.180422	0	0.00117998
8x47_G.H5.22	0.0918336	0.241733	0.69581	0.744617	0.385901	0	0.192261	0.214116	0.0580188
8x47_G.H5.23	0.00509439	0.315554	0.386261	0.00126658	0.010359	0.000259974	0.0113789	0.147977	0.00287994
8x47_G.H5.24	0.000153793	0.175103	0.489851	0.0141546	0.0525347	0.636116	0.623498	0.139417	0.772825
8x47_G.H5.25	0	0	0	0	0	3.9996e-05	3.9996e-05	0	0
8x47_G.H5.26	0	0	0	0	0	0.000639936	0.387461	0	0.000359993
8x47_G.h4s6.10	0	0	0	2.22207e-05	0	0	0	0	0
8x48_G.H5.18	0	0	0	0	0	0	0.0190581	0	0
8x48_G.H5.21	0.00609404	0.298902	0.509429	0.335644	0.00313969	0.0126987	0.19606	0.00129997	0.408812
8x48_G.H5.22	0.0809527	0.411293	0.109229	2.22207e-05	0.0709329	0	0.117528	0.174097	0.00731985
8x48_G.H5.23	0	0.111235	3.9996e-05	0	0.000419958	0	0	5.99988e-05	0
8x48_G.H5.24	0.000384482	0.505854	0.0115988	4.44415e-05	0.00925907	0.0351365	0	0.0747985	0.279234
8x48_G.H5.25	0	0	0	0	0	0.000139986	0	0	0
8x48_G.H5.26	0	0	0.0292371	0.0104215	0	0.887651	0.458934	0	0.140877
8x48_G.h3s5.01	0	0	0	0	0	0	0.0189181	0	0
8x48_G.h3s5.02	0	0	9.999e-05	6.66622e-05	0	0	0.264774	0	0
8x48_G.h4s6.04	0	0	0	0	0	0	0.0172383	0	0
8x48_G.h4s6.08	0	0	0	0	0	0	0.139906	0	0
8x48_G.h4s6.09	0	0	0.00353965	0.00259983	0	0	0.208759	0	0
8x48_G.h4s6.10	0	0.0414589	0.000839916	0.249472	0	0.309209	0.0842316	0	0
8x48_G.h4s6.11	0	0	0	4.44415e-05	0	3.9996e-05	0	0	0
8x48_G.h4s6.12	0.00966973	2.14037e-05	0	0	0.000239976	0.00307969	0	0.000719986	0.0182796
8x49_G.H5.18	0	0	9.999e-05	0.000511077	0	0	0	0	0
8x49_G.H5.21	0	4.28073e-05	3.9996e-05	0.0404195	0	0.00185981	0.447915	0	0.0907182
8x49_G.H5.22	0.00599792	0.0147899	0.625357	0.00133324	0.000559944	0	0.0152385	0.202436	0.0666187
8x49_G.H5.24	0	0	0	0	0	0.328847	1.9998e-05	0	0.0353793
8x49_G.H5.26	0	0	0	0	0	0.000179982	7.9992e-05	0	0
8x49_G.h3s5.01	0	0	0	6.66622e-05	0	0	0	0	0
8x49_G.h3s5.02	0	0	0	0.0159101	0	0	0.0191181	0	0
8x49_G.h3s5.1	0	0	0	0	0	0	0	0	0.00943981
8x49_G.h3s5.2	0	0	0	0	0	0	0	0	0.00121998
8x49_G.h4s6.08	0	0	0	0	0	0	0.019938	0	0
8x49_G.h4s6.09	0	0	0	0	0	0	0.0158784	0	0
8x49_G.h4s6.10	0	0.000107018	0	0.0353976	0	0.000359964	0	0	0
8x49_G.h4s6.12	0.000557499	2.14037e-05	0	0	0	0.000459954	0	0.00145997	5.99988e-05
8x50_G.H5.22	0	0	0	2.22207e-05	0	0	0	0	7.99984e-05
8x50_G.H5.23	0	0	0	0	0	0	0	1.99996e-05	0
8x50_G.H5.24	0	0	0	0	0	0.00483952	1.9998e-05	0	0.000379992
8x50_G.h3s5.1	0	0	0	0	0	0	0	0	9.9998e-05
8x51_G.H5.21	0	0	0	0	0	0	0	0.000319994	0
8x51_G.H5.22	0	0	0	0	0	0	0	0.00137997	0
8x51_G.H5.23	0	0	0	0	0	0	0	0.000439991	0
8x51_G.H5.24	0.0455804	0.0123499	0	0	0	0	0	0.295534	0
8x51_G.H5.26	0	0	0.00667933	0	0	0	0.000219978	0	0
8x51_G.h4s6.09	0	0	5.9994e-05	0	0	0	0	0	0
8x51_G.h4s6.10	0	0	0	0	0	0.0009999	0	0	0
8x52_G.H3.16	0	0	0	0.000222207	0	0	0.0209979	0	0
8x52_G.H5.21	0	0	0	4.44415e-05	0	0	0.000119988	0	0
8x52_G.H5.22	0	0	0	0	0	0	0	1.99996e-05	0
8x52_G.h3s5.01	0	0	0	0.0162656	0	0	0	0	0
8x52_G.h3s5.02	0	0	0	0.00475524	0	0	0	0	0
8x52_G.h3s5.1	0	0	0	0	0	0	0	0	0.000199996
8x52_G.h4s6.04	0	0	0	0	0	0	0.0145185	0	0
8x52_G.h4s6.08	0	0	0	0.000177766	0	0	0.00107989	0	0
8x52_G.h4s6.09	0	0	0	0.0581295	0	0	0	0	0
8x52_G.h4s6.10	0	0.00530811	0	0.046908	0	0.00131987	0	0	0
8x52_G.h4s6.12	1.92241e-05	0	0	0	0	1.9998e-05	0	0	0
8x55_G.H3.16	0	0	0	4.44415e-05	0	0	0	0	0
8x55_G.h3s5.01	0	0	0	2.22207e-05	0	0	0	0	0
8x55_G.h4s6.04	0	0	0.000459954	0	0	0	0	0	0
8x56_G.H3.16	0	0	0	0.00146657	0	0	0	0	0
8x56_G.H3.17	0	0	0	0.000733284	0	0	0	0	0
8x56_G.h2s4.02	0	0	0	0	0	0	0	0	0
8x56_G.h3s5.01	0	0	0	0.00228874	0	0	0	0	0
8x56_G.h3s5.02	0	0	0	0	0	0	0	0	0
8x57_G.H3.16	0	0	0	0	0	0	0.000339966	0	0
8x59_G.H3.16	0	0	0	2.22207e-05	0	0	0	0	0
8x64_G.H2.09	0	0	0	0	0.000339966	0	0	0	0
8x64_G.H3.16	0	0	0	0	0.000339966	0	0	0	0
8x64_G.H3.17	0	0	0	0	1.9998e-05	0	0	0	0
8x65_G.H2.09	0	0	0	0	0.00329967	0	0	0	0
8x65_G.H3.16	0	0	0	0	0.020478	0	0	0	0
8x65_G.H3.17	0	0	0	0	0.000139986	0	0	0	0
8x66_G.H2.09	0	0	0	0	0.00607939	0	0	0	0
8x67_G.H2.05	0	0	0	0	0.000939906	0	0	0	0
8x67_G.H2.08	0	0	0	0	0.00059994	0	0	0	0
8x67_G.H2.09	0	0	0	0	0.049775	0	0	0	0
8x67_G.H3.14	0	0	0	0	0.0030397	0	0	0	0
8x67_G.H3.15	0	0	0	0	0.138806	0	0	0	0
8x67_G.H3.16	0	0	0	0	0.133647	0	0	0	0
8x67_G.H3.17	0	0	0	0	0.000139986	0	0	0	0
8x67_G.h3s5.01	0	0	0	0	0.000139986	0	0	0	0
8x68_G.H2.05	0	0	0	0	0.000119988	0	0	0	0
8x68_G.H2.08	0	0	0	0	0.00019998	0	0	0	0
8x68_G.H2.09	0	0	0	0	0.000659934	0	0	0	0
8x68_G.H3.15	0	0	0	0	0.00313969	0	0	0	0
8x68_G.H3.16	0	0	0	0	0.209619	0	0	0	0
8x68_G.H3.17	0	0	0	0	0.029757	0	0	0	0
8x68_G.h3s5.01	0	0	0	0	0.178742	0	0	0	0
8x68_G.h3s5.02	0	0	0	0	0.0191381	0	0	0	0
8x69_G.H2.05	0	0	0	0	0.0909909	0	0	0	0
8x69_G.H2.06	0	0	0	0	0.0162384	0	0	0	0
8x69_G.H2.08	0	0	0	0	0.00713929	0	0	0	0
8x69_G.H2.09	0	0	0	0	0.0271973	0	0	0	0
8x69_G.H3.14	0	0	0	0	0.00235976	0	0	0	0
8x69_G.H3.15	0	0	0	0	0.0170983	0	0	0	0
8x69_G.H3.16	0	0	0	0	0.249855	0	0	0	0
8x69_G.H3.17	0	0	0	0	0.00239976	0	0	0	0
8x69_G.h3s5.01	0	0	0	0	0.00965903	0	0	0	0
8x69_G.h4s6.09	0	0	0	0	1.9998e-05	0	0	0	0
8x70_G.H2.04	0	0	0	0	0.00221978	0	0	0	0
8x70_G.H2.05	0	0	0	0	0.0733527	0	0	0	0
8x70_G.H2.08	0	0	0	0	0.00259974	0	0	0	0
8x70_G.H2.09	0	0	0	0	0.00117988	0	0	0	0
8x70_G.H3.11	0	0	0	0	0.010199	0	0	0	0
8x70_G.H3.14	0	0	0	0	0.00311969	0	0	0	0
8x70_G.H3.15	0	0	0	0	0.0571543	0	0	0	0
8x70_G.H3.16	0	0	0	0	0.0317368	0	0	0	0
8x70_G.H3.17	0	0	0	0	0.000639936	0	0	0	0
8x71_G.H2.03	0	0	0	0	0.00177982	0	0	0	0
8x71_G.H2.04	0	0	0	0	0.0408959	0	0	0	0
8x71_G.H2.05	0	0	0	0	0.182802	0	0	0	0
8x71_G.H2.08	0	0	0	0	0.00807919	0	0	0	0
8x71_G.H2.09	0	0	0	0	1.9998e-05	0	0	0	0
8x71_G.H3.11	0	0	0	0	0.0114189	0	0	0	0
8x71_G.H3.14	0	0	0	0	0.00917908	0	0	0	0
8x71_G.H3.15	0	0	0	0	0.0966103	0	0	0	0
8x71_G.H3.16	0	0	0	0	0.0805119	0	0	0	0
8x71_G.H3.17	0	0	0	0	0.000859914	0	0	0	0
8x71_G.h2s4.01	0	0	0	0	1.9998e-05	0	0	0	0
8x71_G.h3s5.01	0	0	0	0	0.120068	0	0	0	0
8x71_G.h3s5.02	0	0	0	0	0.010179	0	0	0	0
8x71_G.h4s6.08	0	0	0	0	0.000439956	0	0	0	0
8x71_G.h4s6.09	0	0	0	0	0.00215978	0	0	0	0
8x71_G.h4s6.10	0	0	0	0	0.0871113	0	0	0	0
8x71_G.h4s6.11	0	0	0	0	0.000159984	0	0	0	0
8x71_G.h4s6.13	0	0	0	0	0.000359964	0	0	0	0
