# Supplementary material for: Dynamic spatiotemporal determinants modulate GPCR:G protein coupling selectivity and promiscuity
Source: Nat Commun. 2022 Dec 2;13:7428. doi: 10.1038/s41467-022-34055-5 (PMC9718833; doi:10.1038/s41467-022-34055-5)
Supplement: Supplementary file 7 — Supplementary Data 4 [file 41467_2022_34055_MOESM7_ESM.csv]

	component1_coord	component2_coord
0	-7.234047347379722	-1.2619733955085177
1	-6.820074921097033	-0.7786695823808898
2	-7.3111788242932025	-1.963181879571296
3	-8.028416587994988	0.10628063085147954
4	-7.636480636817462	-0.7850713332520539
5	-7.774503447837365	0.02903569049231447
6	-6.737841995496873	-0.6735540867861722
7	-6.689075092632306	0.22262756002259398
8	-6.280943336302249	0.11956662173917021
9	-6.888710844677949	-0.6349288894648629
10	-6.648596020014077	-0.840136521337832
11	-6.168367117235879	-0.8141123640939038
12	-6.978735110395166	0.1253706263173855
13	-6.5722969885347045	-0.0678508881992188
14	-6.8354370923626	0.0565484554091662
15	-6.489577180583597	-1.4200924484132966
16	-7.231023953008708	-0.36184656597862874
17	-7.019079980238127	-0.15906762077964348
18	-6.5399207466679155	0.07526480708225125
19	-5.0138914177371285	-1.3219487782190174
20	-7.475327949078096	-0.528574374672395
21	-7.270361802101703	-0.3413289402898675
22	-7.993514182403459	-0.5966533171664912
23	-8.491178377779892	1.052025341662653
24	-6.587040720527578	1.0746992050306627
25	-6.5952812687378275	-0.3380848046991469
26	-5.895876024781503	-1.3915916786967046
27	-5.300813625235184	-1.4474777344119487
28	-6.800976474044041	0.0239882556055675
29	-7.392350697329839	0.06671077914911794
30	-6.52468077644879	0.5024711224338771
31	-7.5265657274707545	0.6983793021948353
32	-7.245439911762576	0.13408367851435754
33	-6.472956375919537	-1.1237438209467447
34	-7.72658888466322	0.0055219779742217145
35	-7.2481480363353565	-0.006747440658454007
36	-6.508124612324415	-0.008733969836539401
37	-6.7574161534583155	-0.6892112621406692
38	-5.568855064036755	-1.0136145671749415
39	-6.429711558028848	0.3081689214721566
40	-7.777271305949534	0.4538651189921139
41	-6.993310002514753	0.0012467781875857842
42	-6.4683266074869845	0.14838206405909582
43	-6.686112156100735	-0.42556583445679075
44	-6.011784784233944	-0.3570572595339496
45	-6.864133004421892	0.38218742822914975
46	-5.790425118594667	-0.7015587418073249
47	-7.34787868154703	0.38383583118645936
48	-7.822284724341485	1.0248743812865901
49	-7.8996781846389625	-0.5327762114983607
50	-7.300494418811514	0.4867746132906048
51	-7.62763981122333	1.2835813173204083
52	-7.826494941781923	0.3539683226892207
53	-5.703206145936486	-0.4676629233104791
54	-6.966797937731566	0.3296178796413018
55	-5.935602417430857	-0.052527537980673444
56	-6.263741147384066	0.25830667931842466
57	-7.628372091592032	0.5271520045396638
58	-7.13952424818849	0.38185825665308987
59	-5.859526725680639	-1.0411631869755962
60	-7.481662013416543	0.5443782626633928
61	-7.253350556493999	0.5238957174901366
62	-6.620520437059489	-0.41796387299731586
63	-5.1061341360516215	-1.9944493488449608
64	-5.030782461575922	-1.1240378662987445
65	-6.461044613159188	-1.0556627904365543
66	-7.684891736518905	-0.9444517139016135
67	-7.615318828300641	-0.07180541495409015
68	-6.80681567355067	-1.009731301017418
69	-6.284179243783218	-1.7073620751535878
70	-7.431649839373258	-1.0445284759795812
71	-5.994232441617715	-0.20817007660304587
72	-7.335781962653864	-0.7013692365865395
73	-7.591230491113528	-0.9437780530540112
74	-7.657925037821462	-0.6646327970670863
75	-6.557470919644903	-0.5100727555209046
76	-5.348794079999747	-1.8713129165078437
77	-7.131626368302584	-0.5086255489580314
78	-7.32735865957775	0.33349416207510074
79	-7.1405805128548465	-1.4488583874333691
80	-6.476807600575927	-0.22779278562459349
81	-6.277068788187532	-2.2735442291634693
82	-7.705619479348179	-1.4443930709112418
83	-5.6570429028058085	-2.2527347329397447
84	-6.623388674649304	-1.1978022162023478
85	-6.58200070945026	-1.2198629905934342
86	-6.270030766997618	-1.2128535021629063
87	-6.048197627720599	-1.1015462300336165
88	-6.576421144556975	-0.3583828558454738
89	-7.717008311975688	-0.8536247116685654
90	-6.288171317614594	-0.839890582593443
91	-6.543791033352902	-0.8309934996234678
92	-6.056167402325504	-0.10361220914801161
93	-6.283230200942871	-1.1916006874768414
94	-5.589410231505517	-2.4008789035028903
95	-5.793931499205764	-2.017566148121548
96	-5.753704909894879	-1.370708496231669
97	-5.787510546569289	-1.7498506008925627
98	-5.696856994251002	-2.753531818094399
99	-6.234884734194752	-1.4395976456844846
100	-6.783217868559728	-0.9523218982164214
101	-6.719052779143466	0.33398312770497196
102	-5.823066435416866	-1.3036011977083808
103	-6.587993829717101	-1.6861115581838046
104	-3.766827266446592	-1.5486634168258049
105	-7.403322774574856	-0.2824853612867787
106	-6.588127883347192	-1.0130078419500288
107	-6.922336597089225	-1.6047184798903267
108	-5.814103147034264	-1.5017623679542753
109	-6.657070782604653	0.11722797933035527
110	-6.997829806509962	-0.12428131808084064
111	-5.435194500634739	-0.9102551322491781
112	-7.0859072342520735	0.32720955167574084
113	-6.57675068532736	0.24842457285519215
114	-5.688904369988989	-0.22343250308166018
115	-6.322368866094776	-0.387917067268027
116	-6.140796663630612	-0.040607527963184564
117	-6.941632321284388	0.10851668848870988
118	-5.974700268070077	-2.49028759969074
119	-7.325096454838139	-0.9044111914810401
120	-6.297036075197742	-1.1500780183763681
121	-7.485734109156001	-0.016132933733475352
122	-6.663570623356277	-0.9484435390326478
123	-6.55896995051313	-0.09670854053183897
124	-6.558004423671607	-0.60761590987877
125	-6.630870589643486	-1.2011154844622673
126	-6.4382274112284135	-1.9896709813489108
127	-7.1103496700940045	-0.8933708519530311
128	-6.054700425238032	-0.8693655523792083
129	-7.058786881811011	-0.9465678672446056
130	-7.0216205239761456	-1.5304415646273726
131	-7.468253627311206	0.34536642723040534
132	-6.591328802677929	-0.509235358715256
133	-6.7132812149547965	-1.0670410505218682
134	-6.830022858221842	-1.658717029599102
135	-6.561722849609154	-2.0727201625568443
136	-6.612318210151524	-0.3294870436685604
137	-6.862982082894077	-1.110754331372477
138	-7.487650774421007	-0.8799471430869765
139	-7.699356327317293	-0.18701207320455637
140	-7.203246437034167	-0.7253749509674078
141	-6.283471942598595	-0.1427182598405322
142	-5.804511630328491	-1.3503365837598742
143	-6.820084874754592	-1.2540260423976313
144	-7.781635740140505	0.08617871953874612
145	-5.463764526798885	-2.3665484492946702
146	-6.8777149532499156	-0.36498292217254263
147	-6.4760281025171595	-2.286706969178709
148	-6.616894197232213	-1.0676977089097528
149	-7.322677455195943	0.3245493965983257
150	-6.1229854170704545	-1.4653679366761039
151	-5.5045473464217665	-1.0329106946956168
152	-6.182185052220699	0.20577489448840758
153	-7.312701080921217	-0.20414978742778844
154	-7.789955428231108	-0.31476844540196836
155	-6.974728842342628	-0.6518834365726724
156	-5.462381522515324	-0.6906278863198468
157	-6.694404951279265	-1.5421715367909712
158	-7.204082945807439	-0.7003370677736973
159	-7.687581848292696	-0.4426366892235206
160	-6.3202775388250725	-0.1734264568056748
161	-7.560106637514933	0.3000986397110139
162	-6.474729915386654	-0.11184771217820977
163	-5.784980823623646	-0.18356878560445442
164	-6.804685215477007	0.9416141198001866
165	-7.02319661880304	0.004369858344307254
166	-6.994256929027985	-0.9917347601047422
167	-6.740987045744154	-0.7604454326136307
168	-6.348207426870053	-2.4978433570470067
169	-7.292609669790238	0.21200609406476434
170	-6.477129880725172	-1.0809227937222559
171	-6.9737399133196245	-0.23166013833034904
172	-5.572685266508212	-2.4561070786286816
173	-6.3053836910836925	-0.01839907890282233
174	-6.002964258095504	-2.829876990177576
175	-7.5327515845308275	-1.0340628833093044
176	-8.639567161257178	-0.18121599307910946
177	-7.692404917793644	-1.2977323056020074
178	-8.14379083161829	0.3045525601947118
179	-8.028769412262	0.5923107282449238
180	-6.425872183151792	-0.9249442740365825
181	-7.687972791363474	-1.4124453837719697
182	-7.434030571348037	-1.667577979331339
183	-6.329987699931451	0.16528563740229052
184	-7.651861285876211	0.7513482371023472
185	-5.921117430346489	-2.4683418414598677
186	-6.737309735369641	-0.8710247901866477
187	-8.315572256445876	-0.7897003656758108
188	-7.050814036958124	0.07247142340909674
189	-5.832205039191374	-0.4869863404817508
190	-5.316859080173947	-1.7724681253112822
191	-6.384149825084393	-0.7583595618939826
192	-5.476815583989248	-0.679526621821287
193	-5.861026238385181	-0.9716524126771267
194	-5.964593776659141	-0.8697524226548191
195	-6.261459268741085	-0.05499476225197952
196	-7.959206266987646	-0.31831210566647894
197	-5.569831862327249	-1.471561067117174
198	-7.884570811478576	-0.5223628334364576
199	-7.017048899509586	0.021028391227926768
200	-6.922414262088392	-0.09716038107923958
201	-7.121144889081667	-1.585645406644432
202	-7.616405265282982	-1.255806992153546
203	-7.844204588892593	-0.08026440554579906
204	-7.0651166907906156	-1.146915692629768
205	-7.110870462253812	-0.4761421550849255
206	-6.778566316836313	-0.9389767419197625
207	-8.011585511680765	0.25009935867444266
208	-7.900390960589991	-0.3375540857896142
209	-7.29413505427013	-0.5459147281359511
210	-6.912781288231551	-0.8674716867632501
211	-7.476342910875551	-0.33753298692427114
212	-6.852993086179908	-0.46814758213700025
213	-7.138206609938305	-0.36818836259464605
214	-7.441464227622015	-1.615523926296302
215	-6.71850367441945	-0.8173434323613002
216	-7.609550257566434	0.18452231130070273
217	-6.627797013466212	-2.2512317269595803
218	-7.149501139264264	-1.0394767048037108
219	-6.957231849990698	-1.2568499818936847
220	-8.03462011725022	-1.5749360256445208
221	-5.535171943072523	-0.8342503814841061
222	-6.490371064547718	-1.2738686080351234
223	-7.499846055300489	-1.23950675364811
224	-7.316583531174319	0.23983013992726235
225	-6.067745889010383	-1.3100054132312398
226	-7.474303699541594	-0.8469792008559164
227	-6.548484137459376	-0.76720031960888
228	-6.457046045007379	-1.079874687193632
229	-6.625377334646874	-1.4363637801104008
230	-7.144571762361442	-1.2658851297078733
231	-7.204647139678969	-1.5350586572068827
232	-6.813060264523437	-1.3896849792468777
233	-6.620602128079112	-1.100858349385014
234	-6.2492135421835915	-0.1074439172663989
235	-6.00725601969679	-0.7578004258832802
236	-8.041540131835626	0.3375028196912301
237	-4.840176960086809	-0.870073749676212
238	-6.645387127602779	-0.3897705413416641
239	-6.73778012673254	-0.05344166960537122
240	-7.131696604245142	0.2377884669541683
241	-7.4087852370625145	-0.1541446070879734
242	-7.075912480371603	-0.41131976549659494
243	-7.435340121411093	-0.610234391042372
244	-7.797969952914353	-0.3637439444344124
245	-7.124597256601473	-1.4580352500015548
246	-7.856962485127246	-0.7380642230236598
247	-6.840125586546402	-1.6478771610401481
248	-6.93371366821499	-1.0299953596031826
249	-5.717078636852149	-2.37405206680846
250	-5.914635148293269	-1.6521331177500977
251	-6.6643808050673154	-2.457190724216276
252	-6.978321454368534	-1.3493241484214058
253	-7.074559483352826	-0.3198597867096936
254	-6.102889640162051	-1.7867423353505978
255	-6.243666539031215	-1.5101933250924255
256	-6.593549735056051	-1.163737201738372
257	-7.9820514615392195	-1.0264482642216888
258	-6.661461557489173	-1.173824090879122
259	-6.6899205720004575	-0.8319013032323945
260	-6.39704965226866	-1.4750057148058202
261	-6.385584136599474	-1.6994468614508629
262	-6.400750841907318	-1.079717098415295
263	-6.091525962715034	-0.42130871202053066
264	-6.161501212240354	-1.2251321058306415
265	-5.259958141210856	-1.3854338721470971
266	-7.151745392798841	0.008546291108696254
267	-6.434778967064658	-2.3429356741930834
268	-6.505114118903256	-1.1372329696481764
269	-6.476564260917439	-0.8440073033932173
270	-5.382975616979088	-2.315316155055243
271	-6.789056678514018	-0.9789366862801016
272	-6.592817201773555	-2.162527635481894
273	-6.284681479623149	-1.743827612027526
274	-6.134857591912821	-1.8022837832909833
275	-7.954333226067441	-0.001311314154909038
276	-7.198131542792801	0.08925497956452366
277	-5.4802395024109725	-1.0904576536551764
278	-7.547141164148673	-0.057513335454308145
279	-5.825202387573141	-0.7466455595199301
280	-7.933934763293647	-1.0023876028963743
281	-6.370880553569071	-0.3440062476694131
282	-8.0080215245856	-0.740529541823069
283	-5.94616237763853	-0.7979907512700315
284	-7.082194561547244	-1.691355579706417
285	-7.157397210221205	-0.49300137805652267
286	-6.893490014535584	-0.7254509520259758
287	-6.37498888371133	-0.8997740429421199
288	-6.001921026940657	-0.46519582671970927
289	-5.984307994623826	0.3206495798997866
290	-6.437169539172602	-0.5874027973593263
291	-5.9348091491500945	-0.057314792242393775
292	-6.997311208355444	-0.42797277544302165
293	-5.696154469839435	-0.21337860575809453
294	-7.2800380667208495	-0.712592374241767
295	-7.024950962797241	1.158023768778555
296	-6.496016032288816	0.2687604741374965
297	-6.531445376582732	0.8300279630451345
298	-5.7445636035205965	-2.522583973855987
299	-7.277765132971121	-0.23334330235817013
300	-6.84816592114935	-1.1336648247757928
301	-6.715135062692291	0.32228589922866624
302	-5.91894359403738	-0.941326869887976
303	-7.764408436796998	0.32062458906899227
304	-6.609223575308494	-0.7344730263322933
305	-6.302327798507399	0.16773660911016275
306	-7.030658328938953	-1.71460103232253
307	-7.062057832646232	-0.05896964987749609
308	-7.704701298455296	-0.5232024569210028
309	-5.405776092885464	-1.4865147493815116
310	-6.64381710797351	-0.08543483094095428
311	-7.850275181686678	-4.287597650942665e-05
312	-6.740244078417219	-1.2248893109270318
313	-6.969134618752047	-0.8614794169993891
314	-6.482274251621245	-1.0020317145850683
315	-7.011163492139447	0.382610818288452
316	-7.915014823508834	-0.7086802839030606
317	-5.883250870847351	-1.664297264149654
318	-7.0361219754586735	-1.2347377531834578
319	-6.74002510932573	-1.581859987098016
320	-6.792100919356065	-0.8086011700082845
321	-6.440325553595682	0.24966267003354053
322	-6.752560079623581	-0.8873855419186828
323	-8.34662604009195	0.44023641824606985
324	-6.53734653596288	-0.3842441615987342
325	-6.832266789990941	-0.9782522615366335
326	-7.266146111476232	-0.8639333331473374
327	-7.256827817094649	0.05906157592806882
328	-8.849935857404304	0.4494558011573364
329	-6.984718338781058	-0.5912661656425966
330	-7.035151317752904	-0.37782343359727316
331	-6.9507129772923815	-1.2501487355070466
332	-6.201868203641324	-1.8248785870442579
333	-7.208108485217863	-0.9381352592527167
334	-6.42789947960692	0.20207614969942722
335	-6.047033617338632	-1.4133887476636529
336	-5.430892875732723	-1.5843850782287021
337	-6.35013860267811	-0.9701866090808264
338	-5.60734982213185	-1.5087754128085211
339	-7.5840723910169	-0.6858759548306347
340	-6.968623742838122	-1.6842716716693111
341	-7.162065554830979	-1.9085700678977466
342	-7.536474326854021	-1.2068873754429996
343	-6.993024306984416	-1.737971669999348
344	-6.6203642851375095	0.10306369229194431
345	-6.047828227114957	-1.0992614616259957
346	-6.487595907716733	-0.9663232184370748
347	-6.4619714734128495	-0.796856656494201
348	-4.610542486256291	-0.7016132715613823
349	-6.308565848520391	-0.9909095040857863
350	-5.353609943607534	-1.9122707458777
351	-6.29303792542706	-0.6405714475695385
352	-6.955778444248325	-1.454959072890202
353	-6.273445081973697	-0.15212644971833766
354	-6.070091128478952	-1.5527032861564576
355	-6.179545634044041	-0.9035910041027668
356	-5.310719879111542	-1.9191467040793075
357	-5.107034480694128	-2.6005478439279686
358	-6.5999324004934365	-1.4189516750713647
359	-6.449305679495723	-0.4770405836984324
360	-7.489608553158709	-1.0691350859940845
361	-5.737902775202796	-2.2397024892444684
362	-7.011001773750293	-0.9079925035816678
363	-6.294967754351048	-1.199435217334352
364	-5.404533751794323	-1.4285565052278324
365	-7.023299483000837	-1.7943178352897924
366	-6.737800403297957	-0.13807655065593638
367	-6.71959234272705	-0.5105787440645253
368	-6.982651868055134	-0.8197406714081787
369	-7.364469779001493	-1.3480627680448678
370	-6.096492669210447	-1.5032370928367884
371	-6.524101134868965	-0.23899232977134874
372	-8.027905316453904	-1.9816263614598961
373	-6.375656262213805	-0.7896020350380771
374	-6.586184411160006	-1.7526254605360507
375	-7.058326137130377	-0.1565109385278906
376	-6.5418018263516355	-0.6745169518839385
377	-6.871502694914435	-1.7818131222090208
378	-6.791594445078544	-2.197204114371655
379	-6.851929368894283	-0.00935243070481824
380	-6.860492781752834	-1.840834172294498
381	-7.148304789485385	-1.571976868362667
382	-6.260237317638667	-1.68622475142408
383	-5.782686925426797	-1.7597177992130952
384	-6.398440736619569	-1.6766243443481668
385	-6.877910863544081	-1.0264899683190987
386	-6.634274352128841	-1.01398470750213
387	-7.446290650778661	-0.24048262719401364
388	-5.965686870141116	-2.8271564607951634
389	-7.762125798912282	-1.0044939168922609
390	-6.9201000184965	-0.9054307008036085
391	-7.678796051196075	0.20964656219358369
392	-7.6834427141475725	-0.35219083788486644
393	-6.375512000012952	-1.2968069166643104
394	-6.4023101063391605	0.4414250568491065
395	-6.459305649145117	-1.6381937952740375
396	-6.915671406308544	-1.1603256257015468
397	-7.747590186071992	0.75637216669865
398	-6.7701247112859715	-0.6080622500431399
399	-6.39864174613694	-1.6119305614778603
400	-7.600475826913778	0.6600152656149081
401	-5.787136059934609	-1.5104004935752018
402	-7.619597426525004	-0.2705365469272375
403	-6.844152507771444	-1.1584616684332836
404	-8.559804205797867	-0.03123195989443872
405	-7.3866886940226575	-0.4156584814122933
406	-7.2978433811032435	-0.9143390990045726
407	-7.9751846304496	-0.8620727748493446
408	-7.429530754311986	-0.9857766593911332
409	-7.5877295968036655	-1.0440625615896157
410	-7.062845419764028	-0.29404917122335494
411	-6.906194624912405	-0.9965043860182202
412	-6.918718399187282	0.015384725889291267
413	-7.037839517363275	-1.0229362904068693
414	-6.20908860146939	-2.9798794860287243
415	-6.755113351573665	-2.3683978993597243
416	-5.617630710015559	-2.0805710427306994
417	-6.10045976240753	-1.4681276300532213
418	-7.395117279759442	-0.38188469065967395
419	-7.724555300688748	-0.8019294719416067
420	-7.846053447546789	0.03851441093007857
421	-6.102659007991122	0.06334407862047498
422	-7.125647440064974	-0.7049417647765375
423	-5.94806726059489	-2.100159291967997
424	-6.919588434668037	-1.6170396847926596
425	-8.019003624417133	-0.7150091582942035
426	-6.808282301842915	-1.2460867672627634
427	-6.715302134601561	-0.14333099380633169
428	-6.306016532213427	-0.8905543562338685
429	-6.6504132302131485	-1.29572836057464
430	-7.4218532183971515	-0.6648225590193151
431	-6.709008923393094	-2.45003535940772
432	-6.196361670892158	-1.5176048820671844
433	-6.797946876062847	-1.3201853522991784
434	-5.777699453639315	-2.0795981036862807
435	-6.977057978670951	-0.6375145836787033
436	-5.461034306384296	-1.1265324785994957
437	-7.626085651255824	-0.49241019349561993
438	-7.637727835515792	-0.2871547269355602
439	-6.428362836580891	-1.1763158233037845
440	-7.542623286687472	-0.9468783018863645
441	-5.7974576090625005	-1.813623988269667
442	-5.968172267700318	-1.3069672890468926
443	-6.910056895655933	-1.0135562258187112
444	-7.284867337378493	-1.5913213512707438
445	-5.854507643319886	-1.1282903190364373
446	-5.319534637830542	-1.5334473111339562
447	-5.914444626746109	-2.047984996990143
448	-5.838606295753337	-2.332252669138042
449	-6.939457426884435	-1.7274912014373671
450	-5.518305378629663	-1.1407250587098652
451	-5.751733281977579	-0.9523141339127102
452	-7.215936167273247	-0.8310298489839241
453	-5.846396818772778	-0.30681310453340077
454	-6.195682679985585	-0.4519363033063094
455	-6.033269461657921	-0.1162319816676291
456	-6.9562160740583	-2.2080425187148256
457	-7.022555851144464	-1.7770620865050553
458	-6.349422844539812	-1.325408019066739
459	-6.820327554409257	-0.920777556616562
460	-6.473152694458227	-1.2763402509295614
461	-6.741172748350512	-1.6519478201771762
462	-7.0657177740779336	-1.7169099063293125
463	-6.275112774905895	-0.6474577690330072
464	-6.642752820125068	-1.7149336660534575
465	-6.025974496048308	0.1695840163748564
466	-6.882633881909097	-1.0965089001318356
467	-7.021078166570858	-0.6487384054939375
468	-6.148766493853738	-1.0547489498957092
469	-6.769076751571225	-1.7561300360014869
470	-6.214998890971273	-1.9588009457308342
471	-6.51963170366399	-0.08686671681780765
472	-6.856679888564085	-2.113986844848392
473	-5.697345112453051	-1.0085644862575605
474	-7.231469320899098	-0.4902775591956271
475	-6.704945185223799	-1.1972493475756056
476	-6.634716155076345	-1.6870633342233388
477	-6.362483101009686	-0.3587358700340069
478	-5.907021995645479	-1.5299457050645233
479	-7.181720337859532	-0.9717945440636881
480	-6.11418833159044	-0.058618345310691496
481	-7.3958736309895565	-1.2194464477270337
482	-5.676220553738496	-2.174398124815825
483	-6.143334400285944	-2.472421960391763
484	-6.266084910675908	-0.5061146041597572
485	-6.390921285239703	-1.4213141718820232
486	-5.956735355062726	-2.0564184980955207
487	-6.659870546890061	-1.9946896135534917
488	-7.01147907137966	-1.5019856256880342
489	-5.632233519629208	-0.48750239753827007
490	-8.18571791777435	-0.2569548138725528
491	-7.075134959003286	-1.2439723524638593
492	-5.638643088543372	-1.7782093668533667
493	-5.059391151482965	-2.246102812318444
494	-6.380064987161627	-0.8620302467579218
495	-7.059915145404724	-1.5299671212342878
496	-6.477312820006669	-1.1179018539326666
497	-5.77125790621972	-2.355252318792514
498	-7.194181642988562	-1.8003249685699287
499	-7.2280827252014515	-0.6910773204213198
500	-6.348754379157056	-0.6973481659065329
501	-5.807135442072095	-0.17595519863111586
502	-7.751977541202538	-0.01592163369164301
503	-7.358115848018546	-1.5228466823696298
504	-6.288009269292862	0.5046136610719051
505	-5.924406856026209	-1.5376500371158484
506	-6.533203840129779	-0.6431616834619024
507	-6.751769833666314	-0.13947445038633766
508	-6.77108372449882	-0.7174405578686733
509	-7.478922197913573	-0.7753201194971231
510	-7.570263487524253	-0.3165841270677352
511	-6.765951238529625	-0.7481766397144867
512	-6.73996094207556	-1.3986778419033947
513	-7.173982921499147	-0.7555154978666556
514	-6.2305507457133515	-1.680832509898434
515	-7.080297010150542	-0.9474409323242127
516	-6.948873788808556	-0.5982266892460861
517	-6.361381715544652	-1.2943842038645208
518	-6.577953230190634	-0.7806462028223038
519	-7.182514981063297	-0.43928532003105225
520	-5.931748606456873	-0.40265603375527725
521	-6.800608623032231	0.15724746637844167
522	-6.269724543636615	-2.239421251189659
523	-7.749339569405537	0.7061930174103734
524	-6.571981990192902	-0.3588502724214925
525	-6.811513602916577	0.30210834528012154
526	-6.273221779036285	-1.1913895743636165
527	-6.274552417165718	-0.018507281883685667
528	-6.036940493910761	-0.6217690564866956
529	-6.575212708115803	-0.8090049421180879
530	-6.775726127768603	-1.4066522345318067
531	-6.359722274090804	-1.6132189012580322
532	-5.742504185225335	-2.544800875251659
533	-7.46746914346478	-1.2708913262329546
534	-5.291879796463146	-1.2438929532880256
535	-6.1033870464088205	-1.9977522768416356
536	-6.074527448738748	-1.666231118844074
537	-5.857117421466912	-0.7220782816975192
538	-5.132727981293898	-1.63970812247438
539	-5.408544830556414	-0.9113221112971405
540	-7.002502461996866	-1.033854598544611
541	-6.3422997700379335	-1.6052711727332378
542	-6.312053664503175	0.1432763227311434
543	-6.3462661841739925	-2.5004606011963193
544	-5.849052746235277	-1.693302650566769
545	-6.76055405477681	-0.7698764840167496
546	-6.164277332776365	-1.5414497197990173
547	-5.697181457641718	-0.8655447186653669
548	-6.286406791716733	-1.0954103298550877
549	-6.73550738266299	-1.3807856765531792
550	-5.223651191202879	-2.245368177418652
551	-4.8361447955825705	-1.7237323874272301
552	-6.999946698278432	-0.764449098672463
553	-5.865709917130648	-1.3057608642242047
554	-6.118758649653606	-1.646850621969469
555	-6.762065024366573	-2.1193793685331372
556	-7.275348657761063	-1.679609914639817
557	-6.173218418949882	-0.4600159179688133
558	-6.0244356136175945	1.2495181071834411
559	-6.5498377449045595	0.16522035802601176
560	-7.0766094238733	-1.2908075885749914
561	-6.414659100352487	-0.14230915138508138
562	-7.078530932922597	-1.2514686298961077
563	-6.970346003287669	-1.6018205426930452
564	-6.622908379723723	-2.068830170286974
565	-6.2954825398016645	-1.3604301027640757
566	-6.57571920241872	-1.9331237643180064
567	-7.414430871735584	-1.0369533323542826
568	-7.260957463469291	0.14097173609439922
569	-5.636406177773542	-0.3159666938840897
570	-5.97896940360012	-2.660441900863225
571	-7.607257771343388	-0.8678055919207261
572	-3.9481070434915546	-2.1203048351169635
573	-5.731166483628421	-1.4210070609770153
574	-7.68009838064454	-1.227208944651842
575	-6.898323784242937	-1.3385143239306605
576	-6.920637272448855	-0.6210629506173594
577	-6.959528671793471	-0.9455179966476763
578	-7.261129288554163	-1.0304291054298604
579	-6.128482747893829	-0.6600347467830078
580	-6.052946611672626	-1.4501367649507242
581	-6.600200131114988	-0.4324412036299142
582	-6.369309606004762	-0.8107317225245241
583	-6.530220094126918	-1.4551095849756186
584	-6.46359105792515	0.01237630270955875
585	-6.893135457469561	-0.8287976550875922
586	-6.233005043788353	-0.3185486428372247
587	-7.138448873046511	-1.2746651136051024
588	-6.48449088195898	-1.7452453250374795
589	-5.356849034882093	-0.7327670365299586
590	-5.474685516218818	-1.5607876973406634
591	-7.009574411638233	0.6649944970844199
592	-6.505595276099091	-1.1252552927598496
593	-6.897437389564812	-1.2501469972486738
594	-5.971744550515018	-0.5123742475503563
595	-5.877327780039316	-0.9420297047956154
596	-7.289070568187755	-0.8286463015936119
597	-5.43831060512463	-1.0011264917736409
598	-6.773111720889332	-0.3819452691101072
599	-7.701375345050178	-0.3397678618536983
600	-5.393698817817664	-0.8495265039641824
601	-5.794728842076335	-2.049694710949017
602	-5.30353538246054	-1.6632925238349912
603	-6.160705424992986	-1.7505829937039072
604	-6.587939100938161	-1.6148162390113243
605	-6.270118052758006	-1.8691447200970213
606	-6.921164952326453	-0.7998618479820006
607	-5.966594919842595	-0.9356083267468198
608	-6.750165112485964	-1.3365476382254353
609	-5.900115511580611	-1.1881584183372025
610	-6.829600068374451	-0.20893212141526596
611	-6.072994104300286	-0.8258197797538172
612	-4.636653997980051	-2.0538228918149963
613	-6.082563122205577	-0.9129074539925239
614	-6.449742833247145	-1.848751240638433
615	-6.1745387286251985	-1.2345929804423508
616	-6.243425736255532	-0.46233535307283435
617	-6.020394236544976	-1.1748118945274193
618	-5.3572027937052535	-1.2673254028353078
619	-5.625467199517842	-0.7667910374026975
620	-5.5983478239588464	-1.8115694538444913
621	-5.427136099779226	-1.4465563767267038
622	-6.289944580481794	-1.1934154085556705
623	-5.101618955035203	-2.0366029720660497
624	-4.767958559519051	-1.7048578724679624
625	-5.3028321636125515	-1.686176190794555
626	-4.930290279792794	-1.6421665300218988
627	-5.538731665145838	-1.203804240387323
628	-5.810984947521176	-0.3803347937932031
629	-5.729700302224682	-0.6203376454868353
630	-6.2204007253774956	0.4653989860094254
631	-5.130925029137624	-0.6253641526158495
632	-5.517567033460048	-0.9218250080588185
633	-6.359575247684377	-0.5055800236851951
634	-5.598088899488557	-0.9124216387703458
635	-5.544658263545211	-1.7185824722883951
636	-6.0615967077797235	-0.09572298849896843
637	-5.949098510377664	-0.9134167458180943
638	-6.6269112072083916	0.5479987358971322
639	-5.648754482391307	-0.7187887205693324
640	-4.861183564672616	-1.569819937553671
641	-6.565193760729469	0.26762136483073307
642	-5.750283378816943	-1.6337449665006818
643	-5.473164260113978	-1.9957822830802865
644	-5.960897745562459	-1.18708120373313
645	-6.410558815964841	-0.8606036146599092
646	-6.611105137238172	-0.2503331034683919
647	-5.979215931386582	-1.7867021206859866
648	-6.8581713475596535	-1.7113697712622455
649	-6.9611820346736035	-1.0129358579222245
650	-5.748067300234625	-1.5042146477325697
651	-5.953553037050034	-0.6955450515101785
652	-6.219322061979243	-0.9798772473087921
653	-5.896688713975692	-1.167947593709727
654	-5.723889909704655	-0.058686402891224176
655	-6.301606127638393	-0.5385221819131308
656	-6.9142045773089436	-0.9738983752130974
657	-6.454486959061841	-1.246550898370368
658	-6.468345908122359	-2.0595866889620864
659	-7.001153610412628	-0.5980696620521894
660	-6.863133488710548	-0.546934895322141
661	-5.91733505554085	-1.059747700696377
662	-6.118314545894936	-1.0495766750537059
663	-5.6096640307172905	-1.5301073876998896
664	-6.626663768998621	-0.21418566589403532
665	-6.206339256131746	-0.30264062429040123
666	-5.543638604187606	-1.4672061274704542
667	-5.903558078006467	-1.765363260307807
668	-5.8848511197216204	-1.8803368512295497
669	-6.3208347971823	-1.4553543986496522
670	-5.880258997609858	-1.596942638338695
671	-6.452003283135712	-0.5879623278364806
672	-6.115217038773015	-1.4536089736786073
673	-6.320738833407188	-1.318012378746224
674	-6.478301748746292	-1.7383970946313494
675	-6.562882252912445	-1.0625843138575022
676	-6.667724298589045	-2.6183937427274047
677	-7.2225371181614895	-0.6484871654647679
678	-5.9754769224135345	0.2296008239353875
679	-5.917122781640378	-1.6598945600356927
680	-4.491664690201705	-1.2564945570398238
681	-6.23683234387545	-2.4811352101748123
682	-6.485198592194544	-1.0563676669327944
683	-5.417939231945161	-1.4828992375564898
684	-5.485690911635222	-1.07024999366172
685	-6.200165186690098	-1.093769807772611
686	-6.643072094326537	-1.3935038463779736
687	-6.058820080863521	-1.7155859534527584
688	-6.317432288420297	-0.6327734051371404
689	-6.202204406538227	-1.3293126654202037
690	-6.591290993849479	-2.02680462486969
691	-6.7306265128694	-0.4664981503177835
692	-6.0763354818245325	-1.3481670485637303
693	-7.413776611419221	-0.411465011341363
694	-6.275616259220507	-1.3947985667769167
695	-5.401029641434731	-1.0238451150238983
696	-6.380450432195829	-1.5964261115472338
697	-7.163508524052364	0.9632004753271317
698	-5.706482012827145	-1.1764951517541582
699	-7.486030750577223	-1.801456115415403
700	-5.082353899984001	-1.8947271017339207
701	-6.440767930785274	-1.8005436655082756
702	-7.0100649765928855	-1.2677867837719625
703	-6.518389374146424	-1.8373558008954896
704	-6.559033958108186	-0.5275661365041034
705	-6.389986942021445	-1.4630602647611968
706	-7.323048234830339	0.08090067801878284
707	-6.356638785069468	-1.1697873540456614
708	-5.841031454409292	-0.6661017309615314
709	-6.765644871858149	-1.265979461531889
710	-6.163818281011826	-1.858501600211688
711	-7.0860460524136	-1.1597167350756565
712	-7.0010852841669085	-1.3987269938049993
713	-5.805915376509452	-1.1796717843163749
714	-5.787307152583661	-1.6375922295154843
715	-7.321303023820976	-0.5592689547606922
716	-6.070221706946141	-1.2953242449211335
717	-7.327042454100629	-1.392779674170919
718	-6.476623496457925	-1.338919886692392
719	-5.964707193481652	-1.622009168231712
720	-6.879985421397769	-0.5548878282005549
721	-5.73713754016746	-1.8833244726579461
722	-5.456047028736751	-2.4165969823113493
723	-5.509667209510519	-1.7206994966959939
724	-7.083509762335315	0.44964004720161527
725	-3.7068816715447586	-2.8533654943685267
726	-5.489277717412984	-1.1762375707552721
727	-7.094108627821795	-1.1906095069914646
728	-6.2139355688155815	-1.2104385704936982
729	-6.640244905644076	-1.4044942834081036
730	-4.678529603477793	-1.0776682935622464
731	-6.092608854271362	-1.0857076035755755
732	-6.345016205834267	-1.6415207476544744
733	-5.903818465484182	-0.5117116565150862
734	-7.153597852190179	-1.0568163346007418
735	-5.929002057203495	0.0713450091721467
736	-7.242551312998083	-1.2756506746625937
737	-5.9925283392559185	-1.2055116816922853
738	-5.457360234383525	-0.7189751383777802
739	-6.275187537793485	-2.2528995624034733
740	-5.481922320524754	-2.645003915573999
741	-6.254229846439777	-1.4257388677783056
742	-6.267503063936152	-0.7438585443922817
743	-5.610189682024321	-1.7758978273694601
744	-6.094122376184752	-1.1512563088141488
745	-7.173957688023751	-1.3372903824941893
746	-6.1863107567533175	-1.2555241933103074
747	-6.702478817351594	-0.5787006173227925
748	-5.78695645006797	0.33703983077550165
749	-5.79123437005025	-0.7482566098464378
750	-6.565204077789224	0.3523423679844181
751	-7.474579377574536	-1.6613870955239176
752	-7.288932826236958	-0.3451868331307926
753	-6.374498522922989	-0.9914826478419596
754	-6.331315306106319	-1.043123243161348
755	-6.041661200443065	-2.057997169454413
756	-5.399098578061794	-1.8928888960091057
757	-6.0261160638862865	-1.073162365877577
758	-4.357770186709361	-1.9919912942648437
759	-5.5931924818229675	-1.9615024302210695
760	-5.238816863494784	-1.4267842606879404
761	-5.571750980266341	-1.9523303035313178
762	-5.771786508751388	-1.9492151943484815
763	-5.685824221488994	-2.507612057044488
764	-7.058173089887804	-1.8673818332640322
765	-5.828285410682544	-1.578899695068046
766	-5.351588569950663	-0.9423824700573349
767	-6.7398305150717155	-1.3332426105622273
768	-7.137672558149141	-1.603097255721988
769	-6.468661577181753	-1.0051011100359477
770	-5.1004966385692985	-2.8658065708449163
771	-7.361399094847531	0.09965815532944615
772	-7.013240976575878	-1.0881692710234747
773	-4.985521954950639	-1.9067761980511067
774	-6.622126071544146	-2.286738049705297
775	-6.833329918332015	-1.4214287465072484
776	-6.893285541250353	-1.511065169136106
777	-4.344347863390469	-1.2343768912551312
778	-6.08490877847622	-2.3919200773811933
779	-5.004261803263875	-2.3600246931239868
780	-6.45354016822658	-1.1560017250865144
781	-5.327401576347635	-1.524785852600061
782	-5.473935595838151	-1.326380175299331
783	-6.332831883875661	-1.4124049802616157
784	-5.612417348968888	-1.7115150027311952
785	-5.989354597797644	-1.8280623999820582
786	-6.493052545150511	-2.3241611775732354
787	-7.637710244000569	-0.7296398204833016
788	-6.9915750860087975	-1.5118020586747962
789	-7.1779250183194465	-1.19514711512194
790	-6.968146859691613	-0.8880901645481499
791	-6.454074280384414	-0.5091847791779336
792	-5.94161340407056	-1.3871029901966618
793	-5.480650778667513	-2.775275552197358
794	-6.641351898890348	-0.7337623831692157
795	-5.8376494602127185	-1.9165662665685463
796	-4.354126866270635	-3.2593329766797328
797	-5.364913641332286	-0.8324425325804208
798	-5.984124455439214	-1.3542966325155175
799	-6.24903156164872	-1.0962981969504448
800	-6.255158143812798	-1.7702007918207523
801	-6.482144568260745	-0.9459383900397609
802	-6.291347498321645	-0.9581477535001401
803	-5.962916773418646	-0.5594336205484058
804	-5.682230517910986	-1.448519424058287
805	-5.952306957702778	-0.6744630205098363
806	-6.910295669962529	-1.015381304029205
807	-5.244577312931741	-3.0554591744139405
808	-5.70359437322696	-2.0393008002644666
809	-4.880030473102043	-2.449779405481238
810	-6.3098313934353625	-0.7652731197154001
811	-6.021979247572961	-1.825191152344069
812	-4.038370800987475	-2.711628531446331
813	-7.235413312075208	-0.6795893513098115
814	-6.642203071216364	-1.264390155295303
815	-4.680163620157076	-1.4198452908073755
816	-6.070371418290142	-0.7745019831975546
817	-6.746789487443201	-0.5078182198844705
818	-6.6444067590582545	0.0969486958008603
819	-6.396063383987698	-1.1750123589924495
820	-6.362628187503327	-0.06540661505139483
821	-6.99706700677169	-0.3904654998354972
822	-6.8026286875285695	-1.2748664570096067
823	-6.580388262385392	-0.7244983578367762
824	-6.062214686440976	-1.6367019297646068
825	-6.459324253829811	-0.9501851678537273
826	-8.136679578143676	-0.5140525017036681
827	-6.390806320887748	-2.368243659460983
828	-6.360495048325547	-0.2634748960224109
829	-6.803136579265963	-0.8658452454483648
830	-5.57418441596891	-1.807724098760178
831	-6.390140226873808	0.15177514862970692
832	-6.83130536929006	-0.9853156685455997
833	-5.140552877756291	-2.3926049222959134
834	-6.912980922709371	-0.7597629121334718
835	-5.63746024109234	-1.2005247091886666
836	-5.328199339531426	-2.5636738312310974
837	-6.293254165091977	-0.1866355836890996
838	-6.84200216000865	-1.1551278006759649
839	-5.504867665899334	-1.3119579552637268
840	-5.078508324481965	-1.2975326042414235
841	-5.661310595619837	-2.2260365408741296
842	-6.373713749368761	-1.5369875434774993
843	-6.891118714814491	-0.30606383108349255
844	-6.14821273096637	-1.040305969089512
845	-5.977742613046529	-2.20149469662519
846	-5.429827913876421	-1.4882064994961406
847	-7.044654543092544	-1.2242844169400608
848	-5.9332567222674895	-1.3350418534355049
849	-5.9917758025644545	-1.944330916150982
850	-7.402327296305686	-1.0822045407075527
851	-5.846473095496167	-1.2914670684384155
852	-5.80286983091149	-0.2398783248301945
853	-6.4169016137436925	-0.9248576405947557
854	-5.448076721048267	-2.3528418384215595
855	-6.207357380730371	-1.0677927052917358
856	-6.246237926576796	-1.9068520207488306
857	-5.574599694088544	-2.697534355592255
858	-4.5735350615523185	-1.1008237230756281
859	-6.548726379991353	-0.833990277349336
860	-6.081766543525145	-1.6515469446341957
861	-7.1146784215454	-1.335343462639596
862	-6.897657023114799	-2.727753752573464
863	-6.420250668316974	-0.7493680231519404
864	-6.4688971585239825	-2.308819471714186
865	-5.149529615729657	-2.7104570213589807
866	-7.261526920462385	-0.04209063138761852
867	-5.087598558761629	-2.4230018834149627
868	-6.730201260144576	-2.0124019714938552
869	-5.952520240279176	-1.0556575063583746
870	-6.347454450885303	-0.441249829451031
871	-6.559271533215968	-0.3652329157080438
872	-7.313153638473906	-1.2710172756359661
873	-6.0775900406702075	-1.09214623300886
874	-6.234470403802603	0.14576892423520527
875	-6.19093466943146	-1.2713473056806033
876	-7.039463680937478	0.13691928113499094
877	-7.10615820249351	-0.8135784293315496
878	-7.878883286182958	-0.45092567514809206
879	-5.705141019380481	-1.0706834830342615
880	-6.544854534642492	-0.5251776494140028
881	-6.507492761155842	-1.9677816778304038
882	-6.126695203470219	-1.6457464577117644
883	-5.945098513362725	-1.078291075546379
884	-5.885592545938476	-2.171087317994751
885	-6.3525937117529745	-1.6535132833790613
886	-6.307572174850478	-0.43321644481740884
887	-4.725734126555444	-1.2378546708568907
888	-5.887088658924693	-0.44035628671619303
889	-7.104065894347547	-1.557901615198741
890	-5.244469790645343	-1.8074447300461394
891	-6.323582714482453	-1.1544175456528758
892	-7.001378902218555	-1.1943562103052434
893	-5.39467846029999	-2.4154842134370065
894	-5.537449802420606	-1.4572540703117869
895	-6.918575808937023	-0.7057712321215718
896	-6.612455624638047	-1.2095879736627777
897	-6.213551521055633	-1.1642984384550088
898	-7.02935974696725	-1.5049727926240724
899	-6.77025624900679	-1.043646592531879
900	-5.211528865993179	-0.7427987658611682
901	-5.051182082155301	-1.5509874903386454
902	-6.581801182953034	-1.1168772015066848
903	-5.2444987410368595	-1.8027540302452798
904	-5.855258243286035	-2.087735827703058
905	-5.793505782166312	-1.3443115002372783
906	-6.835480670668848	-0.8714615380326284
907	-7.584934425988063	-0.6063773309685071
908	-5.6985147403066945	-1.103695236571042
909	-6.043579148067898	0.06778968872918015
910	-5.953877955683978	-1.3319265141352277
911	-6.615002123985908	-1.4846832707986297
912	-6.2263301138923435	-1.478153263683576
913	-6.880302214961315	-0.878250267141165
914	-7.65285112615485	-0.627923559507759
915	-6.07786970813052	-2.043906612829856
916	-6.9467801972681045	-1.1729234638083252
917	-7.529473997083368	0.06604157520426734
918	-6.797334999302743	-0.4244192154927622
919	-6.267111399333826	-1.1158296862336385
920	-5.832247179537723	-1.6519168245884932
921	-5.486600412700156	-1.2359730788678662
922	-5.302665847139415	-1.921283293535274
923	-6.431787619964357	-0.7405847836474794
924	-6.785842542389046	-0.4717872574240171
925	-6.085297781652812	-0.46201743017921126
926	-6.194918988007503	-2.2499956491829307
927	-7.151775252868694	-0.5688645490293124
928	-6.162405690548146	-0.6375794504434684
929	-5.9315108199575395	-1.1917900978312654
930	-6.678101146604005	-2.026633231220073
931	-5.921027218783415	-1.8219383608721464
932	-4.98909397376367	-1.8975679704178239
933	-7.94709038690515	-1.153372226045795
934	-5.818983238135422	-1.8064454976090158
935	-6.305187322830884	-1.4151014856314579
936	-5.847216220735455	-1.1797341197643307
937	-5.074605594745709	-0.4509387603428421
938	-5.139524839613991	-2.2563597403276674
939	-6.9807884757354834	-2.3702225296512207
940	-5.835538024132788	-1.740238015463157
941	-5.752955841222527	-1.7870171753110637
942	-6.46175491475919	-0.9886679606929178
943	-6.775235145894978	-2.333039520789847
944	-6.785907512329112	-0.6814012128128661
945	-5.9784394976914665	-3.1493581082582933
946	-6.636983982311259	-1.2834973322488965
947	-5.328174852363336	-1.4890746130266983
948	-5.758995813182749	-2.7074490794648196
949	-6.647946407720506	-2.393056452416884
950	-7.0572473898721055	-1.3583911776553879
951	-6.943810900313717	-2.893214658559514
952	-7.238432832896218	-1.177002044353261
953	-7.099943412191148	-1.4859077990188592
954	-5.791128147520971	-1.7036021485939556
955	-6.279184336342093	-1.7519238363973906
956	-5.717930027442802	-3.3563069350359473
957	-5.3400773850297965	-3.0614788143265126
958	-6.926734419704242	-1.9211472853244942
959	-5.741674358396821	-2.404494961573168
960	-6.552217876428499	-1.3724913241075125
961	-5.43546396375514	-2.43344061391748
962	-7.065370349292109	-2.080658488676761
963	-5.381032622200193	-2.6442288896862163
964	-6.271014981045467	-1.724600495418078
965	-5.716807468696303	-2.077370362225703
966	-4.808363704336368	-2.574866217665005
967	-6.063701587937824	-1.2681452579690018
968	-5.5207635759240326	-1.3178093916829705
969	-5.759049709719713	-2.6580756940090615
970	-5.8473069404276075	-0.886483747945011
971	-6.79603648277265	-1.7006557048767086
972	-6.760388571842764	-1.8903956384307652
973	-7.157839719472886	-0.6968261538259661
974	-5.405003904070131	-1.8357559783349437
975	-5.939299384651369	-0.9527967884244372
976	-7.011749766297111	-0.8142130339470602
977	-5.803033013149577	-2.180042122270481
978	-6.827006289140639	-2.4026083320258573
979	-5.991665187583644	-2.2446188738964983
980	-5.849869861347711	-1.682437319634142
981	-5.962413681759172	-1.4362057622644169
982	-4.061926972829478	-3.5585793563853176
983	-4.766577478318535	-2.802478448932307
984	-5.182995450189533	-2.00827129287854
985	-5.154777801394568	-1.5203615332557392
986	-5.284275636462509	-1.9392929663809368
987	-5.610627123512028	-3.3402909005783146
988	-6.368043216603735	-1.8799532210825742
989	-5.543625613287668	-0.7746150512345467
990	-6.6255042195311855	-0.2561052345918266
991	-7.1687072320385115	-0.5996169329973605
992	-5.632354484676184	-1.1050694007884332
993	-5.162946045793899	-1.1300451536304437
994	-6.250603740367911	-1.2857661460842387
995	-5.929994576359669	-1.1772635441733552
996	-8.354321839040233	-0.6355335775854015
997	-6.7960353170713015	-1.4591869007941645
998	-5.426647477609663	-2.2614897744505678
999	-4.813931559723942	-1.6222043599732245
1000	-5.600439028193846	-0.9740414112751281
1001	-6.675569461777978	-1.6696975447065194
1002	-6.363254108778162	-1.1063049675047092
1003	-6.785807416886949	-1.518462150387378
1004	-6.0469616964649955	-0.2635551402587119
1005	-6.018049707385524	0.23794581758847633
1006	-5.090286212410175	-2.6621679084493732
1007	-7.446873216897533	0.38966999055407237
1008	-5.173307772061962	-1.3658359247753071
1009	-6.50346497034665	-0.28530421349289603
1010	-5.807664241233363	-1.162760920167755
1011	-5.414782110983396	-1.447234459220951
1012	-6.690407054715645	-1.3459339338623895
1013	-6.931980351946527	-0.14199482591455714
1014	-5.447137438375326	-1.7773012158716421
1015	-6.536071312116887	-1.0220631407739706
1016	-5.7140688758760625	-2.8212987704266803
1017	-5.710421597672726	-1.4568934597582206
1018	-7.155663107079433	0.8045849346975329
1019	-5.307750747825157	-1.7751669339874736
1020	-6.79619988219652	-2.2371080991623122
1021	-7.023785720817307	-2.051946782434604
1022	-6.707026208574364	-1.6869427451240389
1023	-7.604459103329323	-0.492984833401782
1024	-6.674029705384089	-1.207140821960054
1025	-5.239372662196412	-0.8867459904704587
1026	-5.784667503971807	-1.5218237010029891
1027	-5.7097347190229915	-0.3177039836251381
1028	-6.087401786603887	-1.2038064347533797
1029	-6.541602554695918	-1.4666167942035961
1030	-6.581457218571029	-0.6583180956927118
1031	-6.8857954646425865	-1.4709769746576038
1032	-6.652560249739346	-1.3103909638771596
1033	-8.040368286446878	-0.9739524151532085
1034	-6.963484650804751	-1.835109178891639
1035	-6.67835058213682	-2.1557580853030744
1036	-7.253522467015812	-2.6669272520964253
1037	-6.491137070679573	-2.4760967354955365
1038	-6.222367858114622	-2.438402056695318
1039	-6.640727043498432	-1.960022039001677
1040	-5.959121678329688	-0.672189655225373
1041	-4.911856273843859	-2.989955768059596
1042	-6.1234512848657126	-1.4542399043762149
1043	-6.07890906127028	-2.2557421885655353
1044	-6.780370669197056	-0.904363312808982
1045	-6.321645805484251	-1.887134585865961
1046	-5.572888547322289	-0.9888638012831367
1047	-5.252195946553513	-2.531520178832704
1048	-5.312044531523567	-1.7167040969241105
1049	-6.607417768259398	-1.857310869003409
1050	-7.6160443975555925	-1.8760795950842521
1051	-7.241175262838828	-0.5498645045426819
1052	-6.099315654398669	-1.535167343402416
1053	-6.013170018800169	-1.3230105954197493
1054	-5.6727406532224	-0.17433886076652588
1055	-6.843527152867437	-1.9720255915347273
1056	-6.462829677108515	-0.4998712816421732
1057	-6.0422182829044955	-1.4321386435374794
1058	-6.612091956689411	-2.6370535973724456
1059	-6.792364580749577	-2.035816947563365
1060	-7.952212713741855	-0.7346516621864748
1061	-6.7049190114100545	-2.832087686016404
1062	-6.245609573945158	-1.9402298348852531
1063	-5.9693777192144335	-1.9555767920461469
1064	-6.489304975898446	-1.5709276097788294
1065	-5.632791441282588	-1.4534453126966187
1066	-5.295964263675138	-2.961927050417841
1067	-4.560864608658404	-2.6971086137034335
1068	-5.528057145856637	0.31016493507938114
1069	-5.4397664158057815	-2.185334078532656
1070	-6.373796274653907	-1.375489184443182
1071	-6.000424882043157	0.553837428013351
1072	-5.506808462478208	-1.2773101770329904
1073	-5.824444302248626	-1.468834779686548
1074	-5.2373109124434105	-2.5481483631390596
1075	-7.136577563394129	-2.3381838978208185
1076	-6.684797431960083	-2.3012121251817055
1077	-6.0327194994635285	-2.039693280615847
1078	-6.778803876915153	-0.42111451678938217
1079	-4.512549705308086	-2.3001734441728794
1080	-6.3078457235153405	-2.092339221411758
1081	-5.457971560099348	-1.9987428037970052
1082	-5.1509969240028	-0.932030774504225
1083	-5.569106852864807	-2.2338584095943292
1084	-5.049688052685897	-1.1557482361401312
1085	-5.9139091561423065	-0.7910813651214782
1086	-5.072445853438358	-2.9239830057095015
1087	-6.799356743953621	-1.7010912044743842
1088	-5.960861681890261	-1.7849598094121737
1089	-6.279909207346639	-0.8200981031221718
1090	-5.268617435623894	-1.7674032314105852
1091	-5.682630259314214	-2.8104531883103894
1092	-6.90111274845238	-1.5712905443920626
1093	-5.729328078181572	-0.9596885662581265
1094	-6.196177026875607	-2.021485975525544
1095	-7.008294366836965	-1.1988264527892531
1096	-6.8705371103972555	-0.48077554051677174
1097	-5.318314191785831	-2.6016437797469067
1098	-6.35541814694965	-1.4528707209324307
1099	-5.403434094990302	-1.4443534189267997
1100	-5.969798848437501	-1.5961700242928458
1101	-5.144213296497092	-1.7803434008368868
1102	-6.46936213143384	-0.9525983881019273
1103	-5.998325473357415	-1.6129755158570813
1104	-5.226759532241868	-2.0486843290393035
1105	-4.587958646337315	-2.225364025324086
1106	-5.5302298425133305	-2.7251604834867558
1107	-5.905808299190708	-2.4648388296299495
1108	-4.230717897016971	-2.740911654234073
1109	-4.702030639677214	-1.8898826794089212
1110	-4.820579383185689	-2.0667450398247227
1111	-5.367251608649595	-1.2399165809545234
1112	-5.7709335908211985	-1.2964780042051363
1113	-5.868990092312016	-2.810204330803177
1114	-5.015949876899016	-2.241534688890367
1115	-5.016537815212757	-2.5813029441862714
1116	-5.1287879560373435	-2.6585674380618576
1117	-5.218630105708067	-2.593224107478569
1118	-5.901289427480429	-2.17051049130412
1119	-5.874930370677075	-3.2262957124760945
1120	-5.658604333824216	-2.0920090780123823
1121	-4.177652928316812	-1.822991263165311
1122	-5.194002588971075	-3.000999140581585
1123	-6.0617123461381235	-2.2540999002861524
1124	-4.878390827683021	-2.7094866006557927
1125	-4.629251172806687	-1.6130614007495887
1126	-5.680267108126638	-1.6363334674211156
1127	-5.585618987024925	-1.5365542988232506
1128	-6.343965264290914	-2.7864948001208503
1129	-6.173247059860587	-1.5577422438263049
1130	-5.988721673755559	-3.5336179419717033
1131	-4.604698671964175	-1.133442917169508
1132	-5.6469780396717875	-3.3283988596251275
1133	-5.203368824753873	-2.0200424441914926
1134	-4.703912656484197	-2.5022415169300602
1135	-5.427729366590455	-2.7843705071334295
1136	-5.922226932539929	-1.0510571039864158
1137	-5.946918968712128	-3.0149332683298327
1138	-6.603065124934674	-1.9109307458507885
1139	-4.505104316368261	-2.4202851273164265
1140	-5.871771734194674	-1.6749648985233567
1141	-5.121431245764082	-2.380168414992841
1142	-4.9330883748665135	-2.5062553241200654
1143	-5.944891300812874	-2.290217923549828
1144	-5.520166459454476	-2.661971959271117
1145	-6.100724508025734	-2.003656433845499
1146	-5.8110881802256635	-1.7949349462072475
1147	-4.799794758082056	-2.6509445928283735
1148	-6.010575896677455	-2.3494377247236904
1149	-5.914036683956399	-1.676471368300961
1150	-6.05223195513744	-2.550367573270634
1151	-6.5184462009690725	-1.8745527116678438
1152	-6.206549080888792	-2.1331757666836255
1153	-7.228953102077522	-0.6847189010988274
1154	-6.999282441367765	-2.662638745849447
1155	-6.972924499342714	-0.6830398361839038
1156	-5.529098942478503	-1.509586013723949
1157	-4.936083872523808	-1.1002836470744883
1158	-6.1486355410701625	-1.0142181969751394
1159	-4.512836424421924	-0.8798607805694436
1160	-5.6519493841190345	-1.4959052992733561
1161	-6.327141933027819	-1.62237112668303
1162	-5.719512683928936	-0.4750688906828628
1163	-5.414766490536987	-1.422254893189351
1164	-5.801952531900419	-0.7321152839464333
1165	-6.123978005510701	-0.7715338881129225
1166	-5.566884463142393	-0.7458841638567388
1167	-5.940677516128969	-0.7895295980661556
1168	-5.804486401460627	-1.8149470771488017
1169	-7.0375217069032665	-1.3223042870359933
1170	-5.232761484892831	-2.505365687574658
1171	-4.505904591282287	-1.2161687945632336
1172	-6.394835392563824	-1.3959912563157975
1173	-6.021385184588215	-1.3362977714633657
1174	-5.9991772452709515	-0.8654109691528745
1175	-6.267209594654878	-1.5324923527603607
1176	-6.491785278551614	-1.1813142081571968
1177	-6.3623922868422875	-2.0972460791814136
1178	-6.2035296233080235	-2.1308959913276078
1179	-4.390466223692071	-1.580533867377115
1180	-5.9690126597084685	-1.9229873606297032
1181	-5.6975353791081815	-2.4778122862754097
1182	-6.662336579750302	-1.677441198150043
1183	-6.593946535246395	-2.033419557200831
1184	-6.571659745652258	-2.448064107323136
1185	-5.732981950478191	-2.5731846509098264
1186	-6.245217104215518	-0.5968973895425977
1187	-7.418244668189172	0.12636605400459391
1188	-5.764435063899758	-2.6832992605184063
1189	-5.757501853672689	-1.863826329384605
1190	-5.999061205895765	-1.16756271280034
1191	-5.780957738860093	-1.3108976126319165
1192	-5.862577206628474	-1.668998774726763
1193	-4.944070657328882	-2.3272771864419366
1194	-4.659247369323754	-1.821799472964208
1195	-6.536947186810793	-2.4233174782862794
1196	-5.672208166986163	-1.8177045049015768
1197	-4.8874769691701205	-2.214360483420686
1198	-4.943344611596143	-2.7009668671613785
1199	-5.675780038772932	-1.1137083950945716
1200	-5.157667399686478	-2.0607398549246017
1201	-5.294802745177429	-2.421990364900148
1202	-4.931008858280991	-1.594639332408321
1203	-5.145000394589249	-1.4891584490370715
1204	-6.145613251819	-1.8574476394108002
1205	-5.901014391334872	-1.3872701076556364
1206	-5.716104196403027	-2.570234043424882
1207	-4.920208079958425	-1.5627137967644336
1208	-5.618764093748584	-2.531817553956135
1209	-6.626365525920756	-1.3479011619570676
1210	-5.479515112869521	-0.8911724056571761
1211	-4.2375046607625935	-2.9777176916341044
1212	-5.300128434191223	-1.2601642244310183
1213	-5.099726448534076	-2.8143694513419333
1214	-4.232462530056179	-2.4995359087629545
1215	-5.3101270014267365	-1.1295634107361403
1216	-6.080593396693975	-1.9706181132801066
1217	-5.771243592635615	-1.398552157850887
1218	-5.907045604010453	-1.2587306883838225
1219	-5.596861427523664	-1.6712320028529168
1220	-5.8694372375702715	-1.4190225683961146
1221	-5.744475747041721	-1.5306299739181874
1222	-5.441877314998807	-1.846785910403202
1223	-4.762386378329799	-1.8195925545817841
1224	-6.276776169626355	-1.981125411480114
1225	-6.359371877856667	-1.2576505828614906
1226	-4.92847397280339	-1.4052576909320904
1227	-4.826259587964685	-2.2591949987648983
1228	-6.168671065462912	-2.398829648188987
1229	-5.995619569344316	-1.3348340794528202
1230	-4.868817052239931	-2.171726105011551
1231	-4.170836435536211	-1.9848027739116043
1232	-5.343548863092667	-2.6216216479019456
1233	-5.750107945454184	-1.2058399601048175
1234	-4.886600440398935	-1.8648063852407848
1235	-6.424430345723266	-0.9025982590399176
1236	-5.916088854475493	-2.1378938200876396
1237	-5.516253926173874	-1.4525743112418887
1238	-5.57308854203716	-2.8587451414676757
1239	-4.91794430209147	-1.9686923436975634
1240	-6.158109472940049	-1.3937980663820544
1241	-5.35305598304133	-2.1417548679941616
1242	-5.877473253164028	-2.221036324004966
1243	-5.384309199363533	-1.6967438524379386
1244	-5.193884985346881	-1.8631764779347866
1245	-4.656160372077019	-2.145332522365078
1246	-5.647373663386379	-1.7050963641567343
1247	-4.915450374348763	-2.0429006001443977
1248	-5.3156102738576285	-1.7393760214148126
1249	-5.308454777901819	-2.034427291489218
1250	-5.649956789173622	-2.4167252955071885
1251	-5.111806379646279	-1.7521955845657573
1252	-6.6327325711132215	-0.5985455420068351
1253	-5.6913347763829485	-1.9504609334805325
1254	-5.330789268377905	-1.1555211152469504
1255	-4.477791707328687	-1.8161437676348897
1256	-5.462794421806432	-2.231521579478306
1257	-4.923660847639585	-1.9779792342369173
1258	-5.475103176466329	-1.500535143741709
1259	-5.21957891622071	-1.7088183824994596
1260	-4.282363747323156	-2.039515886266679
1261	-4.862560031264073	-1.719213244123035
1262	-4.966714841523771	-2.0942931569094085
1263	-4.706351738692118	-2.3029234462445545
1264	-4.31815191302689	-1.527057495240828
1265	-5.0577713998944995	-2.4286733057942405
1266	-4.554473044841837	-2.0938679820571613
1267	-5.550429129627577	-1.7051678070866374
1268	-5.886395707856889	-2.6400472258793575
1269	-5.911966656943283	-1.2802231120773684
1270	-5.749674430263777	-1.81948882585609
1271	-5.065935894755992	-1.7078429639394723
1272	-5.74968143276519	-0.9213774780605117
1273	-6.145439622209419	-1.2430424371955875
1274	-5.64052874669459	-1.9087979883569597
1275	-4.945003590832481	-1.8559625221066576
1276	-5.588955715574396	-1.38223924725047
1277	-5.835583735927815	-2.3083632136590753
1278	-5.07882496193259	-2.139961841013731
1279	-5.1453239192172315	-2.4872573656629586
1280	-5.707192717211832	-1.593512071665342
1281	-5.172101837714773	-2.862500501264351
1282	-5.711461820275752	-1.0739445429691776
1283	-5.430949889920539	-2.631581419491252
1284	-4.709844131386995	-2.165725918518929
1285	-4.560743841706452	-3.0875202134179567
1286	-5.785308130557628	-1.9514448905250907
1287	-6.829195406193706	-0.8602405141901026
1288	-5.599936954828882	-2.091597704651174
1289	-5.1440294701922005	-2.2852566292305703
1290	-5.811004107653351	-0.9473749171638773
1291	-6.012475638336665	-1.9300720800953817
1292	-5.75435200908989	-1.8913620022171456
1293	-6.618115731417061	-1.1561623678706108
1294	-5.530457609471769	-0.7303324555199628
1295	-7.598222393810351	-0.9245960234851938
1296	-5.892384106813597	-2.018870212553801
1297	-5.0226593602326455	-0.5932363237872962
1298	-5.828881130373542	-0.6570697469047468
1299	-4.976545917292309	-2.5341436277895006
1300	-5.556588720850247	-1.6454298694875078
1301	-5.226202687632117	-1.510993698035512
1302	-5.322169943930043	-1.7059218584130298
1303	-5.162340831399359	-2.569225225938658
1304	-4.765679296874773	-2.3083811740531486
1305	-5.342164619233045	-2.2553804488993663
1306	-5.09470765600838	-2.575841315986801
1307	-5.083525527265941	-1.7735619904159858
1308	-5.089509878943096	-1.100258442920037
1309	-5.240501944862074	-2.0561695884369415
1310	-4.920072157110119	-2.5511614203624293
1311	-5.3204003091422765	-1.6212715050916933
1312	-6.135136361805927	-1.3009334649114754
1313	-4.7713203722888355	-1.6279203689548698
1314	-5.311035083431099	-1.1044397365532286
1315	-6.466014221855982	-2.0670963277646037
1316	-6.125485028633692	-1.8540023277355595
1317	-5.739028138717484	-1.745383417705682
1318	-5.092566797997907	-2.2472621999641413
1319	-5.825518142858438	-2.265084934952369
1320	-5.618519418135194	-0.2432114705175264
1321	-4.737994419666142	-3.081927853935099
1322	-3.9041615578483193	-1.6915119723059395
1323	-5.364390485838542	-1.5723191533881233
1324	-5.857608175672757	-1.5155172708951206
1325	-4.531958347684452	-1.8297304053990353
1326	-4.429094386988478	-1.088998384511404
1327	-5.3412876739562	-1.3761311490997845
1328	-5.492608568187653	-0.7775991196914912
1329	-5.675646015127876	-1.8851659285799194
1330	-4.550677130022483	-2.0524045518176828
1331	-6.113960899308323	-1.7412549637786465
1332	-6.06899095337369	-2.226651315943088
1333	-5.0096978501235245	-1.6714462717844798
1334	-5.694687714275633	-1.8043439860738384
1335	-6.326888736575405	-1.7157787541666756
1336	-5.948136025615484	-0.15327204618682155
1337	-5.87700795738758	-0.16568492584645414
1338	-4.201911028785448	-2.2030988913572402
1339	-6.769716373383583	-2.2032996582497804
1340	-5.524301694916192	-1.7845617562625073
1341	-7.447142267721166	-2.045716090243523
1342	-6.513241000732906	-1.3321940125929363
1343	-5.01965114777903	-2.3090201427005064
1344	-5.935548023155857	-0.5584163139564597
1345	-4.880130431637195	-1.7718773503207108
1346	-4.884547988226157	-0.9912443564209494
1347	-4.857919447271554	-0.8054677506900987
1348	-5.5166645620437675	-2.787544322106007
1349	-5.69186394846685	-3.116121832019129
1350	-5.715546809740939	-1.5627003689632304
1351	-7.532867777315408	-1.4401846654031099
1352	-6.316217443802711	-1.187536839866771
1353	-6.110209905373066	-1.8552606462829524
1354	-5.431013846629152	-2.2493055089106364
1355	-5.965623792244507	-1.0033416365522336
1356	-5.69660650392057	-1.116132393360323
1357	-6.412136403711267	-1.5253728444476007
1358	-4.072816556910812	-1.7007814820637408
1359	-5.7864030371529465	-1.7950844539564388
1360	-6.965909988515447	0.5116870334101177
1361	-6.530671329337778	-1.6573921884933318
1362	-6.603810236335908	-0.6766651713723413
1363	-5.842239206277057	-1.5780275666684678
1364	-6.4005375317462025	-2.266759055167466
1365	-5.533206590798548	-0.05829283499665233
1366	-4.733567590953769	-1.2225622337509845
1367	-6.84203126115452	-1.3327357096433508
1368	-6.968369361216124	-1.0403613062743902
1369	-7.125822225293733	0.015673530047973172
1370	-6.56662301976226	-1.6868610728867561
1371	-6.9232330212778255	0.8484627264646636
1372	-5.5598781073844314	-1.7563991384818354
1373	-5.446630485675236	-1.1916066853140486
1374	-5.207510325928464	-1.1690243099744195
1375	-6.2830191212126225	-2.3785371012568097
1376	-6.5668615159569335	0.5587378085377699
1377	-6.585161353084262	-1.033794910789297
1378	-6.719539127431978	0.9389648621918869
1379	-6.208743932903365	-0.3956271675951787
1380	-6.67624345781844	-1.3732532992019242
1381	-6.392263896956791	-1.1081543295982585
1382	-7.019769542563832	-1.042007896287524
1383	-6.527743407367884	-1.763297787137021
1384	-6.119960600812212	-2.1417144386412827
1385	-6.1150268313080725	-1.250068002188929
1386	-5.477212467675283	-0.8320025044891861
1387	-6.14716843164483	-1.1798614516510657
1388	-5.397930034124725	-1.6734275283522466
1389	-7.026873297356652	-2.7067946809046983
1390	-5.811468871275089	-1.9017833386556222
1391	-5.743877277657603	-1.8347920728869906
1392	-6.011212390848781	-0.5726472120339351
1393	-6.524731375685702	-1.3379565516746001
1394	-6.70615384295375	-1.3352351515353948
1395	-6.678265417187584	-0.3785842752891868
1396	-5.425733207830432	-1.2656166095547539
1397	-5.758101072431269	-1.0894146733126073
1398	-4.878709371134358	-2.050956769310731
1399	-4.968691342983859	-1.806093484893373
1400	-6.755851532711863	-0.03360463498165167
1401	-5.283713493436414	-0.3426356338895141
1402	-6.753620444053202	-0.34348486105671927
1403	-5.91483673444317	-0.2930024658593103
1404	-5.569331708447727	-0.9505554240019978
1405	-6.593102745519276	-0.9619788103594857
1406	-6.4346584292281825	-1.8933816307974844
1407	-7.9776741586805064	0.678108895342366
1408	-8.021776799559602	-0.9359333810930808
1409	-5.8696733831675125	-0.984416851837615
1410	-7.118902133002741	-0.7880348220904818
1411	-5.326574791925761	-2.7400458148281306
1412	-5.982530184965205	-1.284420720052798
1413	-6.349063990256505	-0.9566784443922922
1414	-5.055761199231841	-2.3793691097417398
1415	-5.532675969176404	-2.7792884205504937
1416	-4.059635424950991	-2.435451937917072
1417	-7.089178265538247	-1.253937259872206
1418	-5.176927254085642	-2.017555614728014
1419	-6.941808804152214	-1.1821757845183698
1420	-6.047409140503053	-1.8388097876131222
1421	-5.1196065498550025	-1.954532833535865
1422	-7.394478894949279	-2.346669538959939
1423	-6.621293465947027	-0.10383424570171329
1424	-8.067483253417116	-0.7636146246822286
1425	-6.293446509884373	-2.5516596000983385
1426	-6.611627928208212	-2.244132626937452
1427	-6.615662896114889	-0.6265129473690302
1428	-6.695570879527736	-1.2841654072072004
1429	-4.722030996053636	-1.8296861044846495
1430	-4.95224118875858	-1.5826856454782683
1431	-5.056518555775677	-2.102727373952974
1432	-3.1188182104609705	-2.2630100056133444
1433	-5.424149869227137	-1.3891087063226863
1434	-5.1275153068587915	-1.3169495841833665
1435	-6.294408553933353	-1.278765489597742
1436	-6.794960005220258	-0.9583900669266645
1437	-5.474715653754964	-0.7347904878847755
1438	-6.122432199355285	-1.5871055935936453
1439	-5.115322258332419	-1.216096708826526
1440	-5.817961097816221	-0.8918825173506296
1441	-6.607216777983876	0.3902840201068838
1442	-7.163537544437319	-1.6493416535282763
1443	-5.880230928726647	-2.07066596299575
1444	-6.362746428221735	-1.4051105070104022
1445	-6.1195150448020765	-2.5922806982571682
1446	-6.227005080521369	-1.4348150396157355
1447	-6.528584228869773	0.07471467310480474
1448	-5.631662037414731	-0.6044352900660875
1449	-5.778475790768643	-0.2780963293860662
1450	-6.802547475562257	-1.4518125263765196
1451	-5.111633103446581	-0.6919906417295655
1452	-6.485443646130798	-1.2810097419407418
1453	-5.838041165417282	-1.2296206744779596
1454	-6.755717848211515	-1.5339301816913804
1455	-5.900494341635706	-1.8678533085275444
1456	-7.252016647183765	-0.4989423555159539
1457	-6.7544678665064035	-1.7385487573263765
1458	-7.275722277402291	0.2646530463875898
1459	-6.20081589945299	-1.5666795542199443
1460	-4.911278714799534	-1.570805915245586
1461	-6.764050536490313	-1.883373397483732
1462	-6.833030687285084	-1.5132695114118266
1463	-6.015591728307807	0.6876968719359507
1464	-5.967107423103329	-0.5704944994398178
1465	-5.447278902074587	-1.5418626169161476
1466	-5.795731894525878	-1.4831365258520164
1467	-6.176004641012172	-1.4530508277643421
1468	-5.572845615256214	-1.8747654930382014
1469	-6.143337688003681	-1.5787750330854295
1470	-6.44584682338219	-2.244682395370557
1471	-7.065965383497837	-1.0899223854813898
1472	-6.199736481703253	-2.0766075818561958
1473	-5.767406841914398	-1.392340767882248
1474	-6.799850966252763	-0.8384617529057559
1475	-7.335177640011109	-1.0382344927885157
1476	-5.274147488462896	-1.412757239128652
1477	-5.699107230735512	-1.57391719063908
1478	-6.254533446183394	-1.7115732055850439
1479	-6.308950664691989	-0.24373516444466914
1480	-5.422854155561219	-2.1473854635267653
1481	-5.5037016556762115	-0.8355581354253776
1482	-5.722946570251393	-1.8639647999952207
1483	-4.912313162689777	-1.6119708993674149
1484	-5.44579555928896	-1.6786488989478232
1485	-5.81754680551005	-1.6829634155288091
1486	-5.852482606934278	-0.019290378351982773
1487	-6.247102408881303	-0.9347460138035446
1488	-6.296245099648618	-1.4110061695244833
1489	-7.27272610501321	-0.4079704941737464
1490	-7.334740900946738	-0.39019458223354153
1491	-6.444423837869105	-0.20923462039794027
1492	-6.4564708306894705	-1.4059645780334993
1493	-5.385189155035155	-0.8777391453547152
1494	-5.781714437800993	-0.47555477489041276
1495	-6.851053561375352	-0.842760530763633
1496	-5.756994392378657	-1.5344093163208752
1497	-5.790722869197367	-2.0240596823860697
1498	-6.474566921171466	-2.454181090718048
1499	-6.408934100144795	-0.954851618633725
1500	-6.288224914948464	-1.558172695466625
1501	-5.963676758501308	-2.337947985383974
1502	-7.642721123728732	-1.5616725585973517
1503	-6.504478481294353	-1.3948039596814015
1504	-6.50308937308817	-1.3288714089362181
1505	-6.40553005941044	-0.5241967984430029
1506	-6.31324718238684	-1.2747484481899156
1507	-6.422389274580122	-2.2202926971983463
1508	-7.139369004295712	-1.497028460180966
1509	-6.6780106049953005	-1.23407785323629
1510	-6.872031428911504	-2.014655728178141
1511	-6.306669465618796	-2.401448996770619
1512	-7.325529503827324	-0.015432342569915047
1513	-5.488829017319808	-0.959483352471298
1514	-5.727264192274815	-1.0405106705476646
1515	-6.239046747655984	0.059292646419178585
1516	-6.094008379589772	-1.1863113473887816
1517	-5.978887581583727	-1.2555721980985566
1518	-6.56229886637016	-1.2211372919492716
1519	-6.777914193073288	-1.3769980371196318
1520	-6.673036533912859	-0.011813172606476185
1521	-7.2113780848616145	-1.1846967498708545
1522	-6.670159870113186	-0.9658798275960719
1523	-7.306952972396896	-1.0770206958534185
1524	-6.902864443398358	1.670405767073385
1525	-6.933754306340542	-0.9429253252497201
1526	-8.13982275596679	0.04084775566625731
1527	-7.700428020682061	-0.4770932963287096
1528	-5.93598409225056	-1.0582808448020005
1529	-6.7058828044971825	-0.6490198321138083
1530	-7.125763068098482	-1.7054662908967035
1531	-7.076003431730183	-0.6307419652658263
1532	-5.275522172985117	-0.7875350241355225
1533	-7.041769229472522	-2.4521244097183614
1534	-5.24043011786948	-0.6303191609228722
1535	-6.551722554042158	-0.4638796985348017
1536	-6.821818342721103	-1.1786906122119964
1537	-6.250706157856392	-0.9233356279411377
1538	-6.494563011753583	-0.5939140930356385
1539	-6.676733589892179	-0.9203707582758403
1540	-6.436654411843237	-1.241314177165677
1541	-5.752867367381048	-1.6834725791075793
1542	-5.559730535204465	-2.0458875717639406
1543	-5.237155657591116	-1.6960039892486252
1544	-5.400261554017235	-1.6436494861021607
1545	-6.529732425823195	-0.7166828784717009
1546	-7.066657712619852	-0.8982551388649489
1547	-5.9876609963332035	-1.0976075501309686
1548	-6.38935469914028	-1.0985846174165115
1549	-6.6224459819366865	-1.0498144226632657
1550	-5.679236147026464	-1.7714601687168476
1551	-6.28150401255528	-1.3017455627653198
1552	-5.358645379682309	-1.669940750776386
1553	-6.244390840803602	-1.6109518986984805
1554	-6.769584781205741	-0.7366588613103547
1555	-7.314839594322526	-0.6479138723817933
1556	-6.973174034343067	-1.8933636569445926
1557	-7.489109796114725	-1.2050542188320172
1558	-6.701801933977315	-0.8258768515468139
1559	-7.23661706853263	-1.1438749098550087
1560	-6.516827347427134	-0.6242987930602075
1561	-6.048665239058897	-1.051963846311032
1562	-6.492617897647788	-1.0499573119409467
1563	-6.920316676286119	-0.15060532171861518
1564	-6.918646154949854	-0.08263549006097237
1565	-6.998334169859525	-0.780026072807248
1566	-6.636542557014144	-0.1330692931774291
1567	-6.506481421791143	-1.8854562388033886
1568	-7.772313857299001	-1.274804103992557
1569	-7.269638423964943	-1.0710635170994678
1570	-5.972088005864841	-2.0209864026825155
1571	-5.935468674881642	-1.7556320544463335
1572	-6.456745183491566	0.36678572206384014
1573	-5.817219782604152	-1.6336462626876271
1574	-6.2840950444251575	-1.152418417688378
1575	-7.110460713624954	-0.9655547660857444
1576	-8.117650381578214	-0.7265003421545482
1577	-6.175917902778776	-0.7673354013206735
1578	-6.23490008529842	-1.2620011591770646
1579	-7.270196430030767	-0.41611909502033584
1580	-6.934932052151099	-0.4466086359953021
1581	-5.289895442432583	-1.1085187954289073
1582	-5.910980005912642	-2.1441276728995304
1583	-6.971585122287449	-1.1353742427398332
1584	-6.797159709880659	-1.042709147954857
1585	-6.705637146603669	-1.5275464904000182
1586	-6.767153196333128	-1.3079307616244589
1587	-7.175147986342007	1.1184036635314951
1588	-6.845346282294374	-1.3964294631452863
1589	-6.8548741166135665	-1.1444942713175046
1590	-6.0074626195459775	-1.8261533239730512
1591	-5.832028983002532	-1.3153245049352078
1592	-5.272610907923046	-0.8522954770249871
1593	-7.840363936539697	-0.24146811313880623
1594	-7.415003021884444	-0.7748008760623147
1595	-7.07709501139496	-1.2777004553737492
1596	-5.9403710312956655	-0.22865665651415168
1597	-5.566610850927023	-2.1334345531107184
1598	-6.266103851676273	-2.676784153115547
1599	-5.507491117082839	-1.6666944531756147
1600	-5.629066694424965	-1.8586319220190284
1601	-5.16098813778255	-2.4002481107843745
1602	-6.656165958104522	-0.5068020031426089
1603	-5.377239347268585	-0.04640192408419164
1604	-5.899298503955799	-1.207392921880591
1605	-7.788617807945503	-1.9839018809350688
1606	-6.134199329656136	-1.7110065545243116
1607	-5.030412319315536	-1.2626399054309647
1608	-7.380151909311545	-0.9561744537685344
1609	-6.898953703587558	-2.2994492190843765
1610	-6.375211764643913	-1.4109990543942237
1611	-7.41593733254256	-0.4458938162478413
1612	-6.76493745075542	-3.0286430311737194
1613	-6.852866385516111	-1.2497120735170326
1614	-5.589562291141656	-3.2571757497706644
1615	-6.317675721178644	-1.4284949388836499
1616	-7.436682018192566	-0.6753155990548614
1617	-6.673606998976513	-2.063248248931726
1618	-7.455373910647829	-1.732948901635128
1619	-6.314608613896484	-1.4034310784348778
1620	-6.0380231737726335	-1.8783268664534614
1621	-6.105272900532677	-1.2587869937893805
1622	-6.133499397111492	-0.7098801327401478
1623	-6.113065810482409	-1.7407627125820015
1624	-6.146237811168218	-0.8433905412237703
1625	-6.620766988508978	-0.09185252625961327
1626	-5.85800821025297	-1.1284179027757213
1627	-5.786870647076981	-1.8383160328435504
1628	-6.329330992993632	-0.7706387929134253
1629	-5.178176413445458	-1.6524651281015168
1630	-5.874151202143484	-1.5391034615339145
1631	-6.478706969683661	-0.640471335699013
1632	-6.13443594806937	-1.6879315168203592
1633	-5.808239400642783	-1.6702457184437975
1634	-5.645647735739683	-1.7207590581183363
1635	-5.6371092806930605	-0.3740204152032416
1636	-5.958968164859274	-1.8264728520372806
1637	-5.5915784779307325	-1.537056502713582
1638	-5.995887473155793	-2.254390441021361
1639	-5.96592614086843	-2.292085435651665
1640	-5.621887542403073	-1.0560165966320323
1641	-5.694709793724589	-1.4551198261813607
1642	-6.3310448199928855	-1.8598910844779137
1643	-6.141427982868547	-1.73329681856177
1644	-6.322422032644195	-0.841326390745819
1645	-5.1615156664231305	-2.3771392815517833
1646	-6.8031791006967195	-0.7333049435094643
1647	-6.577391985222769	-2.0907858449008514
1648	-6.475346069129534	-2.044586875529845
1649	-6.458273196684384	-0.7905272540039312
1650	-6.475484808721719	-1.0942023483798433
1651	-5.386175015300204	-1.4228475107295058
1652	-5.561991990295414	-3.775769337256955
1653	-6.133863123587359	-2.131847127420886
1654	-5.731575795159715	-0.9961460341965024
1655	-6.46481346749426	-1.371241534649557
1656	-5.934915222939074	-0.9677689884796257
1657	-6.765338379385831	-1.0313045785017296
1658	-5.825046666411376	-1.5139642708825793
1659	-7.01924290327749	-0.8935685753683809
1660	-6.772502146201901	0.22998542623080387
1661	-6.022322044783559	-2.3094795172989944
1662	-6.817945094066707	-0.7261231145530915
1663	-6.652095674472639	-0.4669653224358433
1664	-6.920320837570305	-0.08449398013414097
1665	-6.543042741983342	-0.9003499462554498
1666	-6.405834433836229	-1.5201530924444384
1667	-6.285581839164809	-0.48251429461819706
1668	-6.179123652292179	-1.22149490686404
1669	-6.358307597775898	-1.0830596680004452
1670	-6.362060885872855	-0.9182171070404531
1671	-6.375732240716728	-1.8960953560150573
1672	-6.74130472927305	-1.194928471729848
1673	-5.420909117248079	-1.1587426079881165
1674	-6.0118474978746494	-0.9426645615884531
1675	-6.018325038144712	-1.095747161665599
1676	-6.095337595670191	-0.128298476421849
1677	-6.130270377559574	-0.3830557229091254
1678	-6.253607053702994	-1.1395395210882824
1679	-6.636918434083736	-1.250593942771564
1680	-6.564339941345719	-0.7611378328389157
1681	-6.486099774441752	-2.0272038116449713
1682	-6.312055192810848	-1.7613211742831314
1683	-6.922206250523862	-2.015978599354229
1684	-6.557170382261468	-0.7351790482407798
1685	-5.814869522572506	-0.9049259734101192
1686	-6.0548106779466595	-1.6745087937652472
1687	-7.039345193406959	-0.9994086958057481
1688	-6.284919029454523	-1.252873982843839
1689	-5.625226114730196	-1.3025173302781523
1690	-6.232133514620681	-2.0740429735798536
1691	-7.858022859311658	-1.2396935396321531
1692	-6.85230409327215	-1.55607813722904
1693	-5.970631840175731	-1.8409088145212569
1694	-7.570254474512732	-1.184248313157615
1695	-6.447569336856643	-0.66996001954252
1696	-6.8263889637593556	-1.7234075276769207
1697	-6.124249950047834	-1.849413322072516
1698	-6.434909270289605	-1.4617926680012563
1699	-6.692526952783364	-1.4092333700914683
1700	-5.6699914891315455	-2.1138000885526123
1701	-7.732376039898397	-1.8658970544726472
1702	-6.279593491856971	-2.5184378810966632
1703	-6.200998032574298	-1.3350199930772617
1704	-7.088536266569262	-0.836494754247855
1705	-6.070732623569848	-1.3475719290271824
1706	-5.81679626702698	-2.382124830747129
1707	-6.454956776728005	-0.8244891033090416
1708	-6.089028251357511	-2.627583934945032
1709	-5.9996463588835995	-2.2017205747258615
1710	-6.509968905842645	-0.7288490070706665
1711	-6.36144052363681	-1.0937144691221588
1712	-6.0312870057224455	-0.00019893712582164103
1713	-6.513066341823246	-1.4096804613253684
1714	-6.528660897627368	-1.040369878937892
1715	-6.1606545818992045	-1.7740843891814952
1716	-6.866223415619978	-0.8909903892948899
1717	-5.518535227453603	-1.448192358436518
1718	-7.344806256374854	-2.147836698992273
1719	-6.721805795164115	-1.4598543609325976
1720	-7.019568140337079	-1.005460227322476
1721	-7.6793684546364	-1.2843647755961096
1722	-6.752491273736713	-1.719462370707852
1723	-7.305591650932226	-0.5263932734304931
1724	-6.937713184228674	-1.132801063682217
1725	-6.419650995444823	-2.4736061275161707
1726	-7.224656791589066	-0.9862131640033918
1727	-7.579463217677621	-0.14421794455493983
1728	-8.131765634839965	-0.33799792586190447
1729	-6.6541851438793245	-0.17994012724894037
1730	-6.910085324506252	-0.7366611313649201
1731	-6.094396101915278	-1.099364342029085
1732	-5.820996932596811	-2.5666396072103295
1733	-5.034563741180282	-1.4487030544644424
1734	-6.799588071260761	-0.5069868376293296
1735	-6.581413889503977	-0.29725763272579286
1736	-7.167060863090272	-1.3013846925931283
1737	-6.9758611979063945	-1.4642476662560233
1738	-6.560049451369156	-1.3677042769306442
1739	-7.2969678847385655	-1.3925101720866766
1740	-6.602865450554718	-1.1570802519411119
1741	-7.64205054938946	-0.743099506167256
1742	-6.747419737533091	-2.5267704022076867
1743	-5.575258193325158	-3.8196690986018313
1744	-5.146535936094192	-0.256519647597676
1745	-6.339955622786271	-2.057934170372954
1746	-7.0541686379719435	-0.601841287419094
1747	-6.059565869569847	-1.7011688148991246
1748	-6.139619981265231	-1.5166059648738615
1749	-6.462634696834818	-1.1887169028973283
1750	-5.455799403012951	-0.9746238103478344
1751	-6.706018349701826	-1.1894403719867874
1752	-6.850159394360656	-1.4407524792830317
1753	-6.342347876708341	-1.59173196498659
1754	-6.917791933135624	-1.6830329472852645
1755	-5.885570347434563	-3.250239793254124
1756	-7.4836307791376155	0.19549626570388112
1757	-6.478256334468736	-2.017984374167564
1758	-5.844549757416291	-1.0080405909552717
1759	-6.510307412483965	-2.637447567306944
1760	-6.0536413872470405	-1.7068013620782687
1761	-6.207222310126917	-1.2803537953704196
1762	-5.684665822171918	-1.041688088142843
1763	-5.863158547624964	-1.886331127483965
1764	-5.846062107042837	-0.45788029693885146
1765	-5.795918428655099	-0.9337108665849918
1766	-7.250242409078946	-0.5604496566516695
1767	-5.825009497816573	-2.4442864935926085
1768	-6.704601954103286	-0.9303020287422934
1769	-7.060141117136709	-1.9868768329601627
1770	-5.104076906689544	-1.60716047641592
1771	-6.632054642168376	-2.356330378667563
1772	-6.38886782955084	-1.20024862938408
1773	-6.0255372266705765	-1.7860848169126098
1774	-7.169872871462475	-1.0547098228512606
1775	-5.337479429977061	-1.3597531177973148
1776	-7.283972335690552	-1.6321511337782015
1777	-6.057797034215521	-1.0251018627800494
1778	-7.167069852063931	-0.618629975101588
1779	-7.252368349472357	-0.6665243502409426
1780	-5.743948301823163	-0.7760654554816323
1781	-6.573706090746097	-1.504914064748617
1782	-6.244520518858796	-2.1332041479015875
1783	-7.075023704319801	-0.9308737896790003
1784	-7.3874504177762805	-0.7154381677579416
1785	-7.39900718368643	-1.0228135443847608
1786	-6.484870528461399	-1.8380680078052811
1787	-6.691354473478992	-1.7155391641722801
1788	-6.641022754383105	-2.1806958001381185
1789	-6.486921154688846	-0.6870634829317573
1790	-7.1273976693378485	-0.9584820847820961
1791	-6.9529056329146	-0.5772502699104435
1792	-7.474412723351262	-0.07479528967391669
1793	-6.538709455240566	-2.1698877577797258
1794	-7.87243513835674	-1.8853001208814406
1795	-7.521898112043537	-0.3757037740549357
1796	-5.6906634612086435	-1.1418720889430367
1797	-6.055665755155496	-1.0795007510135342
1798	-5.590774404136338	-1.4369602110288144
1799	-6.3029143093940885	-2.2574546518705616
1800	-5.221210245571779	-0.6177854301021926
1801	-6.1776779580744465	-2.199278465137175
1802	-5.79459777689535	-1.1938154468887991
1803	-5.626516375061493	-1.6139555207108605
1804	-7.78208279185569	-0.5214313200928532
1805	-6.808543658966068	-0.6559750241759952
1806	-5.562143605509314	-1.6090306514452282
1807	-5.095980532649255	-1.5892638745905359
1808	-6.179531387779848	-0.6577140703488117
1809	-4.448870490230952	-2.343281253189695
1810	-6.327910748329324	-1.988978534509985
1811	-6.4205206750506365	-2.1944611817079145
1812	-6.114215037972689	-1.7301976160490191
1813	-5.377051304596416	-0.8462801883054567
1814	-6.158346463330325	-1.224760233239537
1815	-6.1928457990792225	-1.6154796900760837
1816	-5.593765624117116	-1.6846712698509345
1817	-6.8608783629585846	-1.1695783695705864
1818	-5.749348742981858	-1.12927313350957
1819	-5.588041617721156	-1.0314795509662118
1820	-6.654094466154687	-2.064875170268401
1821	-7.333091141777976	-0.21301510620389574
1822	-6.799806459682057	-0.2966491669603536
1823	-6.4434455045542975	-2.0251006670048954
1824	-6.157257447549306	-0.5498443858611306
1825	-6.925911573306659	-1.2488528998713484
1826	-5.9091059031007	-0.9872787642838168
1827	-5.999772255523258	-1.4936723636845388
1828	-6.532615772750879	-2.1241993565424915
1829	-5.4876767614877275	-0.2976919273024558
1830	-5.586342546116897	-1.1432142041108262
1831	-4.6414538685148115	-0.6886993980584465
1832	-6.8671857900039	-0.9539543171889211
1833	-6.005988445540927	-2.8341411734689332
1834	-6.172429443999965	-1.1862282900266417
1835	-6.653503233252541	-0.11772027223580167
1836	-6.322004962174653	-0.2059805385513645
1837	-6.631573951358787	-1.7582020610523665
1838	-6.172404858431152	-1.065432138213367
1839	-6.948801712206059	-1.1561033347266936
1840	-6.642798811257525	-1.7636875654835862
1841	-6.657409697128742	-0.4335112985316125
1842	-6.238146575110373	-1.3858624002102955
1843	-7.380110252190619	-0.5108345150935311
1844	-6.754481936846886	-0.7253302948587946
1845	-6.1265614188858395	-0.09365758807548114
1846	-6.575757371953043	-1.4801134890399115
1847	-6.878925564087755	-0.3264390742112989
1848	-6.651597860024952	-0.11302296071804918
1849	-7.242988140214127	-0.5372603382285046
1850	-7.226155133334652	-0.4235655935025271
1851	-6.529713629334231	-0.5284834720144609
1852	-6.488231677881371	-0.40220710961098904
1853	-6.667066569636665	-0.5267518121472017
1854	-6.4236486376147095	-1.183538952804823
1855	-6.83475034052743	-1.3418993991787678
1856	-7.365058636746588	-0.6117904585387435
1857	-6.176758127919432	-1.078957068965734
1858	-6.018177032648868	-1.2446421401761927
1859	-6.035694297549997	-0.90101326949614
1860	-7.09199933627185	-0.7543049323709938
1861	-6.476740759560412	-1.3023880893880133
1862	-6.6759136860771084	-0.4960409397783936
1863	-6.996594569308636	-0.406583352493458
1864	-5.6640208616891785	-0.8315111102922864
1865	-6.350449059174314	0.2946154842977271
1866	-6.524189181337074	-2.1250981431143803
1867	-6.542880394102993	-0.37143063128447507
1868	-6.762258362481051	-1.1953629618249393
1869	-7.124858415023041	-0.6436403565885044
1870	-6.084877851028245	-1.7671730427224839
1871	-5.996797775245822	-1.3338358389667633
1872	-6.568009348323999	-0.5899812785446668
1873	-5.472504678705741	-2.8754375372694376
1874	-6.7501490646224465	-1.4958757476521458
1875	-5.818773085179886	-1.249892186623635
1876	-6.2551863577305955	0.10424572178110159
1877	-6.153757550506204	-1.787983887796544
1878	-5.628483092464142	-1.2037225950091353
1879	-6.51644298218665	-1.8770186799480053
1880	-6.5933460405150806	-1.7469372061154786
1881	-5.6727914848671075	-0.9266443110123509
1882	-7.255206182643663	-0.3439094145379842
1883	-6.57225164427249	-1.3879191268930084
1884	-6.279018247782642	-1.568764509130558
1885	-6.734753650857705	-0.7664728461706817
1886	-6.958031703804922	-1.2306076443156184
1887	-7.098094004260191	-1.2070539087212482
1888	-7.0077481359014335	-1.0128050332505891
1889	-7.534012376299192	-0.16976892085307163
1890	-6.457374467204561	-2.3541700204514773
1891	-5.8493036367470985	-1.5979601804817207
1892	-6.394912882086688	-0.3785145933602171
1893	-6.609755948416106	-1.1251679360530056
1894	-6.938789240333978	-0.7282290569449844
1895	-5.775800145282616	0.0429174191188571
1896	-6.804501862368869	-0.03127905007415882
1897	-6.465610760425269	-0.9371652993273365
1898	-7.175036081266873	-0.7140148799805157
1899	-6.44172476194306	-1.3815454705098997
1900	-6.178660352951576	-0.5238577129625889
1901	-4.920390795552707	-2.4988967107615707
1902	-6.237901228148637	-2.5109112118120485
1903	-6.242707151588077	-1.8222199594415254
1904	-5.85223984661984	-1.7635386228837326
1905	-6.403992888012315	-0.9674597505281348
1906	-5.966389531567539	-2.204839442575973
1907	-7.094739014960634	-1.6654588049999586
1908	-5.554591647405858	-1.6689472215780308
1909	-5.491045396178789	-2.8645480893853676
1910	-6.074329823517266	-2.30408571195743
1911	-4.980601621668666	-1.5963804882600274
1912	-6.254460021224487	-1.6225602725403963
1913	-5.4172977105441396	-1.64765955951369
1914	-6.450672004331276	-2.0238498980030197
1915	-5.840608618326771	-1.6175527729857038
1916	-6.25573500133992	-1.3662132624914265
1917	-6.313942272219882	-0.8349771162390818
1918	-5.546036448971313	-1.7087429857759593
1919	-6.294320908344953	-2.2497658570353525
1920	-6.105506844039461	-1.6364592495307393
1921	-7.646436221377605	-1.7453392674346933
1922	-6.166691870826925	-1.3951877824594783
1923	-6.801026371027227	-1.5454988491297537
1924	-7.127518211998635	-0.34448642851560185
1925	-6.400301153036906	-2.4249527504015784
1926	-6.829052650630063	-0.9333718888354936
1927	-6.711899873210981	-1.1505625713785406
1928	-5.949492911267862	-1.7756800448782597
1929	-7.7861631683361265	-0.4193229707148416
1930	-6.7186293552588605	-2.0727159285216152
1931	-5.758429348305597	-1.6804115828393105
1932	-5.1487975741468945	-2.1517957689729847
1933	-5.317188758776728	-0.9053593136776699
1934	-6.58399419905021	-1.594556408578785
1935	-5.859447653250993	-1.519743919270093
1936	-5.9677177872954115	-0.4216706667006781
1937	-6.245360507977262	-2.1233594963087112
1938	-6.2193064839359	-2.016293892997892
1939	-6.890401032716627	-1.744858936071081
1940	-5.615728542799377	-1.7314536718213083
1941	-6.534691363089707	-2.73449208340299
1942	-5.689151722563604	-0.7696892541248481
1943	-5.689500129553563	-1.4778862036743123
1944	-6.812530694262644	-1.1625638976224104
1945	-6.987087388965507	-0.9962186141333673
1946	-6.994114303329129	-1.1123843247445522
1947	-4.590618695670957	-1.006731588367928
1948	-6.31960421288035	-2.1323140514457943
1949	-6.853465078724329	-2.100251023128515
1950	-5.713009226234373	-0.854489970574106
1951	-6.984769942669523	-1.0747591694377028
1952	-6.576593937677001	-1.0641075018795605
1953	-7.497100994051635	-0.3090717511900333
1954	-7.3139402708698045	-1.798790417486023
1955	-6.292821933959681	-0.8045391796018398
1956	-7.905079299876951	-1.2537978214898
1957	-6.2886063965904695	-0.38046216922132703
1958	-5.672733125251499	-1.5185157452756752
1959	-5.430940762319471	-0.9755662986147848
1960	-6.711508847287462	-1.3030970078931954
1961	-6.563360897016708	-1.3400950561841953
1962	-6.291988764935434	-1.3752359261646852
1963	-6.143587995573106	-2.155232751428395
1964	-6.363403269659444	-0.9770481596467727
1965	-6.8424158341617645	-0.8196889711561963
1966	-6.662738569370763	-1.8978808403282044
1967	-6.737820057332345	-1.796096190290434
1968	-7.226426868986286	-1.385818413328377
1969	-6.484648990913756	-1.594217782502711
1970	-6.754610511035791	-1.7279001789611004
1971	-6.604611073213353	-1.170148104335467
1972	-6.403741799677895	-0.68379011038179
1973	-6.671065059675006	0.6572193095080952
1974	-6.443893646117775	-0.5223594876977782
1975	-6.519273652933307	-1.197943593948042
1976	-6.765479172190783	-0.8887405372130768
1977	-6.8179452070095135	-1.1402188224871104
1978	-7.795107117191376	-1.4174180709762216
1979	-6.62316506599107	0.8149802406997096
1980	-7.279979653226935	-1.3877558318963792
1981	-7.066624594236571	-0.6993010201726615
1982	-6.1041658276883775	-0.11385316734094952
1983	-6.725950907703728	-2.054203808348184
1984	-6.882319075879169	-0.9668738972641913
1985	-5.91180638289601	0.5033063867225076
1986	-6.931793079940199	0.007931067528349711
1987	-7.875157967756217	-0.03358869376028695
1988	-7.465681731779539	-0.3018744325952273
1989	-6.158814405183935	-0.033550879138125156
1990	-6.071647771160863	-1.8339563357179272
1991	-5.560924928405422	-1.3966574021277223
1992	-4.432390326052292	-2.0793142357861614
1993	-7.393547103817686	-1.3900424146118113
1994	-5.124952330542449	-0.7799059947956679
1995	-5.739037134983411	-0.7640947800092097
1996	-6.750373361636492	0.21416065165602716
1997	-6.6076289291500565	0.6061852223905109
1998	-5.962544853525747	-0.8799364752395009
[truncated: 391,760 more rows]
