# Supplementary material for: Dynamic spatiotemporal determinants modulate GPCR:G protein coupling selectivity and promiscuity
Source: Nat Commun. 2022 Dec 2;13:7428. doi: 10.1038/s41467-022-34055-5 (PMC9718833; doi:10.1038/s41467-022-34055-5)
Supplement: Supplementary file 8 — Supplementary Data 5 [file 41467_2022_34055_MOESM8_ESM.csv]

	wGs	cGs	mGs	wGi	cGi	mGi	wGq	cGq	mGq
12x48_G.H2.09	-0.0	-0.8571840701561155	0.0	0.00044579656488790266	4.706026670763317	9.472886493768946e-05	-0.0	-3.624364403886977	0.0
12x48_G.H3.16	0.0	2.5592510797788455	0.0	-8.431279008196306e-05	-8.010389560107146	1.052542943752105e-05	0.0	5.08302368723504	0.0
12x48_G.H3.17	-0.0	-0.8517814958155677	0.0	9.311187397503852e-05	0.884637292262046	0.0001052542943752105	0.0	0.0005642760933993185	0.0
12x48_G.HN.41	0.0	1.932311880000419	0.0	0.010486911562854683	3.133146206804081	0.003347086561131694	-0.0	-4.884196555698464	0.0
12x48_G.HN.44	-0.0016034724019415936	-3.0447165672175194	0.0005266409422821783	0.30460097147589354	4.92587729327348	0.061836897945436176	-0.0	-1.6734874587424873	0.0
12x48_G.HN.45	0.0	16.640502400568547	0.0	-0.0004641055764241186	-11.023435651225665	4.21017177500842e-05	-0.0	-5.95692422935796	0.0
12x48_G.HN.47	-0.00023041688484596294	-2.0682847993459577	0.00011140481471353771	0.011469371904131305	2.39490568322573	0.004789070394072078	-0.0	-0.23312495099779673	0.0
12x48_G.HN.48	-0.015744434313417845	-2.911216666053492	0.005408197368820831	0.2822836921468912	4.427804032275358	0.063752526103065	-0.0	-1.3321286182277918	0.0
12x48_G.HN.51	0.03836420233956914	0.44665050994065764	0.08589311214413757	-1.0037120970203085e-05	-0.9536067891370548	1.052542943752105e-05	0.0	0.4649379974132857	0.0
12x48_G.HN.52	-0.0	-1.7040563356594252	0.0	0.022994108504852007	3.799346540572138	0.006052121926574604	-0.0	-1.9269222837716398	0.0
12x48_G.HN.53	-0.0	-1.9838532440289545	0.0	0.0018992113026706859	3.4700051431564716	0.0005473223307510946	-0.0	-1.3378118506032908	0.0
12x48_G.S1.03	-0.0	-0.028544465227769822	0.0	2.4902427934746273e-05	2.365929873224374	1.052542943752105e-05	-0.0	-2.219416192812485	0.0
12x48_G.h2s4.02	-0.0	-3.021821367560967	0.0	0.26514822250974496	6.042504755146522	0.04388051532502526	-0.0	-2.7568710305505295	0.0
12x48_G.h2s4.03	0.0	1.088813637087981	0.0	-0.008081546105449583	-2.5424222926707087	0.0031786796901313572	0.0	1.3402868460116844	0.0
12x48_G.h3s5.01	0.0	1.5706660470175597	0.0	-5.9758437391804524e-05	-5.6775296197205645	1.052542943752105e-05	0.0	3.8428631066287826	0.0
12x48_G.h3s5.02	-0.0	-3.6583844022364	0.0	0.0001266335159591672	6.015598542124279	2.10508588750421e-05	-0.0	-2.1028374042368116	0.0
12x48_G.h4s6.12	-0.0	-3.5138055462719336e-16	0.0	0.0	1.7655479083810725e-16	0.0	0.0	1.7919055109876559e-16	0.0
12x48_G.hns1.01	-0.0	-4.318877402654145	0.0	0.00015202346589122506	7.221722723696756	2.10508588750421e-05	-0.0	-2.596538312891848	0.0
12x48_G.hns1.02	6.707248464214732e-05	0.6622670061080984	0.00010127710428503429	7.41829510447818e-05	1.409594762572526	5.262714718760525e-05	-0.0	-1.9929443167543053	0.0
12x48_G.hns1.03	-0.0	-3.500952063122655	0.0	9.02432311284516e-06	0.857382890305193	1.052542943752105e-05	0.0	2.6419585253329867	0.0
12x49_G.H3.16	0.0	3.5791914755390804e-17	0.0	-0.0	-1.0481061894809632e-16	0.0	0.0	6.423147099278275e-17	0.0
12x49_G.H3.17	0.0	0.9935732932218019	0.0	0.00017405127625290357	2.362323379176552	7.367800606264735e-05	-0.0	-3.225118018280505	0.0
12x49_G.H5.18	-0.0	-4.077494383136399	0.0	0.0028961350624387874	5.732416666920507	0.0005052206130010104	-0.0	-1.4200352444183444	0.0
12x49_G.H5.21	-0.0	-1.6000800252424627	0.0	0.00047261316922094	1.7270012300516564	0.0002736611653755473	-0.0	-0.060880224500872604	0.0
12x49_G.H5.22	6.476917300288188e-06	0.15988108432828885	4.051084171401371e-05	0.0	0.7865819641220169	0.0	-0.0	-0.9050902673012248	0.0
12x49_G.HN.48	0.0	5.4176630794839085	0.0	-0.00044086837474981334	-6.981003758038378	6.31525766251263e-05	0.0	1.2830373986456212	0.0
12x49_G.HN.51	-8.812464568161943e-05	-2.9004464633191405	3.0383131285510285e-05	-0.0	-0.6272493005767623	0.0	0.0	3.459462902618394	0.0
12x49_G.h2s4.02	-0.0	-2.0856347293076967	0.0	0.10841505345462242	6.338644552994934	0.017103822835971706	-0.0	-3.9624882927090286	0.0
12x49_G.h2s4.03	-0.0	-1.286409655788968	0.0	0.021661707635087745	3.292856830391066	0.006578393398450657	-0.00014863342282017976	-1.8581035770307723	7.999200079992e-05
12x49_G.h3s5.01	0.0	0.4214225023329464	0.0	-0.000733026438811213	-0.33644142946171846	0.0021787638935668575	-0.0	-0.09645244603093536	0.0
12x49_G.h3s5.02	-0.0	-2.12470849717711	0.0	0.927356487176558	5.429275642942471	0.17080666891209162	-0.0	-3.0600242773913378	0.0
12x49_G.h3s5.03	0.0	4.555338379737809	0.0	-6.584003475060351e-05	-6.255330021585339	1.052542943752105e-05	0.0	1.445023881750308	0.0
12x49_G.h4s6.10	-0.0	-1.971055708770166	0.0	0.002861081384910299	5.329914121912896	0.0005367969013135736	-0.0	-3.1173323794264878	0.0
12x49_G.h4s6.12	-0.0	-1.3890985790158024e-16	0.0	-0.0	-2.465742356924056e-16	0.0	0.0	3.7138631580850115e-16	0.0
12x49_G.hns1.01	-0.0003251583878757799	-0.1922503835956086	0.0016913276415600725	0.0	1.404778680808899	0.0	-0.0	-1.1447115516492856	0.0
12x49_G.hns1.02	-0.0010377904038709166	-0.9759084446458135	0.00106340959499286	0.0	1.3395565805079748	0.0	-0.0	-0.30905277157302957	0.0
12x50_G.H3.16	0.0	7.611104337618777	0.0	-0.0	-4.536248622006789	0.0	-3.204688251428025e-05	-3.2050087202531685	9.99900009999e-06
12x50_G.H3.17	0.0	0.6707663954141124	0.0	0.0	0.3705790104041092	0.0	-7.099294231769437e-05	-1.0142863087418021	6.999300069993e-05
12x50_G.H5.21	0.0	0.387769083320582	0.0	0.0	2.005004102080713	0.0	-0.0016697553693424474	-2.287564855999153	0.00072992700729927
12x50_G.h3s5.01	0.0	1.905692126752824	0.0	-0.0	-2.675307227602064	0.0	0.00032998127132877084	0.6600285389118075	0.0004999500049995
12x50_G.h4s6.12	-0.0	-0.4603229025424778	0.0	-0.0	-0.33926328430553776	0.0	0.011526081768098792	0.7767678151129112	0.014838516148385161
12x51_G.HN.48	-0.00024339037106468298	-6.008030462138933	4.051084171401371e-05	0.6304440808293	8.417261274793443	0.0748989558773998	-0.0	-2.064595934350959	0.0
12x51_G.HN.51	8.470435332824186e-05	4.181811571638637	2.0255420857006856e-05	-0.0	-4.344225197966582	0.0	-0.0	-0.0017172799081928147	0.0
12x51_G.HN.52	-0.0	-0.7537941294404725	0.0	0.000998353367940344	1.8970311356255238	0.0005262714718760526	-0.0	-1.0579367621906504	0.0
12x51_G.HN.53	0.0	6.842408251494885e-16	0.0	-0.0	-2.250877805013763e-16	0.0	-0.0	-4.617149783477708e-16	0.0
12x51_G.hns1.02	0.00025428819793055907	6.277040593866368	4.051084171401371e-05	-0.0	-3.5583135959352505	0.0	-0.0	-2.816922838467703	0.0
12x51_G.hns1.03	-0.0	-2.8378752164043446	0.0	0.00023905579054813814	5.678053137099377	4.21017177500842e-05	-0.0	-2.5922558889809935	0.0
1x58_G.HN.48	-0.0	-0.9172187405194012	0.0	0.0003938661887448312	2.8784952969437634	0.00013683058268777366	-0.0	-1.8289653029885802	0.0
2x37_G.H5.18	0.0	0.5885537407405649	0.0	-0.0	-0.46230459188870543	0.0	-2.8375470903705556e-06	-0.14189154225397965	1.999800019998e-05
2x37_G.H5.21	0.0	0.49766172197653463	0.0	-0.0	-0.06058007739737836	0.0	-0.014339561256664184	-0.4337869090378055	0.033056694330566946
2x37_G.H5.22	-0.0	-1.3281990955021683	0.0	-0.0	-0.47150106252440227	0.0	0.6044490233722948	1.759238310560014	0.3435856414358564
2x37_G.H5.23	0.0	4.883962584987229	0.0	-0.0	-0.1337904747180958	0.0	-9.388650501154005e-05	-4.69479468310206	1.999800019998e-05
2x37_G.H5.24	-0.0	-0.4232654763027876	0.0	-0.0	-0.20397270061515743	0.0	0.1035187654830008	0.6116573163154266	0.16924307569243074
2x37_G.HN.48	0.0	0.43493972809868975	0.0	0.004889976283535821	3.3423515593249733	0.0014630346918154261	-0.0	-3.6045960480060355	0.0
2x37_G.HN.52	0.0	0.8204112379958535	0.0	-0.0044423916512366934	-0.5575465601065994	0.007967750084203435	-0.0	-0.28032398406024167	0.0
2x37_G.h4s6.12	0.0	1.2980280733484428	0.0	-0.0	-0.11636936103300455	0.0	-0.0008781491639956705	-1.1709826385494269	0.0007499250074992501
2x37_G.hns1.02	6.694420859446241e-05	0.045902807030615445	0.0014583903017044936	0.0	0.04345626059707268	0.0	-0.0	-0.08660223647837834	0.0
2x38_G.H5.22	-4.556312081746363e-05	-1.1247142465988853	4.051084171401371e-05	-0.0	-0.34149016320604497	0.0	0.012051376027628522	1.4348310910989623	0.008399160083991601
2x38_G.H5.23	0.0007127913586102066	0.6456908803469099	0.0011039204367068738	-0.0	-0.9228663533769541	0.0	9.08961156027619e-05	0.23922422424821627	0.00037996200379962003
2x38_G.hns1.02	0.0	2.74886751198266	0.0	0.0	0.47815584160723557	0.0	-6.335713983147752e-05	-3.1681737772730334	1.999800019998e-05
2x38_G.hns1.03	0.0	7.228690686075896e-16	0.0	-0.0	-3.817204143128234e-16	0.0	-0.0	-3.5105365305681494e-16	0.0
2x39_G.H5.19	0.0	2.944633479763986e-16	0.0	-0.0	-1.583764630815169e-16	0.0	-0.0	-1.402658285310755e-16	0.0
2x39_G.H5.22	-1.5496114174817247e-05	-0.7650354087536401	2.0255420857006856e-05	-0.013748306132451663	-0.16616194746622154	0.08274040080835299	0.19564411562712822	0.9131641388840759	0.21424857514248574
2x39_G.H5.23	-0.006104069681513694	-0.5596190680436217	0.010907544131498192	-0.0015069717937247183	-1.5733447931670115	0.0009578140788144156	0.8586572207379191	2.047160976590047	0.41943805619438057
2x39_G.H5.24	-0.0	-0.44116894223213615	0.0	-0.0	-0.31362312923180174	0.0	0.14680991683372543	0.7334995145396852	0.20014998500149986
2x40_G.H5.22	-0.0	-0.3914284011379398	0.0	0.49274528411952223	2.4257600887935937	0.20313026271471876	-0.0003643801150038692	-1.9179818579756294	0.00018998100189981002
2x40_G.H5.24	-0.0	-0.21411724401975354	0.0	0.0	0.13779127137713088	0.0	0.022896534004032423	0.08049644481819815	0.28444155584441555
2x42_G.H5.23	-0.0	-6.4776617050361684	0.0	-0.0	-4.090569443906605	0.0	0.00010280290447310081	10.281318476354812	9.99900009999e-06
2x43_G.H5.22	-0.0	-3.255052784449107e-17	0.0	-0.0	-2.779840834329467e-17	0.0	0.0	5.854492299486994e-17	0.0
2x43_G.H5.23	-0.0	-1.0816498874848817	0.0	0.0	1.5690755709226802	0.0	-4.226525012917393e-06	-0.42269476654186855	9.99900009999e-06
2x43_G.H5.24	0.0	0.1723514987110018	0.0	-0.0	-0.20872242580047123	0.0	0.0012060338546765715	0.028122043787876874	0.042885711428857116
34x50_G.H5.12	1.0194689463569235	1.4967339384175853	0.6811290371585695	-0.3235989977036758	-1.8478479128399345	0.17512209498147524	0.12947743514282334	0.27771545003182196	0.46622337766223376
34x50_G.H5.15	0.5667784088390543	0.7500151885702715	0.7556892413332118	-0.392285119046084	-0.9271200146848345	0.42312226338834624	0.10140686238032313	0.14026665984338293	0.7229577042295771
34x50_G.H5.16	0.026401691348602457	0.05245435635376994	0.5033269528757633	0.2060416288616526	0.37391559366011284	0.5510378073425396	-0.21064313669955076	-0.40700193395135376	0.5175482451754825
34x50_G.H5.19	1.252810436984742	2.1837596606545286	0.5736942849330052	-0.08799445644734262	-0.36638519231085664	0.24016924890535535	-0.46408959423257196	-1.807946413181658	0.2566943305669433
34x50_G.S3.01	-0.0	-0.8125991150209271	0.0	0.0048668027500430415	1.2737884178404664	0.0038207308858201417	-0.0	-0.4078078790534518	0.0
34x50_G.hns1.02	-7.141975158006655e-05	-1.762978712816048	4.051084171401371e-05	0.0	0.6506473781023915	0.0	0.0	1.1224682434355735	0.0
34x51_G.H5.05	0.0	4.095032029956235e-16	0.0	-0.0	-7.047075812921358e-16	0.0	0.0	2.6516269495868786e-16	0.0
34x51_G.H5.08	0.04870207715422783	0.1283680199709378	0.37939416036216694	0.15915643506673105	0.5486225449103833	0.2901018861569552	-0.17665710936857298	-0.6479198147260886	0.27265273472652735
34x51_G.H5.11	0.08769084545329052	0.5425809242519396	0.1616180030180577	0.0005502152352789042	0.01618416379980747	0.03399713708319299	-0.017681751176051284	-0.551060123127731	0.03208679132086791
34x51_G.H5.12	1.0443934681449663	1.266501684427813	0.8246285662200347	-0.7318890578710274	-1.9638861132039025	0.37267388009430785	0.457532658166087	0.6152562946161239	0.7436456354364563
34x51_G.H5.15	-0.09775778874848196	-0.27139701690480683	0.3602021491001529	0.10606912683222361	0.27002721334608526	0.3928090266082856	0.004194788518999218	0.011426103055482945	0.36712328767123287
34x51_G.H5.16	-0.002236829633486399	-0.7313321893404422	0.0030585685494080353	-9.5742269729353e-05	-0.23323798878067614	0.000410491748063321	0.0	0.9436104777658274	0.0
34x51_G.H5.19	0.0005241245928900911	0.3520512801181953	0.001488773432990004	-0.0	-0.9563546865257212	0.0	0.0	0.5609454525531969	0.0
34x51_G.HN.52	0.004611401586107395	5.233622772536299	0.0008811108072797983	-0.00043474941057565866	-5.900667428567454	7.367800606264735e-05	0.0	0.43843547761098955	0.0
34x51_G.S1.02	0.5662356056630976	1.4845867622827562	0.3814095747374391	-0.010719609519670853	-1.0392333278009065	0.01031492084877063	-0.03371873397045251	-0.4784634767856066	0.07047295270472953
34x51_G.S2.08	-0.0	-0.48529263296806124	0.0	0.00017207721287989562	0.4671060526083749	0.0003683900303132368	7.641626069670338e-05	0.035381436260543075	0.0021597840215978404
34x51_G.S3.01	0.9629239424093514	1.5245678139560797	0.6316045331631878	-0.1991145404832091	-0.5132250206790214	0.3879673290670259	-0.1756671852675903	-1.0176364225331154	0.17262273772622738
34x51_G.S3.02	-0.0	-0.8383522922584892	0.0	0.0	0.5004461774881745	0.0	0.0039557260922962545	0.3522815373914055	0.011228877112288772
34x51_G.S3.03	0.01966438292687393	0.520547320594264	0.03777635989831779	-0.0013841943089743253	-0.5644185961675223	0.002452425058942405	2.2255149712775205e-07	0.022257375227746484	9.99900009999e-06
34x51_G.h2s4.05	-0.0004523609839520667	-1.5952025426586827	0.000283575891998096	0.0	1.4606423816319671	0.0	0.0	0.18734119053580373	0.0
34x51_G.hns1.01	7.283467279433457e-05	2.3972075856799338	3.0383131285510285e-05	0.0	3.4691329567601548	0.0	-0.0	-5.662366400943103	0.0
34x51_G.hns1.02	0.25145549602759026	1.9193308767987194	0.13101206210312036	-0.026343580026062758	-1.9447170560343205	0.013546227686089592	-1.2345277620775049e-05	-0.04748658518668125	0.00025997400259974003
34x51_G.hns1.03	-0.005814068765551912	-0.588795216248031	0.009874517667790843	0.13434337204307764	2.6780728264936466	0.05016419669922533	-0.013012173110926808	-1.9628166407598644	0.006629337066293371
34x51_G.s2s3.01	-8.432001077993109e-05	-1.3876122573999359	6.076626257102057e-05	0.12791961361015375	2.59355242208141	0.049322162344223645	-0.0001421873774864368	-1.0938584324937342	0.00012998700129987002
34x51_G.s2s3.02	-0.0003308453236751715	-0.34386669909855533	0.0009621324907078257	0.05706366161280555	0.5974109490368518	0.09551827214550354	-0.05173821420830497	-0.22803485095291434	0.22688731126887313
34x52_G.H4.08	0.0	2.2496662241846995e-16	0.0	-0.0	-5.643041069045046e-16	0.0	0.0	3.1397285529252938e-16	0.0
34x52_G.H4.12	0.0	3.3984448447919363e-16	0.0	-0.0	-2.125192370768614e-17	0.0	-0.0	-3.15336484205292e-16	0.0
34x52_G.H4.13	-0.0	-5.509533495395193e-16	0.0	-0.0	-8.875630619689552e-17	0.0	0.0	6.282685923341388e-16	0.0
34x52_G.H4.16	0.0	3.850700893501541e-16	0.0	-0.0	-3.4423644797864554e-16	0.0	-0.0	-5.315687534036299e-17	0.0
34x52_G.H4.17	0.0	3.8163919721029204e-16	0.0	0.0	1.1841729234741734e-16	0.0	-0.0	-4.892836996769369e-16	0.0
34x52_G.H5.08	-6.513015117989999e-06	-0.6430885997352146	1.0127710428503428e-05	0.0020649236089810927	0.7847370489683025	0.002631357359380263	-0.000510794636184398	-0.11057266572467889	0.00461953804619538
34x52_G.H5.09	-0.0	-1.5551846212732667e-16	0.0	0.0	9.591516707516344e-17	0.0	0.0	6.242404998013177e-17	0.0
34x52_G.H5.10	-0.0	-1.8097842009241028e-17	0.0	0.0	5.703038318696892e-17	0.0	-0.0	-3.631016722004893e-17	0.0
34x52_G.H5.11	0.0	2.0812823056670886e-16	0.0	0.0	1.8681322856717614e-16	0.0	-0.0	-3.8295295048131717e-16	0.0
34x52_G.H5.12	-0.0005256472392269328	-2.2566035980012225	0.00023293733985557886	0.0	0.7677484530986021	0.0	0.000254732364952472	1.4985755187586312	0.00016998300169983002
34x52_G.H5.13	0.0	2.858108677795848e-16	0.0	-0.0	-2.8865122845178163e-16	0.0	-0.0	-7.964237185696983e-18	0.0
34x52_G.H5.15	-0.0	-3.6137360307635936e-16	0.0	0.0	3.775215448459978e-16	0.0	-0.0	-1.8588015055685873e-18	0.0
34x52_G.H5.16	-0.0	-3.0628322493673733e-16	0.0	0.0	5.643387711437292e-17	0.0	0.0	2.487794175597056e-16	0.0
34x52_G.H5.17	0.0	4.1357828868376213e-16	0.0	-0.0	-6.100706797633849e-16	0.0	0.0	1.712357613899978e-16	0.0
34x52_G.H5.20	0.0	1.3382237731250195e-16	0.0	-0.0	-4.1929762244276244e-16	0.0	0.0	2.6620478751707676e-16	0.0
34x52_G.H5.21	-0.0	-3.356798711231518e-16	0.0	0.0	4.0261784387447093e-16	0.0	-0.0	-5.106710644932357e-17	0.0
34x52_G.H5.22	0.0	1.3872228577413647e-16	0.0	-0.0	-4.2552484394784747e-16	0.0	0.0	2.672829176956768e-16	0.0
34x52_G.H5.23	0.0	2.349591943660517e-16	0.0	-0.0	-2.4729584966700683e-16	0.0	0.0	2.9541865078832785e-18	0.0
34x52_G.H5.24	-0.0	-1.3932676310434602e-16	0.0	-0.0	-8.268321176840031e-17	0.0	0.0	2.161039080677152e-16	0.0
34x52_G.H5.25	-0.0	-2.0845191448540734e-17	0.0	0.0	3.3119936515251285e-16	0.0	-0.0	-2.940541538443404e-16	0.0
34x52_G.H5.26	-0.0	-3.3278334184659903e-16	0.0	0.0	5.136495473507737e-16	0.0	-0.0	-1.5940527751335832e-16	0.0
34x52_G.HN.52	0.0	0.9443296597717603	0.0	0.013203939966615135	0.7700920370461454	0.01714592455372179	-0.0	-1.6639043148873514	0.0
34x52_G.S2.08	-0.0	-2.373309572238777	0.0	-0.0	-1.4150297618798395	0.0	0.05814456041028571	3.6874048742122225	0.01576842315768423
34x52_G.S3.01	0.007923903933547971	0.17891569871817817	0.04428847770384549	0.04550466346945256	0.766407918260193	0.05937394745705625	-0.002930993009919161	-0.9047179349444918	0.00323967603239676
34x52_G.S3.02	-0.0006030328337366088	-14.885714742579756	4.051084171401371e-05	0.005178751729418687	8.945869896520193	0.0005788986190636578	0.0	6.19809399899002	0.0
34x52_G.S3.03	0.0	1.6998449566274895e-16	0.0	0.0	7.447075413912533e-17	0.0	-0.0	-2.385703082341185e-16	0.0
34x52_G.S6.02	0.0	7.745243013831608e-16	0.0	-0.0	-6.414900334519809e-16	0.0	-0.0	-1.5527517144351674e-16	0.0
34x52_G.h3s5.01	-0.0	-5.513336081880979e-16	0.0	0.0	4.563281362507286e-16	0.0	0.0	1.1082197350240352e-16	0.0
34x52_G.h4s6.02	-0.0	-3.1711577906786557e-16	0.0	0.0	1.000436932437071e-16	0.0	0.0	2.1804563245359317e-16	0.0
34x52_G.h4s6.03	0.0	5.149244709061992e-18	0.0	0.0	5.333356280700077e-16	0.0	-0.0	-5.117446517848551e-16	0.0
34x52_G.h4s6.10	-0.0	-4.327093530241719e-16	0.0	0.0	1.9519357203131032e-16	0.0	0.0	2.417792012469051e-16	0.0
34x52_G.h4s6.12	0.0	3.3109444876079123e-16	0.0	-0.0	-9.754460148683275e-17	0.0	-0.0	-2.342207507062369e-16	0.0
34x52_G.h4s6.20	-0.0	-2.139317780713631e-16	0.0	0.0	1.174018091748974e-16	0.0	0.0	9.968301918707795e-17	0.0
34x52_G.hgh4.08	0.0	2.0385655634282135e-17	0.0	0.0	2.879583462882411e-16	0.0	-0.0	-2.93682689889277e-16	0.0
34x52_G.hgh4.09	0.0	3.724544260173465e-16	0.0	-0.0	-1.8997636652236717e-16	0.0	-0.0	-1.872463047692202e-16	0.0
34x52_G.hgh4.10	0.0	4.736886893661716e-16	0.0	-0.0	-5.168677668291964e-16	0.0	0.0	2.334791812400641e-17	0.0
34x52_G.hgh4.11	-0.0	-1.3402213619748776e-16	0.0	0.0	1.7663607864304107e-16	0.0	-0.0	-3.5482740263116745e-17	0.0
34x52_G.hgh4.12	-0.0	-5.02269337903947e-16	0.0	-0.0	-1.8828265671013057e-16	0.0	0.0	6.747518328568533e-16	0.0
34x52_G.hgh4.13	0.0	2.434837331177649e-16	0.0	-0.0	-1.4491628148966045e-16	0.0	-0.0	-1.0272107041841139e-16	0.0
34x52_G.hgh4.15	0.0	1.3225222478287363e-17	0.0	-0.0	-1.4823139528793678e-16	0.0	0.0	1.2776045556677013e-16	0.0
34x52_G.hgh4.17	-0.0	-5.108324636309682e-16	0.0	0.0	8.909333480273656e-16	0.0	-0.0	-3.4203288574068377e-16	0.0
34x52_G.hns1.02	-0.00045124172309715557	-3.182511178349289	0.000141787945999048	0.0014769496270729558	1.6316515135924115	0.0009051869316268104	4.7755855622009813e-05	1.5920210402524004	2.9997000299970004e-05
34x52_G.hns1.03	-0.011831790422202806	-0.86988768019202	0.013601515105480104	0.08097532603497806	2.0347272615528156	0.039796648703267094	-0.0006551524838196044	-1.0741278673245678	0.0006099390060993901
34x52_G.s2s3.01	-0.04120315635816984	-0.8741638280295083	0.047134364334254955	0.4512436304551618	2.5572177060712207	0.1764588245200404	-0.00407187960102883	-1.566264149611128	0.0025997400259974
34x52_G.s2s3.02	0.8634471645232576	3.5103516110619646	0.24597170317706277	-0.0618459169117575	-0.3706229894002937	0.16687015830245874	-0.10199308024976714	-3.1136532221548263	0.032756724327567245
34x53_G.H5.15	-0.0003306976172614631	-1.7185658963568216	0.00019242649814156512	0.004124181781198481	2.3048838980476782	0.0017893230043785787	-7.885291878025494e-05	-0.4928800254508311	0.00015998400159984
34x53_G.H5.18	0.0	0.7717152173710365	0.0	2.8318650186632062e-05	0.6726245792328848	4.21017177500842e-05	-0.0	-1.4008909596216048	0.0
34x53_G.H5.19	1.1625117332881045	2.505024792307934	0.4640719472548841	-0.03524375426023401	-1.4705483551850298	0.02396640282923543	-0.15314807863462354	-1.0761902293598018	0.1423057694230577
34x53_G.H5.22	-0.005431903770202177	-1.308148161868275	0.004152361275686405	0.0	0.5816020866045098	0.0	0.0280426253173793	0.7390100021056927	0.037946205379462056
34x53_G.H5.23	-0.07527685752481347	-1.131662855533276	0.06651880209441052	-0.0	-1.0284978983734896	0.0	0.7771522218983569	2.0943384363680493	0.3710728927107289
34x53_G.hns1.02	-0.002235110847478112	-1.0610221633131793	0.002106563769128713	0.0	0.18385061989511042	0.0	0.007095825862934884	0.8728825886249911	0.00812918708129187
34x54_G.H4.08	0.0	1.3320729797499612e-16	0.0	-0.0	-2.079014647191663e-17	0.0	-0.0	-1.1176407517997487e-16	0.0
34x54_G.H4.12	0.0	2.569402401885258e-16	0.0	-0.0	-1.5978678817131305e-16	0.0	-0.0	-1.0187980407354006e-16	0.0
34x54_G.H4.13	-0.0	-5.955259883038486e-16	0.0	0.0	3.832647319123435e-16	0.0	0.0	2.238618629097668e-16	0.0
34x54_G.H4.16	-0.0	-3.6146700950096213e-16	0.0	0.0	1.172578287544257e-16	0.0	0.0	2.4548004456369384e-16	0.0
34x54_G.H5.08	-0.0	-7.11637393543396e-18	0.0	0.0	2.46528195358599e-17	0.0	-0.0	-1.6393874937027935e-17	0.0
34x54_G.H5.10	-0.0	-2.8069631486327323e-16	0.0	0.0	1.3213988956174417e-16	0.0	0.0	1.5159810824720073e-16	0.0
34x54_G.H5.12	-0.0	-8.924717436501989e-17	0.0	-0.0	-1.2711840908057877e-16	0.0	0.0	2.088735382417291e-16	0.0
34x54_G.H5.13	-0.0	-4.407244137361209e-17	0.0	0.0	1.269674152311095e-16	0.0	-0.0	-7.71048034945322e-17	0.0
34x54_G.H5.15	-0.06351311936728953	-1.0846111887248013	0.05855842169760682	-0.06495825355785918	-0.5278441459138801	0.12306332098349612	0.5402884078189683	1.5722711806667737	0.34363563643635636
34x54_G.H5.16	0.0	2.629337672623802e-16	0.0	0.0	1.3130812719772e-16	0.0	-0.0	-3.843329646487465e-16	0.0
34x54_G.H5.17	0.0	2.363156645527553e-16	0.0	-0.0	-1.8634844043128443e-16	0.0	-0.0	-5.62841693208583e-17	0.0
34x54_G.H5.18	0.0004942735139575952	0.33657981030799305	0.0014685180121329971	-4.9239796385756746e-05	-0.4678174575017977	0.0001052542943752105	1.681590731887197e-05	0.11211725939735903	0.00014998500149985002
34x54_G.H5.19	0.03489191362718722	0.26021092595429296	0.1340908860733854	0.12359543511792503	1.4572542938302087	0.08481391040754463	-0.003331452462283253	-1.6412736982903848	0.00202979702029797
34x54_G.H5.20	-0.0	-2.4653275044750714e-17	0.0	0.0	1.7226185452730855e-17	0.0	0.0	7.975345436962179e-18	0.0
34x54_G.H5.21	-0.0	-7.219589181735057e-17	0.0	-0.0	-8.063681787662225e-18	0.0	0.0	7.893875053930196e-17	0.0
34x54_G.H5.22	-0.0	-3.825299215082442	0.0	3.4761051290445986e-05	0.3669531067780769	9.472886493768946e-05	0.0	3.4280845758349527	0.0
34x54_G.H5.23	0.0	1.7664849495741815e-16	0.0	0.0	3.9968917229121607e-16	0.0	-0.0	-5.541022360228414e-16	0.0
34x54_G.H5.24	0.0	3.941008160181651e-16	0.0	0.0	1.1989174482622966e-16	0.0	-0.0	-5.029876548871916e-16	0.0
34x54_G.H5.25	-0.0	-1.3146472018851388e-16	0.0	0.0	2.235910972796864e-16	0.0	-0.0	-8.261421821472623e-17	0.0
34x54_G.H5.26	0.0	2.4441064084943127e-16	0.0	-0.0	-1.0473579012474525e-16	0.0	-0.0	-1.418070624803539e-16	0.0
34x54_G.HN.48	-0.0	-0.9590476567877442	0.0	0.000768198680018083	0.9357053870661285	0.000820983496126642	0.0	0.05795329636222718	0.0
34x54_G.HN.51	0.00045374398839470245	1.3576432627304402	0.0003342144441406131	-0.0003555054354507936	-0.56293100685515	0.000631525766251263	-0.0	-0.8056133288615824	0.0
34x54_G.HN.52	-0.07207590438508014	-3.5672695353776582	0.02020478230486434	0.2943560021878755	3.835185827738025	0.0767514314584035	-0.0	-0.12143494118667797	0.0
34x54_G.S1.01	-0.0	-4.0937252879663735	0.0	0.0001594947477471972	7.576638496982857	2.10508588750421e-05	-0.0	-3.1559936917591793	0.0
34x54_G.S1.02	0.004175166403817639	0.12175184747387768	0.03429242751091261	-5.337645797263009e-06	-0.169039683968788	3.157628831256315e-05	0.0012121052481896865	0.04038062820501351	0.030016998300169982
34x54_G.S3.01	-0.00010165429721378313	-5.018621826295866	2.0255420857006856e-05	0.004305684361409384	1.1654543014495236	0.0036944257325698887	0.00850251683459061	3.847677414603651	0.0022097790220977904
34x54_G.h2s4.03	0.0	2.720272837819522e-16	0.0	-0.0	-3.780332575638809e-16	0.0	0.0	9.055576203662647e-17	0.0
34x54_G.h2s4.05	0.0	4.319974219541676e-17	0.0	0.0	1.75104945953423e-16	0.0	-0.0	-2.089978007176889e-16	0.0
34x54_G.h4s6.12	0.0	7.268746231203876e-16	0.0	-0.0	-4.475148416219946e-16	0.0	-0.0	-2.9250458293632107e-16	0.0
34x54_G.hgh4.08	0.0	6.264733874625693e-17	0.0	0.0	1.338297259683867e-16	0.0	-0.0	-1.8898740311240025e-16	0.0
34x54_G.hgh4.11	0.0	7.306475278332482e-16	0.0	-0.0	-7.424375501550384e-17	0.0	-0.0	-6.508314725948815e-16	0.0
34x54_G.hgh4.13	-0.0	-2.756199372074179e-16	0.0	0.0	1.827462019806393e-16	0.0	0.0	9.851100712075444e-17	0.0
34x54_G.hgh4.15	-0.0	-1.4777025735815478e-17	0.0	0.0	3.1891031827749174e-18	0.0	0.0	1.1559628326563396e-17	0.0
34x54_G.hns1.01	-0.0	-2.515026578588891	0.0	0.0006352759021432835	1.5883234976533969	0.0003999663186257999	0.0	0.9741802867536703	0.0
34x54_G.hns1.02	2.911304357525574	4.088280701402552	0.7121097033593615	-0.12157938527824934	-1.2917707712498225	0.09411839003031323	-0.7331177069611363	-2.809160991309703	0.260973902609739
34x54_G.hns1.03	0.21813677175188192	1.623472277531399	0.13436433425495498	0.0005159735634927167	0.012363585452790926	0.041733327719770966	-0.030706340418796003	-1.6145852288558298	0.019018098190180983
34x54_G.s2s3.01	0.0	2.8228489845734885e-16	0.0	0.0	4.4788233310875086e-17	0.0	-0.0	-3.2124556603519436e-16	0.0
34x54_G.s2s3.02	0.0	0.30256332375334255	0.0	7.685358844741111e-05	0.4867803820807757	0.00015788144156281576	-0.0003044304331283165	-0.7611521904290732	0.00039996000399960006
34x55_G.H4.08	-0.0	-2.986588249345003e-16	0.0	0.0	5.335610859946605e-16	0.0	-0.0	-2.120117782519056e-16	0.0
34x55_G.H4.12	-0.0	-3.242820624917279e-16	0.0	0.0	1.7686510417603276e-17	0.0	0.0	3.033589299731533e-16	0.0
34x55_G.H4.13	-0.0	-1.1756370970911824e-16	0.0	0.0	7.215500293858751e-17	0.0	0.0	4.752345379241381e-17	0.0
34x55_G.H4.16	-0.0	-2.2385270185805703e-16	0.0	0.0	6.262151091543294e-18	0.0	0.0	2.150588688916843e-16	0.0
34x55_G.H4.17	0.0	1.2369539095930992e-16	0.0	-0.0	-9.328677500133153e-17	0.0	-0.0	-3.350234265178278e-17	0.0
34x55_G.H5.08	-0.0	-6.098977198852684e-17	0.0	-0.0	-9.903378752491808e-17	0.0	0.0	1.5429528228719698e-16	0.0
34x55_G.H5.12	-0.0	-1.9172240484446685e-16	0.0	-0.0	-3.6325720333047506e-17	0.0	0.0	2.2379474621877804e-16	0.0
34x55_G.H5.13	-0.0	-9.71244184420249e-17	0.0	-0.0	-9.974519360834896e-17	0.0	0.0	1.9064652841604953e-16	0.0
34x55_G.H5.15	0.0	2.744603406238377e-16	0.0	0.0	9.930216608738033e-17	0.0	-0.0	-3.653078668981795e-16	0.0
34x55_G.H5.16	0.0	4.010731803261401e-16	0.0	0.0	9.309978021034346e-18	0.0	-0.0	-4.0482038940151156e-16	0.0
34x55_G.H5.17	0.0	3.6007855994646905e-17	0.0	0.0	8.72736804528135e-17	0.0	-0.0	-1.184589293622272e-16	0.0
34x55_G.H5.18	-0.0	-3.517793188236721e-17	0.0	0.0	3.711608306398233e-17	0.0	-0.0	-5.28857150382742e-19	0.0
34x55_G.H5.20	0.0	3.3316763214989345e-16	0.0	-0.0	-3.983174379196677e-16	0.0	0.0	4.9462096900544535e-17	0.0
34x55_G.H5.21	-0.0	-1.7964002621935462e-16	0.0	-0.0	-1.1987582066972568e-16	0.0	0.0	2.9123726146447503e-16	0.0
34x55_G.H5.22	-0.0	-8.436176528192877e-16	0.0	0.0	3.7818551177845014e-16	0.0	0.0	4.736257806087056e-16	0.0
34x55_G.H5.23	0.0	1.582597785570091e-16	0.0	0.0	2.3243437747584154e-16	0.0	-0.0	-3.7705767033461925e-16	0.0
34x55_G.H5.24	-0.0	-4.3028509212245364e-17	0.0	0.0	1.6752492859800542e-16	0.0	-0.0	-1.1666449800151387e-16	0.0
34x55_G.H5.25	-0.0	-2.6730887353269902e-17	0.0	0.0	1.6256133704565675e-16	0.0	-0.0	-1.2803966027056533e-16	0.0
34x55_G.H5.26	0.0	5.746101721639103e-17	0.0	-0.0	-3.5868915854411176e-16	0.0	0.0	2.840185601042869e-16	0.0
34x55_G.HN.46	-0.0	-3.377003360374502	0.0	-0.0	-5.39258166744449	0.0	0.05192052787425972	8.456957642841555	0.006139386061393861
34x55_G.HN.48	-0.0	-0.11964980905683173	0.0	0.004294170924226206	0.47384505362239643	0.009062394745705625	-0.0	-0.332016481932748	0.0
34x55_G.HN.51	0.00028974808613240193	1.5894131264792908	0.0001822987877130617	-0.023899104960206436	-2.1063136957878417	0.011346412933647692	4.317095429140477e-06	0.43175271386833913	9.99900009999e-06
34x55_G.HN.52	0.15696327689760428	0.8358535755362178	0.18778800676531057	-0.013625009541891654	-0.171341483329721	0.07951961940047154	-0.015539736501953482	-0.662459099556849	0.023457654234576544
34x55_G.HN.53	-0.0	-3.702082851506587	0.0	0.005426998373953181	3.5075391939628826	0.0015472381273155945	0.0	0.3229244569031433	0.0
34x55_G.S1.01	0.0	0.3054576220688828	0.0	-7.209843224180588e-05	-0.7611030944921658	9.472886493768946e-05	0.0	0.42146088047247554	0.0
34x55_G.S1.02	-0.0	-0.2500914735084311	0.0	0.00844277355457138	2.133327207108292	0.003957561468507915	-0.0002135445321063681	-1.779715721329823	0.00011998800119988002
34x55_G.S2.08	-0.0	-0.33041955460359074	0.0	0.0	0.2749788881350551	0.0	0.0014381849650577255	0.06499452252843341	0.02212778722127787
34x55_G.S3.01	-0.0007852219757146102	-1.9383008165021225	0.00040510841714013715	0.1962806884647625	1.5372381213140016	0.12768398450656787	0.012220131985961813	0.4533143174762763	0.026957304269573042
34x55_G.S3.02	-0.0	-1.5264080331653775	0.0	0.0002655323913535804	0.8137968205716442	0.0003262883125631526	7.3384116900624125e-06	0.7339145531231419	9.99900009999e-06
34x55_G.S6.02	0.0	9.370423775365517e-17	0.0	0.0	1.2490841846130317e-16	0.0	-0.0	-2.1117450007728876e-16	0.0
34x55_G.h3s5.02	0.0	3.3145865684118036e-16	0.0	0.0	1.7339969488941235e-16	0.0	-0.0	-4.919733479641495e-16	0.0
34x55_G.h4s6.04	0.0	6.448596874970021e-17	0.0	-0.0	-1.4471793351822124e-16	0.0	0.0	7.381343225000015e-17	0.0
34x55_G.h4s6.10	0.0	4.658839472982628e-17	0.0	-0.0	-3.389804832804733e-16	0.0	0.0	2.760300594768812e-16	0.0
34x55_G.h4s6.12	0.0	2.222136147831473e-16	0.0	-0.0	-2.328640274033765e-16	0.0	0.0	1.827771277540346e-18	0.0
34x55_G.h4s6.20	0.0	1.1546714590825116e-16	0.0	0.0	7.651232392949459e-17	0.0	-0.0	-1.8668526539074324e-16	0.0
34x55_G.hgh4.08	0.0	7.079906545990499e-17	0.0	-0.0	-3.945240552602253e-16	0.0	0.0	3.048926359135879e-16	0.0
34x55_G.hgh4.09	-0.0	-6.432016091762024e-17	0.0	0.0	2.848586784832296e-17	0.0	0.0	3.6441586204493904e-17	0.0
34x55_G.hgh4.10	-0.0	-1.2496151801633929e-17	0.0	0.0	2.6871298047593185e-16	0.0	-0.0	-2.429359595672013e-16	0.0
34x55_G.hgh4.11	0.0	1.766601330696217e-16	0.0	-0.0	-5.444989543284399e-16	0.0	0.0	3.428508326534851e-16	0.0
34x55_G.hgh4.12	-0.0	-4.68037703272063e-16	0.0	0.0	4.366852864806242e-16	0.0	0.0	4.724506634765608e-17	0.0
34x55_G.hgh4.13	0.0	8.125079438057052e-16	0.0	-0.0	-5.568411073374517e-16	0.0	-0.0	-2.7319130024512454e-16	0.0
34x55_G.hgh4.15	-0.0	-1.0203526671763555e-16	0.0	-0.0	-1.5827138533682662e-16	0.0	0.0	2.510939703880996e-16	0.0
34x55_G.hns1.01	-0.0	-3.1036175352505926	0.0	0.01621696605602505	3.334938335607852	0.004862748400134726	-0.0	-0.10396689907331846	0.0
34x55_G.hns1.02	-0.18933778589449043	-0.6302047409889127	0.30043852986155417	-0.33253603957997585	-1.1122151675144105	0.298985348602223	1.3141545070788077	1.6787833672204113	0.7828017198280172
34x55_G.hns1.03	-0.3618202424988667	-2.3207593168829153	0.1559059743363818	-0.3637715309829439	-1.335131175756298	0.27246126641966995	2.4926594138122273	3.559620007358829	0.7002599740025998
34x55_G.s2s3.01	-0.0	-0.5094825145010163	0.0	-0.0011492933145619872	-0.1483587761275887	0.007746716066015493	0.15797641513734637	0.6439462513913189	0.24532546745325468
34x55_G.s2s3.02	-0.00017276371234843172	-1.8953906881746445	9.114939385653085e-05	-0.004592011357844794	-0.30919760105323757	0.014851380936342203	0.2896961164377649	2.1650357648289393	0.1338066193380662
34x56_G.H4.12	-0.0	-2.0331603302778082e-16	0.0	-0.0	-1.1799925078234398e-16	0.0	0.0	3.1282966306828303e-16	0.0
34x56_G.H4.13	0.0	4.971397691824355e-17	0.0	-0.0	-7.78538935641679e-17	0.0	0.0	2.487785574256589e-17	0.0
34x56_G.H5.12	0.0	3.0304953564856066e-16	0.0	-0.0	-2.914086163392001e-16	0.0	-0.0	-2.2364346357849268e-17	0.0
34x56_G.H5.13	0.0	5.379143786387643e-17	0.0	-0.0	-6.744800421410048e-17	0.0	0.0	1.0966775333786266e-17	0.0
34x56_G.H5.15	-0.0	-2.3746136307613043e-16	0.0	0.0	3.397022110877885e-16	0.0	-0.0	-8.826847457508813e-17	0.0
34x56_G.H5.16	0.0	1.7431696909106894e-17	0.0	0.0	1.8630602708463196e-16	0.0	-0.0	-1.9419809361428876e-16	0.0
34x56_G.H5.17	-0.0	-2.279455118333053e-16	0.0	-0.0	-2.4328762994581077e-16	0.0	0.0	4.561682135666465e-16	0.0
34x56_G.H5.18	-0.0	-7.258532763846569e-17	0.0	-0.0	-2.4956102580693343e-16	0.0	0.0	3.087420918464113e-16	0.0
34x56_G.H5.20	-0.0	-3.5045826968764036e-16	0.0	0.0	6.645482791709168e-16	0.0	-0.0	-2.8530650751707374e-16	0.0
34x56_G.H5.21	-0.0	-4.21959757485586e-16	0.0	0.0	5.617506341518587e-17	0.0	0.0	3.632317175224407e-16	0.0
34x56_G.H5.22	0.0	2.677789259539801e-16	0.0	0.0	1.5410235744355572e-16	0.0	-0.0	-4.107707243852352e-16	0.0
34x56_G.H5.23	-0.0	-1.77871194557538e-17	0.0	0.0	3.042060236913961e-16	0.0	-0.0	-2.7143009210009484e-16	0.0
34x56_G.H5.24	0.0	2.042944624879931e-16	0.0	0.0	1.3706966722103636e-16	0.0	-0.0	-3.3191226752262945e-16	0.0
34x56_G.H5.25	0.0	3.252338871426207e-16	0.0	-0.0	-2.0004676755857138e-16	0.0	-0.0	-1.3105914898880588e-16	0.0
34x56_G.H5.26	-0.0	-3.881237755180126e-16	0.0	0.0	4.410786162380526e-16	0.0	-0.0	-3.582685432128652e-17	0.0
34x56_G.HN.46	-0.0	-2.8820083931644014	0.0	-0.0	-1.340566454668371	0.0	0.0021004288319640602	4.118899754602464	0.00050994900509949
34x56_G.HN.48	-0.006984312389763538	-0.4716990568077031	0.014806712646472013	0.0	0.0636562423468828	0.0	0.0	0.40523188578385305	0.0
34x56_G.HN.51	0.062060074729362466	1.3132768364128848	0.047255896859397	-0.0	-1.3882490816291373	0.0	0.0	0.022229049063586137	0.0
34x56_G.HN.52	0.10431543042046759	1.495788742998337	0.06973941401067461	-0.003145440349408035	-1.5895850889178649	0.0019787807342539574	7.126091737002529e-05	0.03330282404755247	0.0021397860213978603
34x56_G.HN.53	-0.0	-0.9875382148630241	0.0	0.009707604137671605	5.09558040835306	0.0019051027281913103	-0.0	-3.8657371026842045	0.0
34x56_G.S3.01	-0.0	-0.050123249415766624	0.0	0.010534577406609976	0.9899793573167168	0.010641209161333782	-8.908902056088087e-06	-0.8909792946293695	9.99900009999e-06
34x56_G.S3.02	0.0	0.36077635803631625	0.0	0.0002135823100944433	2.5365035146816086	8.42034355001684e-05	-0.0	-2.7658316442257584	0.0
34x56_G.S6.02	0.0	5.635332960270246e-16	0.0	-0.0	-4.990638585097303e-16	0.0	-0.0	-8.226832363883543e-17	0.0
34x56_G.h4s6.03	0.0	2.983905806901986e-16	0.0	0.0	9.742252009503506e-17	0.0	-0.0	-3.8714834852473366e-16	0.0
34x56_G.h4s6.10	0.0	1.7269230180665233e-16	0.0	-0.0	-1.3921488703169773e-16	0.0	-0.0	-3.8245547455049565e-17	0.0
34x56_G.h4s6.12	0.0	1.0470386203010297e-16	0.0	-0.0	-9.455342198656761e-17	0.0	-0.0	-1.3548876281277079e-17	0.0
34x56_G.hgh4.08	0.0	3.50270151690122e-16	0.0	-0.0	-4.04864187303647e-16	0.0	0.0	3.879624237190222e-17	0.0
34x56_G.hgh4.12	-0.0	-2.392737418961469e-16	0.0	0.0	9.901248827088469e-17	0.0	0.0	1.4217249790464393e-16	0.0
34x56_G.hgh4.13	0.0	9.790766633849832e-17	0.0	-0.0	-1.9520114140435857e-16	0.0	0.0	8.87747722822549e-17	0.0
34x56_G.hns1.01	0.0	0.409436539958121	0.0	0.0031085341758784035	1.1813424599274214	0.002631357359380263	-0.0	-1.5264907404430492	0.0
34x56_G.hns1.02	-0.03351842142799039	-0.74894216188693	0.04475435238355665	-0.004164835362699611	-0.5420447645744721	0.007683563489390367	0.21294368417359147	1.2543584553069196	0.16976302369763024
34x56_G.hns1.03	-2.6795329348484544e-05	-0.24052218404909229	0.00011140481471353771	-0.021327009065459895	-2.164782561208562	0.009851801953519703	0.04835218766043748	2.293976417419522	0.021077892210778923
34x56_G.s2s3.01	0.0	0.765990020923172	0.0	-0.006071190979375794	-0.8998622660975591	0.0067468002694509935	0.0	0.09860039497514062	0.0
34x56_G.s2s3.02	-0.000117470566773303	-2.3197852585258327	5.0638552142517144e-05	-0.006389715155023332	-1.5214888657856056	0.0041996463455709	0.028986097216941783	3.7356953384875613	0.007759224077592241
34x57_G.H5.15	0.0	1.9355836349175687e-16	0.0	-0.0	-2.1219501796827847e-18	0.0	-0.0	-1.8908266183522925e-16	0.0
34x57_G.H5.18	-0.0	-4.509432193347089	0.0	2.5589961313027223e-05	2.4312510444280906	1.052542943752105e-05	2.14225678831851e-05	2.142471013997342	9.99900009999e-06
34x57_G.H5.19	-0.0	-1.62268785606594	0.0	0.09918474305480529	4.1294233427480025	0.024019029976423037	-0.0	-2.320824684808593	0.0
34x57_G.H5.22	0.0	0.05261768591833211	0.0	-0.0	-0.10531019531677284	0.0	0.0003789438031750689	0.04809412405525208	0.00787921207879212
34x57_G.H5.23	-0.0	-0.4023742680074346	0.0	-0.0	-0.35176010390711665	0.0	0.04059747662881989	0.7314274252654076	0.055504449555044494
34x57_G.H5.24	-0.0	-2.1560628406498446e-16	0.0	0.0	3.0701273013753458e-18	0.0	0.0	2.099496273137029e-16	0.0
34x57_G.H5.25	-0.0	-2.0558284769065927e-17	0.0	0.0	2.582818189048278e-16	0.0	-0.0	-2.250668390230685e-16	0.0
34x57_G.H5.26	-0.0	-4.851179762153538e-17	0.0	0.0	1.6083346424533556e-16	0.0	-0.0	-1.0489410444623594e-16	0.0
34x57_G.HN.48	0.05365718904818945	0.9904761991828712	0.05417312308206484	-0.0	-2.2963103069263826	0.0	0.0	1.2035718449089516	0.0
34x57_G.HN.49	0.00012890690959014526	2.5456278692042704	5.0638552142517144e-05	-0.0	-5.372961149356183	0.0	0.0	2.5909563313735804	0.0
34x57_G.HN.51	0.046770324191201466	1.186245836197031	0.03942717669816385	-0.0	-0.9608377566812183	0.0	-2.583628651782304e-06	-0.25838870146474824	9.99900009999e-06
34x57_G.HN.52	0.08356307514798773	1.163578406012856	0.0718155946485178	-0.002016896453567715	-1.5453330504883986	0.0013051532502526104	0.0006416331949575944	0.31925241705327867	0.00200979902009799
34x57_G.HN.53	-0.0	-1.4248923563326366	0.0	0.015082165688549734	5.386941344878696	0.0027997642303805997	-0.0	-3.7107296962534435	0.0
34x57_G.S1.01	-0.0	-0.20303081295118885	0.0	0.000271883774941698	6.457783422415211	4.21017177500842e-05	-0.0	-5.934346844883882	0.0
34x57_G.h4s6.12	0.0	1.8374304671422068e-16	0.0	-0.0	-2.7084125325874195e-16	0.0	0.0	7.588722227868329e-17	0.0
34x57_G.hns1.01	-0.0	-0.3483797386065107	0.0	0.03594721018353644	2.000745486301951	0.017966908049848435	-0.0	-1.556725928930182	0.0
34x57_G.hns1.02	-0.07585328358225993	-2.271664351722403	0.0333910612827758	-0.02347239722393116	-0.9937903366538554	0.02361906365779724	0.8261798372068071	3.1868802992653515	0.2592440755924408
34x57_G.hns1.03	-0.0	-0.10140704645572868	0.0	0.029979922873707068	1.8580120759198704	0.01613548332771977	-0.0	-1.6649653129587325	0.0
3x46_G.H5.23	0.0	0.007840504477200985	0.0	-0.0	-0.4308030904588677	0.0	0.01826311891920779	0.4015156129061269	0.04548545145485451
3x49_G.H5.23	-0.0008562687530322852	-0.4944276047114316	0.0017318384832740862	-1.836881601237129e-05	-0.3490368943406743	5.262714718760525e-05	0.22002467394809155	0.8197238728039278	0.26841315868413157
3x50_G.H5.19	0.0016228079846337955	2.054287661471235	0.0007899614134232673	0.0009564924828907852	1.2280329434390231	0.0007788817783765578	-0.0	-3.1947931536472653	0.0
3x50_G.H5.22	-2.962146794431034e-05	-1.4623970616766295	2.0255420857006856e-05	0.680380416096205	3.6665673608887266	0.18556332098349612	-0.0	-2.0393721462896455	0.0
3x50_G.H5.23	0.6731862525863818	0.6892198149574537	0.9767366491457277	-0.8304260503405905	-0.9096656158137575	0.9128915459750758	0.15140249171887454	0.18370798438305624	0.8241475852414758
3x50_G.H5.24	0.0	1.058854045459708	0.0	-0.010653155797474402	-1.0172211316647717	0.010472802290333446	-0.00039522316728628454	-0.07905253792060263	0.004999500049995001
3x50_G.H5.25	-4.910297891395251e-06	-0.24241895174923786	2.0255420857006856e-05	0.11521658662458581	0.8551951142209882	0.13472549680026946	-0.04651261085947484	-0.5730844169097055	0.08116188381161883
3x52_G.H5.16	0.0	2.840763466378943e-16	0.0	-0.0	-3.67625428024496e-16	0.0	0.0	6.877254549617314e-17	0.0
3x52_G.H5.20	-0.0	-6.956239706811234e-18	0.0	0.0	1.8649239780883307e-16	0.0	-0.0	-1.702971460715006e-16	0.0
3x52_G.H5.23	-0.0	-4.3663998358221464e-16	0.0	0.0	3.9521101399543473e-16	0.0	0.0	5.564630858160209e-17	0.0
3x52_G.H5.25	-0.0	-4.766159926797121e-16	0.0	0.0	1.9660079432754278e-16	0.0	0.0	2.8379100323698525e-16	0.0
3x53_G.H5.15	-0.0	-1.8850910251539088	0.0	0.0018332255402516843	3.166747129604219	0.0005788986190636578	-1.1471136513662483e-05	-1.147228362731385	9.99900009999e-06
3x53_G.H5.16	-0.0055476831814899995	-1.5300913118914554	0.003625720333404227	0.08019494942824457	1.9382248169113865	0.04137546311889525	-0.004043307089309671	-0.33063870973169274	0.012228777122287772
3x53_G.H5.19	-2.2491603884531735	-2.7932815243755473	0.8052036176181651	1.759575167084631	1.8310574866578673	0.9609611822162344	0.9073414998437832	1.0183053168975755	0.891030896910309
3x53_G.H5.20	-0.0	-18.89138744118243	0.0	0.0003590908530820469	17.058251884809557	2.10508588750421e-05	0.0	2.4462184729819576	0.0
3x53_G.H5.22	-5.568562370829583e-05	-2.7491713996667113	2.0255420857006856e-05	1.2823612255366323	4.337139130532354	0.29566983832940386	-0.0	-1.4059841983994252	0.0
3x53_G.H5.23	-0.2106065112365045	-0.5525902506638292	0.381125998845441	0.08262681444823235	0.2423277785799555	0.34097128662849446	0.14203960702684826	0.31535977575213886	0.4504049595040496
3x53_G.H5.25	-0.0	-26.873929273896092	0.0	0.0002899910237407528	27.551467183561446	1.052542943752105e-05	0.0	0.3589151924749583	0.0
3x54_G.H5.12	8.714132974354936e-06	0.010243152092319428	0.000850727675994288	0.0	0.16527135164053583	0.0	-0.0	-0.16711827988308725	0.0
3x54_G.H5.15	1.4845464631461738e-05	1.4658263322459006	1.0127710428503428e-05	0.0	0.017661829241221616	0.0	-0.0	-1.4639760153202477	0.0
3x54_G.H5.16	2.9555529947059793	3.1631766041348577	0.9343623087128693	-0.06396517364655156	-0.1602384437539306	0.39918743684742336	-1.0208564367750848	-2.9707525312618563	0.34363563643635636
3x54_G.H5.19	0.7744689163244638	1.4824419651240932	0.5224278147439209	-0.13217309836062	-0.6897452339363827	0.19162596833950826	-0.09927215830653048	-0.8083543846471352	0.12280771922807719
3x54_G.H5.20	-0.3777301765345912	-1.0331495817409695	0.3656103464689738	0.732843108766821	1.7363947847203884	0.42204866958571907	-0.19273634517288774	-0.6295294386080703	0.3061593840615938
3x54_G.H5.23	-0.013165014928006735	-0.07641977712971529	0.1722723543888433	0.06503943561411614	0.8184459203742975	0.07946699225328394	-0.001762001352595116	-0.7020627700121018	0.0025097490250974904
3x54_G.H5.25	-0.0037929469819405915	-0.14196807886650192	0.026716900110392044	0.00618670817193715	0.26693313805604213	0.023176995621421354	-0.010702246129039462	-0.1134186325490343	0.09436056394360563
3x55_G.H5.12	0.49576200754823796	2.265413035140016	0.2188395669391021	-0.0	-3.4267512873871073	0.0	5.093189742888738e-05	1.0187398123726052	4.999500049995001e-05
3x55_G.H5.16	0.03038057573869425	0.36263874127936796	0.08377642066458035	-0.0008436933044890621	-0.2451303164308771	0.0034418154260693837	-0.0	-0.12515993972321504	0.0
3x56_G.H5.08	-0.0	-2.6936630929353083	0.0	0.0	1.9346392348892336	0.0	1.6429393098083074e-05	0.8215518018696442	1.999800019998e-05
3x56_G.H5.12	-0.0068129296888786006	-0.5326222205464641	0.01279129827119983	4.388215891256584e-06	0.20845780769825278	2.10508588750421e-05	0.004618542774400201	0.32782147825959124	0.014088591140885912
3x56_G.H5.15	-0.0	-2.7453041220986716	0.0	5.961624281590109e-05	5.664019997453131	1.052542943752105e-05	-0.0	-2.67031925013625	0.0
3x56_G.H5.16	-0.008768484661262331	-0.8870813595987515	0.009884645378219346	0.02113239159411337	1.7458663135421941	0.012104243853149208	-0.0	-0.7827391296029962	0.0
3x56_G.H5.19	0.0012441144633127347	0.09194806736005696	0.01353062113248058	-0.0004919905497620666	-0.49726636331696195	0.0009893903671269787	0.00011828915049816394	0.3816160626232702	0.00030996900309969005
3x56_G.s2s3.01	-0.0	-0.9996543936736539	0.0	1.0821378130708692e-05	0.10281174934423715	0.0001052542943752105	0.0	0.8892804369087655	0.0
4x38_G.H5.12	0.0	1.0142141044682654e-15	0.0	-0.0	-7.243655062690328e-16	0.0	-0.0	-3.1318836557827993e-16	0.0
4x38_G.H5.15	0.0	2.251558438250845e-16	0.0	-0.0	-3.636886791841134e-17	0.0	-0.0	-1.877445201505109e-16	0.0
4x38_G.H5.16	0.0	7.096900014184039e-17	0.0	-0.0	-1.206312064903984e-16	0.0	0.0	4.453076253609231e-17	0.0
4x38_G.H5.20	0.0	2.051577395272691e-17	0.0	-0.0	-1.607543240808145e-16	0.0	0.0	1.3245915226429077e-16	0.0
4x38_G.H5.21	-0.0	-5.0457244928356886e-17	0.0	-0.0	-1.346492047320245e-16	0.0	0.0	1.777307224293692e-16	0.0
4x38_G.H5.22	-0.0	-2.0710618242809664	0.0	0.0	3.943281742525441	0.0	-1.7011471368229514e-05	-1.7013172515366337	9.99900009999e-06
4x38_G.H5.23	0.0	1.685682447504688e-16	0.0	-0.0	-1.2066722505783855e-16	0.0	-0.0	-5.1793902610953027e-17	0.0
4x38_G.H5.24	0.0	1.3555147236854028e-16	0.0	-0.0	-4.600031352272471e-17	0.0	-0.0	-9.012917751255144e-17	0.0
4x38_G.H5.25	0.0	3.3332737314437656e-16	0.0	-0.0	-3.7582378604576393e-16	0.0	0.0	2.793575410192319e-17	0.0
4x38_G.H5.26	0.0	2.304789416358193e-16	0.0	-0.0	-1.0852321020311403e-16	0.0	-0.0	-1.2445442518949804e-16	0.0
4x38_G.HN.46	0.0	1.4274616648496736	0.0	0.0	1.890755485709104	0.0	-0.0003525708202732639	-3.2055097941390107	0.00010998900109989002
4x38_G.HN.48	-0.0021612119310467953	-0.5977476326600267	0.003615592622975724	0.0002889444927396151	0.050649517280821676	0.005704782755136409	0.0014741870690888478	0.5420347381602046	0.0027197280271972803
4x38_G.HN.49	4.664455909385346e-06	0.23028185601839984	2.0255420857006856e-05	-0.0	-2.560713001358023	0.0	0.0	2.2052836781484073	0.0
4x38_G.HN.51	-0.00010725120633502786	-1.1766529847015907	9.114939385653085e-05	0.0	0.20204279900200328	0.0	0.0058567743378203216	0.9697615919294873	0.0060393960603939605
4x38_G.HN.52	0.015021533743025641	0.45834710143776536	0.032773270946637095	0.007199215811400757	0.5277647344209592	0.013640956551027282	-0.009328117982854444	-0.9538906742998701	0.00977902209779022
4x38_G.HN.53	-0.0	-2.857104165200636	0.0	0.1377873143592171	5.369523036357875	0.02566099696867632	-0.0	-2.280172347470687	0.0
4x38_G.h4s6.10	0.0	2.8059150657523317e-17	0.0	-0.0	-8.527270419027501e-17	0.0	0.0	5.330523550581395e-17	0.0
4x38_G.h4s6.12	-0.0	-2.53724302326621e-16	0.0	0.0	6.459529165200283e-17	0.0	0.0	1.891352306584816e-16	0.0
4x38_G.hns1.01	0.0	0.6428474549591106	0.0	0.0008147882098127156	0.35027782008093433	0.002326119905692152	-0.0003482422640124202	-0.9674363562189483	0.00035996400359964006
4x38_G.hns1.02	-0.00023712157300820634	-1.1149117617741564	0.000212681918998572	-6.712180609590641e-05	-1.2754217107119752	5.262714718760525e-05	0.6431687993008791	2.312374145956822	0.27814218578142186
4x38_G.hns1.03	-0.0	-1.3875771044326082	0.0	-2.4629286390459756e-05	-0.019663691104073955	0.001252526103065005	0.0	1.3886229744924223	0.0
4x39_G.H4.13	-0.0	-1.704180264003223e-16	0.0	0.0	7.547492258790277e-17	0.0	0.0	9.655218541655791e-17	0.0
4x39_G.H5.13	0.0	1.9335280264628305e-16	0.0	0.0	2.8342862341284684e-17	0.0	-0.0	-2.1782082837528363e-16	0.0
4x39_G.H5.15	-0.0	-0.9064352143435966	0.0	0.0	0.43276832682342115	0.0	1.934975122994961e-05	0.4837921551268151	3.999600039996e-05
4x39_G.H5.16	0.0	7.233213347591223e-17	0.0	-0.0	-1.2622347395337988e-16	0.0	0.0	4.849752310853532e-17	0.0
4x39_G.H5.17	0.0	1.7507283673250072e-16	0.0	-0.0	-9.574293353791687e-17	0.0	-0.0	-8.189353261233858e-17	0.0
4x39_G.H5.18	-0.0	-0.573792325306578	0.0	0.0	0.9502138408777024	0.0	-0.0008504724724980382	-0.33618874298232726	0.0025297470252974704
4x39_G.H5.19	0.0	0.048016028650555015	0.0	-0.0	-1.2366518711298229	0.0	0.08857056209900757	1.1273949237013805	0.07856214378562144
4x39_G.H5.20	0.0	2.443245137737557e-16	0.0	-0.0	-2.316370955286571e-16	0.0	-0.0	-2.1167693165885493e-17	0.0
4x39_G.H5.22	-0.0	-0.3131086302103284	0.0	-0.0	-2.668286560744313	0.0	0.9123938495531705	2.843961629852348	0.3208179182081792
4x39_G.H5.23	-0.0	-0.7136350932043241	0.0	0.0	1.0027226746249183	0.0	-0.006368152217330099	-0.24800580344828005	0.025677432256774324
4x39_G.H5.24	0.0	2.1495624674811185e-16	0.0	-0.0	-2.6453349403748844e-17	0.0	-0.0	-1.8709414086101835e-16	0.0
4x39_G.H5.25	-0.0	-2.5056358660542835e-16	0.0	0.0	1.0715975150159784e-16	0.0	0.0	1.4557908516317949e-16	0.0
4x39_G.HN.44	-7.032105480863161e-05	-0.7714922923054974	9.114939385653085e-05	-0.0	-1.0484165507200407	0.0	0.0	1.7576676042471968	0.0
4x39_G.HN.46	0.0	1.5270361576235665	0.0	-0.0	-1.2367009775502145	0.0	-3.3274881383477035e-06	-0.33278208871615383	9.99900009999e-06
4x39_G.HN.48	0.0014862478204517437	0.4133820381509429	0.003595337202118717	0.010299732649939523	0.8479696703686778	0.012146345570899292	-8.49495912874079e-05	-1.213686946379095	6.999300069993e-05
4x39_G.HN.51	2.5758027854745145e-05	0.8477739707832269	3.0383131285510285e-05	-0.0	-0.4191494619440327	0.0	-0.0008863159287709715	-0.43881413879398445	0.00201979802019798
4x39_G.HN.52	-0.0034485464186327437	-1.5619542423365984	0.0022078408734137476	0.0200911276796081	1.7576591699670407	0.011430616369147861	-0.0	-0.12764606025552705	0.0
4x39_G.HN.53	-0.0	-1.2971583903590866	0.0	0.05562249355958516	2.608381968464495	0.021324520040417648	-0.0	-1.19725059248284	0.0
4x39_G.S1.03	-0.0	-1.4085548290553127	0.0	0.0	0.10848679085169988	0.0	0.0005922335856684598	1.2875930631022319	0.00045995400459954004
4x39_G.h2s4.02	-0.0	-4.859719494512335	0.0	0.0	0.7571266577646045	0.0	0.0006525266940043384	4.078699666710868	0.00015998400159984
4x39_G.hgh4.13	-0.0	-3.4452911237993173e-16	0.0	0.0	1.1005358060508236e-16	0.0	0.0	2.356013342781163e-16	0.0
4x39_G.hns1.01	-0.0	-0.759341695442186	0.0	0.0	0.41515531593608557	0.0	0.0012753998336914561	0.3553001040876951	0.00358964103589641
4x39_G.hns1.02	-1.7904445776907544e-05	-1.767867071566074	1.0127710428503428e-05	-0.0	-1.4212045070831811	0.0	0.30107138526929256	3.095522693613853	0.09726027397260274
4x40_G.H5.22	0.0	0.8397113447648984	0.0	-0.0	-2.871479866616473	0.0	5.695899783986902e-05	1.8988231246551002	2.9997000299970004e-05
4x40_G.H5.23	-0.0	-0.15435698504350887	0.0	-0.0	-2.2108859713382834	0.0	4.504957137745252e-05	2.2527038167295137	1.999800019998e-05
4x40_G.HN.42	-0.0	-6.156432098441704	0.0	0.0	4.9811243316428	0.0	6.730318292404149e-05	1.3461982648466777	4.999500049995001e-05
4x40_G.HN.44	-0.0	-0.9520206297677174	0.0	0.020798605260178234	2.2739170179045036	0.009146598181205794	-0.0	-1.220265404203944	0.0
4x40_G.HN.45	-8.800276011082273e-05	-8.689304530582525	1.0127710428503428e-05	0.0	7.155716497071697	0.0	0.0	1.7810511657974226	0.0
4x40_G.HN.47	0.0	4.334299349183368	0.0	-0.000985344082415432	-2.925486580691418	0.0003368137420006736	-1.499897549298028e-05	-1.500047539052958	9.99900009999e-06
4x40_G.HN.48	7.71675592862307e-06	0.3809723818181566	2.0255420857006856e-05	0.004239721361016316	0.3937511701538985	0.010767514314584035	-0.004440671337719356	-0.7501884129819474	0.00591940805919408
4x40_G.HN.49	0.0	0.9849137886617015	0.0	0.00017050857099476976	4.0499195782677715	4.21017177500842e-05	-0.0	-4.819759642743047	0.0
4x40_G.HN.50	-0.0	-1.3837055547496266	0.0	-3.2343236485038062e-06	-0.30728662119704964	1.052542943752105e-05	0.0	1.6580380969614306	0.0
4x40_G.HN.51	0.0	0.20633461159171343	0.0	-4.6838462369208406e-05	-1.112507158193438	4.21017177500842e-05	6.824539573574926e-05	0.8531527534415355	7.999200079992e-05
4x40_G.HN.52	-1.3436467210089056e-05	-0.3316758339642458	4.051084171401371e-05	0.00866037603386469	0.879065177591257	0.009851801953519703	-4.568285877193205e-05	-0.5076380784201027	8.999100089991002e-05
4x40_G.hns1.02	0.0	0.642831391708833	0.0	-0.0	-0.7049062209103977	0.0	4.8629173838341317e-05	0.03498851565160083	0.0013898610138986102
4x41_G.H5.20	-0.0	-1.5036449595106724e-16	0.0	0.0	1.466547269019895e-18	0.0	0.0	1.4706035639213464e-16	0.0
4x41_G.H5.22	0.0	7.978897374963631e-17	0.0	-0.0	-9.134981803848984e-17	0.0	0.0	8.005999731381903e-18	0.0
4x41_G.H5.23	-0.0	-3.781352959111876e-17	0.0	0.0	7.032889928850251e-17	0.0	-0.0	-2.947843180986473e-17	0.0
4x41_G.H5.25	0.0	1.0626686909341749e-16	0.0	-0.0	-5.2803845694889884e-17	0.0	-0.0	-5.475349080726777e-17	0.0
4x41_G.HN.48	-0.0	-0.5441426061980418	0.0	0.0012686157871758471	1.217461098060635	0.001042017514314584	-0.0004954244878374386	-0.6193425378577779	0.0007999200079992001
4x41_G.HN.52	-0.0	-1.317900489484345	0.0	0.0004339132212619464	3.4354356104712505	0.0001263051532502526	-0.0	-1.9624606544191359	0.0
4x41_G.hns1.02	0.0	1.2343296982888083	0.0	-0.0	-0.21390107240673706	0.0	-0.00029444819169432534	-1.0154401259086028	0.00028997100289971
4x45_G.H5.23	0.0	0.08039146893057214	0.0	0.0	0.6845555888231093	0.0	-0.0028965690733752107	-0.7296873376026569	0.003969603039696031
5x57_G.H5.25	-0.0	-5.225293348751592	0.0	4.059625974149475e-05	3.856969445519933	1.052542943752105e-05	0.0	1.4948233864856075	0.0
5x58_G.H5.23	-0.0	-0.80330669046634	0.0	0.03998188045255441	2.130453448141497	0.018766840687100033	-0.0	-1.2308011387968345	0.0
5x58_G.H5.25	-7.118727068753481e-05	-3.5144799602082504	2.0255420857006856e-05	0.039099335591686706	2.4732021810219513	0.015809195015156617	0.0	1.1203104087238163	0.0
5x61_G.H5.20	-0.009049423876178356	-0.6061947517706748	0.014928245171614053	0.011552480110571672	0.6564461903978429	0.017598518019535197	-0.0	-0.025123248297506257	0.0
5x61_G.H5.23	0.003103384428884397	1.0827741170445813	0.00286614205126647	0.0049779226649782895	0.47579726011494694	0.010462276860895925	-0.00018250339305459412	-1.521013694949163	0.00011998800119988002
5x61_G.H5.25	-0.39282732007783283	-1.235581573559032	0.31792908577157963	1.0205420079627046	2.5913262712809857	0.39382999326372514	-0.0021978408916501313	-1.2418421896832181	0.0017698230176982303
5x61_G.H5.26	0.0	6.589106511271784	0.0	-0.0012315770761527668	-4.875403118796753	0.0002526103065005052	-0.0	-1.8738075023079959	0.0
5x62_G.H5.25	1.0876839994084051e-05	0.013947640313972276	0.0007798337029947639	0.0003109699920693094	0.527582803687874	0.0005894240485011788	-2.0596585704788723e-05	-0.5149661340839801	3.999600039996e-05
5x64_G.H5.12	0.006045514259709838	0.3673403276858398	0.01645752944631807	-0.0	-0.7243023021300987	0.0	0.0	0.3254044246115818	0.0
5x64_G.H5.16	0.18323348226308617	0.8062518184124271	0.22726582201561693	-0.0502801209205098	-1.2571088758988935	0.03999663186257999	0.00012742060031189933	0.3982291949122829	0.00031996800319968
5x64_G.H5.20	-0.013108558770941662	-1.1650098870243102	0.01125188628606731	0.005024519051882396	0.4101112595199679	0.012251599865274503	0.0	0.7606045464495574	0.0
5x64_G.H5.25	0.0	8.768842282479588	0.0	-3.3419624989405675e-06	-0.31751317309934546	1.052542943752105e-05	-0.0	-8.3557686889304	0.0
5x65_G.H5.13	0.0	5.074243213347305	0.0	-8.759906459321824e-05	-2.7742039762908264	3.157628831256315e-05	-0.0	-2.374303862246382	0.0
5x65_G.H5.16	0.0005863641431826579	0.8390870888943835	0.0006988120195667365	-0.0005488159863999427	-0.019268998239425628	0.028481812057931963	-0.02456032473060794	-0.8101180990462071	0.030316968303169683
5x65_G.H5.17	0.0	1.1135094271043937	0.0	0.0032480254233575832	0.9890653827639655	0.003283933984506568	-0.0	-2.0389554165433412	0.0
5x65_G.H5.20	-0.08787893717662733	-0.24905506251099327	0.35284943132905944	0.5185756513479507	1.163757451891206	0.44560458066689124	-0.09096895748684779	-0.8596622354965178	0.10581941805819418
5x65_G.H5.25	-0.10942415826787025	-0.6421653469962104	0.17039872795957017	-0.06975712440952468	-0.5782136517100088	0.12064247221286628	0.16516012695326399	1.1832985383334	0.13957604239576044
5x65_G.H5.26	-0.05022789556757021	-6.160810162045111	0.00815280689494526	0.12908532292216512	4.65608897501483	0.02772398113843045	3.318266978460903e-05	1.6592994025793748	1.999800019998e-05
5x66_G.H5.12	-0.0	-0.16478446915099984	0.0	-0.0	-0.2671350022389304	0.0	6.662765938939252e-05	0.41646451347082164	0.00015998400159984
5x66_G.H5.13	0.0	0.6846268231541109	0.0	0.0	0.9829329465092422	0.0	-0.0006277193088271605	-1.6096976429693415	0.00038996100389961005
5x66_G.H5.16	-0.0	-0.9863526208574492	0.0	-0.0	-0.7316510127922631	0.0	0.01994106000566648	1.668874821060004	0.011948805119488051
5x66_G.H5.17	-0.0	-0.9844996674576486	0.0	-0.0	-0.5894451244518344	0.0	0.00013786188978754218	1.5319519552946768	8.999100089991002e-05
5x66_G.H5.20	0.0	0.9035686078073591	0.0	-0.0	-1.2343927626584668	0.0	5.610823144935736e-06	0.2805692113625115	1.999800019998e-05
5x66_G.H5.26	0.0	1.2880124653446967e-16	0.0	-0.0	-1.0522444139282711e-16	0.0	-0.0	-2.7202705266646147e-17	0.0
5x67_G.H5.09	-0.0	-17.02028825353759	0.0	0.04003527202536522	6.2663445215583184	0.006388935668575278	0.0	10.851048710747278	0.0
5x67_G.H5.12	-0.0003194618712400641	-0.9012384486963625	0.00035446986499761997	1.7090288858844058e-05	1.6237141639010562	1.052542943752105e-05	-0.0	-0.6527192490559086	0.0
5x67_G.H5.13	0.07738062308763907	3.0970755342725553	0.024985061627117958	-0.012359671512873375	-1.8405449390204915	0.00671522398113843	-0.0	-1.3092255535654331	0.0
5x67_G.H5.16	0.024607657474908215	2.0964068088135996	0.011738016386635474	-0.0004278871388131303	-2.540793830272368	0.0001684068710003368	0.0	0.34395188812189914	0.0
5x68_G.H5.09	0.0	0.06330025508898351	0.0	0.1551096198549807	1.7394540560885274	0.08917143819467835	-0.0	-1.7149510533755619	0.0
5x68_G.H5.12	-0.0006519602602790649	-0.46647756622967096	0.001397624039133473	0.17558264036597152	1.5989413875098457	0.10981180532165713	-0.0	-1.0584211072151177	0.0
5x68_G.H5.13	-2.109746894520345	-4.141931415636941	0.5093630682911514	4.868495763853097	7.437029432143339	0.6546290838666218	-0.053499060950860836	-2.9757736850364807	0.01797820217978202
5x68_G.H5.16	0.39768717885640587	0.5720500903675926	0.6951964269437608	0.41370202065766876	0.6781986296030333	0.6100012630515325	-0.14469775248873176	-1.2090585868826187	0.11967803219678032
5x68_G.H5.17	31.543662384154835	31.648474577785883	0.9966882386898793	-1.2322256708615025	-16.296115887696217	0.07561468507915123	-0.1448676737644163	-15.76519701107647	0.009189081091890811
5x68_G.H5.20	0.022908112607937285	0.07236999298656598	0.31654158944287464	0.03149132646868527	0.37469354353623674	0.08404555405860559	-0.0003760774800549778	-0.42740350886702644	0.0008799120087991201
5x68_G.H5.21	0.0	1.3499323790173558e-16	0.0	-0.0	-1.5155691811007204e-18	0.0	-0.0	-1.3183787741647287e-16	0.0
5x68_G.H5.25	-0.0	-6.657304341152601e-17	0.0	0.0	5.540073249487039e-17	0.0	0.0	1.3097119693410861e-17	0.0
5x68_G.H5.26	-0.012077903831957794	-0.9194758261092372	0.013135640425768947	0.07762145535466498	2.778696017458934	0.027934489727180867	-0.00015585803170436338	-1.7319290834170422	8.999100089991002e-05
5x68_G.S6.02	0.00028140225715309736	0.7718160408066578	0.0003645975754261234	0.004575059435145614	2.3120598234803964	0.0019787807342539574	-0.0	-2.9584293946848716	0.0
5x68_G.h4s6.12	-0.0	-8.602779831812102	0.0	0.0015905765641849696	7.555874910504279	0.000210508588750421	0.0	1.3154815950015442	0.0
5x68_G.h4s6.20	0.007861454486412803	6.017303523518711	0.0013064746452769423	-0.0	-2.481511468010229	0.0	-0.0	-3.5834325673032508	0.0
5x69_G.H5.06	-0.0	-1.047660178868541	0.0	0.04121345327846152	1.5807863419782286	0.026071488716739644	-0.0	-0.46737756601706537	0.0
5x69_G.H5.09	-0.0	-1.4300995899137312	0.0	0.08308688746541588	2.1639032358317523	0.038396766588076794	-0.0	-0.6437507771363985	0.0
5x69_G.H5.10	0.0	1.031208282377989	0.0	-0.012201247613601777	-0.720905555518083	0.01692489053553385	-0.0	-0.3332534704035418	0.0
5x69_G.H5.12	0.0	4.73543773143548	0.0	-3.564899381381035e-05	-3.3869396042624933	1.052542943752105e-05	-0.0	-1.4577145109732714	0.0
5x69_G.H5.13	-0.0	-1.2630719818336178	0.0	0.05552764664737628	2.268087124967294	0.024482148871673964	-0.0	-0.9076288086653641	0.0
5x69_G.H5.16	-0.0	-0.10153968069212421	0.0	0.03211134084637412	2.266593069191911	0.014167228022903334	-0.0	-2.0529801798412706	0.0
5x69_G.H5.17	-0.0	-0.2545822281706199	0.0	0.006342004268655479	0.6451189952424193	0.009830751094644662	-0.000806079016596051	-0.3615065580707223	0.00222977702229777
5x69_G.H5.20	-0.006994111193612814	-0.8201799823588309	0.008527532180799886	0.10085333396579903	2.16002559815659	0.04669080498484338	-3.7263335185789306e-05	-1.2422353839769296	2.9997000299970004e-05
5x69_G.H5.25	0.02341262233583233	0.45533561489417934	0.05141838584551191	0.011864642271317755	0.5739490493448866	0.020671943415291345	-0.0	-0.994791866405313	0.0
5x69_G.H5.26	0.2508937858163544	0.7207739749118713	0.3480894074276628	-0.02680500326733695	-0.39916767248011736	0.06715223981138431	-0.005337979663349796	-0.3324105517631464	0.016058394160583942
5x69_G.S6.01	-0.0	-1.5119625324923724	0.0	5.186360483828001e-05	0.8212428947458845	6.31525766251263e-05	0.0	0.7125789776197116	0.0
5x69_G.S6.02	-0.0	-1.4787591830062705	0.0	0.21565876352302912	3.575171489233284	0.06032123610643314	-0.0	-1.9363932594562518	0.0
5x69_G.S6.03	-0.0	-0.022560569373152428	0.0	0.0004492928203584898	4.742934697402156	9.472886493768946e-05	-0.0	-4.483442972417241	0.0
5x69_G.S6.04	-0.0	-3.258080780522349	0.0	0.00020865666413356657	4.956013086500473	4.21017177500842e-05	-0.0	-1.4914633850039065	0.0
5x69_G.h4s6.08	-2.555657562268035e-05	-0.2803811911564261	9.114939385653085e-05	-0.0	-1.235747430019625	0.0	0.0	1.4507594267063182	0.0
5x69_G.h4s6.09	-9.178039345404363e-06	-0.18124608538517628	5.0638552142517144e-05	0.0	0.6072699157092274	0.0	-0.0	-0.397954633805173	0.0
5x69_G.h4s6.10	-3.5165904750609175e-05	-3.4722462691703995	1.0127710428503428e-05	0.0	2.345847516276867	0.0	0.0	1.1995984756042735	0.0
5x69_G.h4s6.12	0.0	1.940904197466847	0.0	0.0064126445123484956	2.273330335183604	0.0028208150892556415	-0.0	-4.075867493638665	0.0
5x69_G.h4s6.20	0.00013652352939119472	4.493398922852392	3.0383131285510285e-05	-0.0	-5.459156429311786	0.0	0.0	0.7498231956057579	0.0
5x70_G.H4.16	-0.0	-1.276207203768816	0.0	0.00020534786571774671	4.87742250652792	4.21017177500842e-05	-0.0	-3.3734899950732475	0.0
5x70_G.H5.02	-0.0	-4.65554306701798	0.0	0.00014803015071408526	3.5160121397609534	4.21017177500842e-05	0.0	1.256218233375459	0.0
5x70_G.H5.06	0.0	0.15097714676008345	0.0	0.0016231207746557122	0.9885221702467302	0.001641966992253284	-0.0	-1.088139654482004	0.0
5x70_G.H5.09	-0.0	-2.774008673560326	0.0	0.001083063545169234	6.859980086629239	0.00015788144156281576	-0.0	-3.778123644153561	0.0
5x70_G.H5.13	-0.0	-1.3304681274538037	0.0	0.023013436227251143	2.686069470612625	0.008567699562142135	-0.008913904829460886	-1.2381661416588656	0.0071992800719928
5x70_G.H5.16	-0.0	-3.1854375378204716	0.0	0.013566186233148704	3.7797543156568683	0.0035891714381946784	-0.0	-0.44575523422729946	0.0
5x70_G.H5.17	-0.0	-2.018569935389274	0.0	-0.004250106024112216	-1.373449228363447	0.003094476254631189	0.1505896506920349	3.2976726441231463	0.04566543345665434
5x70_G.H5.20	-0.0	-0.5614383247316563	0.0	0.06480057461752523	1.7352235043015323	0.03734422364432469	-0.0	-1.09413314619539	0.0
5x70_G.H5.25	0.0	1.0863249428785864	0.0	-0.028838822965849536	-1.1604908480895522	0.024850538901987202	0.0	0.029929766627371623	0.0
5x70_G.H5.26	0.0	1.1575554117965017	0.0	-0.003712973778103322	-0.058588641871788805	0.06337361064331425	-0.0008370495324348507	-1.0871860225819405	0.0007699230076992301
5x70_G.HN.29	5.5371924481370155e-05	2.733684225683004	2.0255420857006856e-05	-0.0	-1.9223149687488517	0.0	-0.0	-0.8727721848697451	0.0
5x70_G.S6.01	-0.0	-0.23766480768712525	0.0	0.000133324968665847	0.14074376247783102	0.0009472886493768946	0.00016451562881890212	0.10093992661459142	0.00162983701629837
5x70_G.S6.02	-9.36746135653585e-06	-0.18498675337659864	5.0638552142517144e-05	-0.0012351951104508682	-0.20624502118403532	0.005988969349949478	0.00590881631728136	0.3785654835946885	0.015608439156084392
5x70_G.S6.03	0.0	0.5258946963740597	0.0	0.0005177551519686555	1.756817195651358	0.0002947120242505894	-0.0	-2.188161229374287	0.0
5x70_G.S6.04	-0.0	-0.164827412203446	0.0	0.0018730189135850615	0.8514439279516245	0.0021998147524418996	-0.0	-0.6461262959031285	0.0
5x70_G.h4s6.04	-0.00012837109395139534	-0.845015563044455	0.00015191565642755142	0.0	0.7947021134245138	0.0	0.0	0.07932140073202915	0.0
5x70_G.h4s6.08	-0.0002518935127727224	-3.10896419470823	8.102168342802742e-05	0.0014652041832361542	4.218367243663653	0.0003473391714381947	-0.0	-0.9379324014068637	0.0
5x70_G.h4s6.09	-7.018466735606901e-05	-3.4649819350354494	2.0255420857006856e-05	0.0	1.1764451471512811	0.0	0.0	2.3033411733118316	0.0
5x70_G.h4s6.12	-0.0	-1.5014802461909744	0.0	0.012561085447925406	2.7309007007700163	0.004599612664196699	-0.0	-1.1119163658644844	0.0
5x70_G.h4s6.20	0.0004755492853739346	0.31726527627389817	0.0014989011434185073	-0.0	-1.3189134537013556	0.0	0.029147037197276706	0.9397147614763519	0.031016898310168982
5x70_G.hgh4.13	0.0	2.7047632944770044e-17	0.0	0.0	1.8448391887675192e-17	0.0	-0.0	-4.4229587499229005e-17	0.0
5x71_G.H4.04	-0.0	-6.647824760157552	0.0	0.00015073826195760102	14.321340792067758	1.052542943752105e-05	-0.0	-7.041719597835989	0.0
5x71_G.H4.08	0.0	8.284956306401117	0.0	-0.00013255075669930022	-3.148345573121779	4.21017177500842e-05	-0.0	-5.188783966869172	0.0
5x71_G.H4.12	-0.002723261984010223	-5.487595204881335	0.000496257810996668	0.006213549987840621	4.760781913264207	0.0013051532502526104	0.0	0.8951834308506379	0.0
5x71_G.H4.13	-0.0	-1.7553316804628987	0.0	0.003774223627394641	7.47044663315646	0.0005052206130010104	-0.0	-5.363788610395988	0.0
5x71_G.H4.16	-0.10260669632095695	-5.243935086974622	0.019566736547868623	0.19644274627699262	4.440550187552823	0.044238379925900975	0.0	0.9588352598117043	0.0
5x71_G.H5.05	0.0	3.4161078902597293	0.0	-0.005292700559165469	-4.449990218807017	0.0011893735264398787	0.0	0.8547304642741893	0.0
5x71_G.H5.06	-0.0037703455974736648	-2.127315165422584	0.0017723493249881	0.006891191616088098	2.705447657278091	0.0025471539238800943	-0.0	-0.46985500353980925	0.0
5x71_G.H5.09	-0.0	-5.070535030585973	0.0	1.9619619597292814	7.4680321262003035	0.26271471876052543	-0.0	-2.088423536256475	0.0
5x71_G.H5.10	-0.013570559134099689	-0.7403002421778283	0.018331155875591205	3.070419434985981e-05	0.2651949178901346	0.00011577972381273156	0.0	0.47896077245766094	0.0
5x71_G.H5.12	0.0007882915550720675	0.8553309874314381	0.000921621648993812	-0.00012578192450243608	-0.25978889311146625	0.00048416975412596833	-0.0	-0.5976652655860272	0.0
5x71_G.H5.13	0.3630177657351848	0.8681880339806813	0.41813265275119255	-0.2666863811672613	-0.9360624982244408	0.2849023240148198	3.850518910619693e-06	0.03209086635425629	0.00011998800119988002
5x71_G.H5.16	-2.7978417361444255e-05	-2.7625609518516443	1.0127710428503428e-05	0.0	2.1606261248377896	0.0	0.0	0.6748899005728501	0.0
5x71_G.H5.17	0.6610166921697527	2.122954956028793	0.3113663294139094	-0.0009704245890589527	-2.24873413066617	0.0004315426069383631	8.056954294580535e-07	0.04028879995004997	1.999800019998e-05
5x71_G.H5.26	-0.0	-1.464966070091236	0.0	-0.0	-1.8507245871421576	0.0	0.13079497024221162	3.2045088128181245	0.04081591840815919
5x71_G.S6.01	-0.0	-7.166261135029743	0.0	0.060228083576388695	3.340426015426466	0.01803006062647356	0.0	3.9018324501356267	0.0
5x71_G.S6.02	0.095372409611528	1.4737052195043292	0.0647160696381369	-0.03226458626112014	-0.8131018067629979	0.03968086897945436	-0.0	-0.6825417779391965	0.0
5x71_G.S6.03	0.0031227764150947596	3.0833982045004147	0.0010127710428503428	-0.0013193728337901913	-2.0549340031596475	0.0006420511956887841	-0.0	-1.092055649854761	0.0
5x71_G.S6.04	0.012183780300324125	1.0282173359604305	0.011849421201349011	-0.0006637043120752497	-1.000908242565799	0.0006631020545638262	-0.0	-0.06430218203885152	0.0
5x71_G.h4s6.02	-0.0	-1.5846048996424336e-17	0.0	-0.0	-1.2809024470369936e-17	0.0	0.0	2.781304698269022e-17	0.0
5x71_G.h4s6.03	0.024353193804424404	1.149980871857992	0.02117704250600067	-0.0	-0.7277353791186274	0.0	-0.0	-0.44402838123271376	0.0
5x71_G.h4s6.04	0.0025301870975215123	2.17241864193197	0.0011646866992778943	-0.0	-1.7773597067486295	0.0	-0.0	-0.4563448981796521	0.0
5x71_G.h4s6.08	0.0017930550999125108	0.45512716583614754	0.0039396793566878335	0.0002207303461634087	0.14363800498830914	0.0015367126978780734	-0.0	-0.5857970283514112	0.0
5x71_G.h4s6.09	0.002564869372483789	2.8455352468503015	0.0009013662281368051	-2.2073144967060593e-05	-2.097125357030493	1.052542943752105e-05	-0.0	-0.817134474732515	0.0
5x71_G.h4s6.11	0.0	0.07003305730996152	0.0	0.0	0.5007504421243306	0.0	-6.537527475258877e-05	-0.5448484356672002	0.00011998800119988002
5x71_G.h4s6.12	-0.0	-6.828155236021515	0.0	0.5273303860475317	8.074231316293938	0.06531028965981812	-0.000464463847830426	-0.9290205884304181	0.0004999500049995
5x71_G.h4s6.20	0.041575625126977794	1.2228584001825022	0.03399872390848601	-0.0	-0.7230804277549013	0.0	-0.00024976791733716903	-0.5204018627685474	0.00047995200479952006
5x71_G.hgh4.13	-3.908072000835004e-05	-0.5512558875577821	7.0893972999524e-05	-0.0	-0.3441379601545945	0.0	0.0	0.8711760263967159	0.0
5x71_G.hgh4.14	0.0008842968078489634	2.129623963663385	0.0004152361275686406	-0.0	-1.2458577756495537	0.0	-0.0	-0.9190129486975918	0.0
5x71_G.hgh4.15	0.0014884035062651608	2.6243477465199234	0.000567151783996192	-0.0	-3.455149322907877	0.0	0.0	0.6913444128307256	0.0
5x72_G.H4.01	-0.0	-2.09384668022456	0.0	0.0	3.5213097624141314	0.0	-1.277827127283762e-05	-1.2779549099964904	9.99900009999e-06
5x72_G.H4.05	-0.0	-2.5917699394061224	0.0	0.0	2.1494240611386477	0.0	5.168595313887314e-06	0.5169112173418703	9.99900009999e-06
5x72_G.H4.12	0.00010869981944173055	10.732911471857033	1.0127710428503428e-05	-0.0	-6.068483081367838	0.0	-0.0	-4.831541898061152	0.0
5x72_G.H4.16	3.4163172155467865e-05	3.3732374554587414	1.0127710428503428e-05	-0.0	-3.0899772436106954	0.0	-0.0	-0.39493585794996244	0.0
5x72_G.H5.13	-0.0	-2.5716013150875616	0.0	-0.0	-5.685846561802701	0.0	0.005398924277435706	7.940388485093308	0.0006799320067993201
5x72_G.H5.17	0.735202156051218	2.278503631084156	0.3226688542521192	-0.0	-2.674652899581536	0.0	0.0002796520922617378	0.2913333931989208	0.0009599040095990401
5x72_G.H5.20	6.015794215724355e-06	0.04949945875553392	0.00012153252514204114	-0.0	-0.684845785320213	0.0	0.0004933633931595833	0.6017228408523161	0.00081991800819918
5x72_G.H5.21	0.0006850254549656854	2.0496584362986914	0.0003342144441406131	-0.0	-2.6282877093636907	0.0	0.0	0.4732240210931804	0.0
5x72_G.H5.25	-0.0	-6.107165964244523e-17	0.0	0.0	2.1201983582133935e-17	0.0	0.0	4.015395005763441e-17	0.0
5x72_G.H5.26	0.062348143073398414	0.3702527995985016	0.1683934412947265	-0.0	-1.5294124645782452	0.0	0.11349936568736094	1.087371545396395	0.10437956204379562
5x72_G.S6.01	0.0	5.857846757336035e-19	0.0	-0.0	-1.7605521758945295e-17	0.0	0.0	1.6146641517614377e-17	0.0
5x72_G.S6.02	0.1278001357831006	1.5823018943056515	0.08076849066731484	-0.0	-1.4797091719020583	0.0	-0.0	-0.15649132824492473	0.0
5x72_G.h4s6.03	0.041766993701235544	2.243760169241728	0.0186147317675893	-0.0	-0.951254531076769	0.0	-0.0	-1.3115672918929833	0.0
5x72_G.h4s6.04	0.004993319819756964	3.8821685486849047	0.0012862192244199354	-0.0	-1.4603291040320168	0.0	-0.0	-2.4455403740898403	0.0
5x72_G.h4s6.08	0.054951296770002704	3.460354650365623	0.015880249951893376	-0.0	-1.3958054828751894	0.0	-0.0	-2.0903836666877833	0.0
5x72_G.h4s6.09	0.020739361480154022	2.473168856508367	0.008385744234800839	-0.0	-1.4823330487075224	0.0	-0.0	-1.0335438599257611	0.0
5x72_G.h4s6.10	0.002512881406476264	2.69694996950065	0.0009317493594223154	0.0	0.45106610929166324	0.0	-0.0	-3.091181201380932	0.0
5x72_G.h4s6.11	-0.0015840400134993393	-1.0289903085059953	0.001539411985132521	0.0	1.8408599866885837	0.0	-0.0	-0.7328762278145735	0.0
5x72_G.h4s6.12	-0.004187870022644641	-1.615258195960583	0.0025926938696968775	0.0	1.3971389280632645	0.0	4.279080738424285e-05	0.267469290406133	0.00015998400159984
5x72_G.h4s6.13	0.008760210696848023	10.812180549950961	0.0008102168342802743	-0.0	-3.7378714086888327	0.0	-0.0	-7.123849700278964	0.0
5x72_G.h4s6.20	0.6680680335717404	2.183094041793754	0.3060188983076596	-0.0	-1.8650645268443673	0.0	-7.287032205674866e-05	-0.38356636362607544	0.00018998100189981002
5x72_G.hgh4.06	-0.0	-0.6430994305784536	0.0	-0.0	-3.888796205422305	0.0	4.3287916439897684e-05	4.329224523154168	9.99900009999e-06
5x72_G.hgh4.07	0.0	3.726474035000633	0.0	-0.0	-5.866884922448049	0.0	3.788295962324911e-05	1.894337395960572	1.999800019998e-05
5x72_G.hgh4.08	0.0	1.4938234231600929	0.0	-0.0	-3.547032904948199	0.0	5.6837993209152466e-05	1.8947892336157792	2.9997000299970004e-05
5x72_G.hgh4.14	0.00043716168660749757	2.6978067358711066	0.00016204336685605485	-0.0	-3.4850952219998206	0.0	0.0	0.6472671488709307	0.0
5x72_G.hgh4.15	-4.661545099350538e-05	-0.21917919122132035	0.000212681918998572	-0.0	-0.43988369943202255	0.0	0.0	0.634276619114484	0.0
5x73_G.H4.08	-0.0	-1.511725893722167	0.0	-0.0	-0.8631826313865729	0.0	2.3122931028865768e-05	2.312524332196866	9.99900009999e-06
5x73_G.H4.09	-0.0	-0.4972794515245732	0.0	-0.0	-2.8617021224845174	0.0	0.0001283685134204683	3.2095337567952584	3.999600039996e-05
5x73_G.H4.12	0.0	1.3166259088633326e-17	0.0	-0.0	-1.4471007818693958e-17	0.0	0.0	7.483077160874873e-19	0.0
5x73_G.H4.13	-0.0	-1.4200070854826386e-17	0.0	-0.0	-2.1052467671521072e-18	0.0	0.0	1.6019558853997498e-17	0.0
5x73_G.H5.17	0.0	1.0152215704454532	0.0	0.0	1.0177259817196784	0.0	-0.0002165841609889411	-1.9691438127730907	0.00010998900109989002
5x73_G.H5.26	-0.0	-1.5838105600127832	0.0	-0.0	-0.4158393830718723	0.0	0.08703696942378797	1.9587235175681896	0.04443555644435557
5x73_G.S6.01	-0.0	-0.06374766048408756	0.0	-0.0	-0.26771891696485084	0.0	2.5378779279584177e-05	0.3172664644689017	7.999200079992e-05
5x73_G.S6.02	-0.0	-0.7550167866598473	0.0	0.0	0.4246736176853145	0.0	0.000950631341950393	0.34198791549805324	0.0027797220277972204
5x73_G.S6.03	-0.0	-1.056048006801296e-17	0.0	-0.0	-1.1218393028658183e-17	0.0	0.0	2.1083574905532328e-17	0.0
5x73_G.h4s6.11	0.0	2.0346707056157644e-17	0.0	0.0	1.21818882933181e-18	0.0	-0.0	-2.124538738441262e-17	0.0
5x73_G.h4s6.12	0.0	0.2858280818884658	0.0	-0.0	-1.1295196354439967	0.0	0.0009251799185606215	0.7908311423525449	0.00116988301169883
5x73_G.h4s6.20	-0.0	-0.18062067358598877	0.0	0.0	0.394765602607165	0.0	-3.540177352120828e-05	-0.19669618721422447	0.00017998200179982003
5x73_G.hgh4.13	0.0	3.494603907139671e-18	0.0	0.0	6.446590083055374e-18	0.0	-0.0	-9.574355822397651e-18	0.0
5x74_G.H4.05	-0.0	-0.41100311229506836	0.0	-0.0	-0.8347490085379157	0.0	0.0003715842767638309	1.1987788231984104	0.00030996900309969005
5x74_G.H4.08	-0.00015185390234155908	-0.9371189039564501	0.00016204336685605485	-0.0	-0.7098466733453831	0.0	0.010971836442241437	1.599553006688872	0.006859314068593141
5x74_G.H4.09	-0.0	-1.7459399120702523e-18	0.0	0.0	2.6152763026123307e-17	0.0	-0.0	-2.312098138794139e-17	0.0
5x74_G.H4.12	-0.001342304117780465	-0.08685305785421056	0.015454886113896232	0.0	0.7424744150127055	0.0	-0.0	-0.6195902923913631	0.0
5x74_G.H4.13	0.0	8.316511679510564e-18	0.0	-0.0	-4.2521837235390085e-19	0.0	-0.0	-7.806868309195022e-18	0.0
5x74_G.H4.16	0.0035257097622462276	0.6446760300267227	0.005468963631391851	-0.0	-0.593111457236585	0.0	-0.0	-0.07303602839391166	0.0
5x74_G.H4.17	0.0	8.801423595063284e-18	0.0	-0.0	-9.851162014424675e-18	0.0	0.0	6.688874743876196e-19	0.0
5x74_G.H5.06	-0.0	-1.547775908849603	0.0	0.0	0.9808180840019697	0.0	5.962835467182391e-06	0.5963431750729109	9.99900009999e-06
5x74_G.S6.01	2.2277312025028282e-05	0.7332131706797559	3.0383131285510285e-05	-0.0	-1.2510209033446649	0.0	0.0	0.46455613163905124	0.0
5x74_G.S6.02	-0.0015462732337645443	-0.8774567403946973	0.0017622216145595966	-0.0	-0.2891589998499482	0.0	0.024164007934589574	1.1410020932664322	0.021177882211778822
5x74_G.S6.03	-0.0005354675748499683	-0.385923597613949	0.0013874963287049697	-0.0	-0.6918891837800882	0.0	0.005201379627697519	1.0383033464391793	0.00500949905009499
5x74_G.S6.04	0.001031616207079475	0.9794303141425028	0.0010532818845643565	-0.0	-1.3204485634710488	0.0	0.0001379494039243971	0.2874233309683116	0.00047995200479952006
5x74_G.S6.05	-0.0	-4.122568205043228	0.0	-0.0	-6.589479655134383	0.0	0.0005164524768764853	10.330082442483459	4.999500049995001e-05
5x74_G.h4s6.08	-0.0	-2.103866865071355e-17	0.0	0.0	2.4080577528493356e-17	0.0	-0.0	-2.10489356988593e-18	0.0
5x74_G.h4s6.09	0.0	4.562494137386432e-19	0.0	-0.0	-1.4379671406909295e-18	0.0	0.0	9.155961527809614e-19	0.0
5x74_G.h4s6.10	-0.0	-1.0982329744076449e-17	0.0	0.0	4.073800571051647e-18	0.0	0.0	6.972708848574039e-18	0.0
5x74_G.h4s6.11	-0.0	-9.47428316963406e-18	0.0	-0.0	-1.0426855838160256e-17	0.0	0.0	1.9259233730211246e-17	0.0
5x74_G.h4s6.12	-0.0	-0.1889567699611335	0.0	-0.0	-0.8319675132446867	0.0	9.768143474378044e-06	0.9769120288725482	9.99900009999e-06
5x74_G.h4s6.13	0.0	1.5153518972211367e-17	0.0	-0.0	-1.539983826797387e-17	0.0	-0.0	-3.3132162417275103e-19	0.0
5x74_G.h4s6.20	0.0	1.2580258613122112e-17	0.0	-0.0	-1.868455387992909e-17	0.0	0.0	5.329666431589231e-18	0.0
5x74_G.hgh4.11	0.0	1.9769496644875675e-17	0.0	-0.0	-4.9968873303382375e-18	0.0	-0.0	-1.4771283449031135e-17	0.0
5x74_G.hgh4.12	9.678015650016705e-05	0.013144395973411271	0.007362845481521992	-0.0	-0.21632233635929973	0.0	0.0	0.1925256276252944	0.0
5x74_G.hgh4.13	0.7525611248390588	5.374060382258178	0.1400358520949169	-0.0	-7.481274432262346	0.0	0.0	1.8013355982060872	0.0
5x74_G.hgh4.14	0.0004019260600247101	1.4173491871707091	0.000283575891998096	-0.0	-1.8861162959421582	0.0	0.0	0.3924457119570436	0.0
5x74_G.hgh4.15	0.0013575293304550393	2.393590867139288	0.000567151783996192	-0.0	-0.5028648581290645	0.0	-0.0	-1.8854572961637837	0.0
5x74_G.hgh4.16	4.711525968130417e-05	2.3260568128361463	2.0255420857006856e-05	-0.0	-4.300575087085766	0.0	0.0	1.7889862436877944	0.0
5x74_G.hgh4.17	5.274521275216851e-05	0.24800045533030315	0.000212681918998572	0.0	0.6460146502171513	0.0	-0.0	-0.8585529131755815	0.0
5x75_G.H3.13	2.3917417568858914e-05	0.21468926303014182	0.00011140481471353771	0.0	1.574620087493408	0.0	-0.0	-1.707826301518917	0.0
5x75_G.H4.05	-0.0	-13.299898566549126	0.0	0.0	1.5559847908392141	0.0	0.009787298967390844	11.65271154438998	0.0008399160083991601
5x75_G.H4.09	-0.0	-0.8501386453450117	0.0	-0.0	-0.5337479247747862	0.0	0.00012116271253161816	1.34638698669857	8.999100089991002e-05
5x75_G.H4.12	0.05284543330388869	0.7068416742065382	0.07476275838321231	-0.0	-1.032290843097982	0.0	0.0009359816947383248	0.28280220329540745	0.00330966903309669
5x75_G.H4.13	-0.0	-3.095496170146198	0.0	0.0	0.06539738185551758	0.0	0.00023949843542891896	2.9940298159057734	7.999200079992e-05
5x75_G.H4.16	0.20850596729083412	2.1539726620976847	0.09680065627563576	-0.0	-2.005683130480352	0.0	-0.0	-0.22122951527033308	0.0
5x75_G.H4.17	-0.0	-5.1075171466331355e-18	0.0	0.0	7.862693914995462e-19	0.0	0.0	4.295662965641638e-18	0.0
5x75_G.H5.06	-9.579922328448169e-05	-2.3647798769716095	4.051084171401371e-05	-0.0	-2.205356952292963	0.0	0.40045659538227474	4.429782557701725	0.09040095990400959
5x75_G.H5.09	-0.0	-0.37925863720270064	0.0	-0.0	-0.3571395400634849	0.0	0.04558761602322763	0.7137159484162485	0.06387361263873613
5x75_G.H5.10	-0.0	-0.14114341786720994	0.0	-0.0	-0.15152936014778873	0.0	0.0010481062395423565	0.2833002838287326	0.0036996300369963003
5x75_G.H5.13	0.0	0.5559286492211971	0.0	-0.0	-3.564266293634321	0.0	0.0002836852332466561	2.8371360176998075	9.999000099990002e-05
5x75_G.H5.17	0.004724263129084382	0.6203045440194984	0.007616038242234578	-0.0	-0.8028674059466299	0.0	0.0	0.1502907322491367	0.0
5x75_G.S6.01	0.13639338799299705	1.9024363239215334	0.07169406212337577	-0.0	-2.040687079585301	0.0	0.0005800337167202719	0.06036334236128449	0.00960903909609039
5x75_G.S6.02	0.5766379708599035	1.94728467474045	0.2961241252190117	-0.0	-3.092574522350061	0.0	0.09146483870667205	1.015362250977275	0.09008099190080993
5x75_G.S6.03	0.12009413038783949	1.0085026654503217	0.11908161921834332	-0.0	-0.9485347994779755	0.0	-2.080816915929722e-05	-0.0945920453464234	0.00021997800219978003
5x75_G.S6.04	0.03858814638859774	1.379491305671163	0.027972736203526468	-0.0	-1.5951074102945009	0.0	0.0015596005787189588	0.153368391226827	0.010168983101689831
5x75_G.S6.05	-0.0	-2.487753027543229	0.0	-0.0	-3.587858067520717	0.0	0.0008795942705483462	5.864548199836007	0.00014998500149985002
5x75_G.h4s6.02	0.010316519998797609	3.143959469633571	0.003281378178835111	-0.0	-2.4728582311208607	0.0	-0.0	-0.7548255099471894	0.0
5x75_G.h4s6.03	0.0030381670358225034	1.0675643236657586	0.0028458866304094635	-0.0	-2.0069901424539314	0.0	0.0	0.852613595638734	0.0
5x75_G.h4s6.04	-0.0	-9.436618563306612e-19	0.0	-0.0	-9.844900705842912e-19	0.0	0.0	1.8669199145915955e-18	0.0
5x75_G.h4s6.08	0.0	1.6110088220152352e-18	0.0	0.0	2.0755325277543193e-18	0.0	-0.0	-3.56225971876657e-18	0.0
5x75_G.h4s6.10	0.0	1.7395050786960195e-17	0.0	-0.0	-7.038814117324323e-18	0.0	-0.0	-1.0487213958553276e-17	0.0
5x75_G.h4s6.11	0.0	4.301952488003546e-18	0.0	0.0	1.380650135056243e-18	0.0	-0.0	-5.558877059738083e-18	0.0
5x75_G.h4s6.12	-2.319550388062104e-06	-0.22903008576686407	1.0127710428503428e-05	-0.0	-1.9352720976417574	0.0	0.0	2.0645988710257224	0.0
5x75_G.h4s6.13	-0.0	-16.190796137769215	0.0	0.0	1.6000117271489005	0.0	0.00028927196384935684	14.46504455228709	1.999800019998e-05
5x75_G.h4s6.20	0.04685420871324642	0.35418295162587954	0.13228815361711177	-0.0	-1.5828608989291253	0.0	0.012877490378404978	1.1540123770110051	0.011158884111588841
5x75_G.hgh4.13	0.0	3.7341215761607324e-19	0.0	0.0	5.870623737340011e-19	0.0	-0.0	-9.263670136443698e-19	0.0
5x76_G.H4.03	0.0	2.16258766719273	0.0	-0.0	-1.454274554073984	0.0	-1.5069791258546756e-05	-0.7535649118836306	1.999800019998e-05
5x76_G.H4.04	-0.0	-1.5516126540536344	0.0	0.0	1.993307759416615	0.0	-3.6168267742820727e-06	-0.36171884569595014	9.99900009999e-06
5x76_G.H4.05	-0.0	-1.672799828693071	0.0	-0.0	-2.2748927818730067	0.0	0.032518692649963564	3.812654691585998	0.008529147085291471
5x76_G.H4.08	0.0	1.963929231491275	0.0	-0.0	-1.2247282529098884	0.0	-0.0025433748899610004	-0.7754967156859746	0.00327967203279672
5x76_G.H4.09	-0.0	-2.249595104294031	0.0	-0.0	-1.1473832068229188	0.0	0.01109074912227818	3.31100244692251	0.0033496650334966503
5x76_G.H4.12	-0.03376651569236549	-0.5127763754150225	0.06585037320612928	0.0	0.5446701278021348	0.0	-4.4670784201304247e-07	-0.011168812819931095	3.999600039996e-05
5x76_G.H4.13	-1.3493796356810922e-05	-1.3323639584751537	1.0127710428503428e-05	0.0	1.6673043282277478	0.0	-8.053678599858347e-06	-0.26848279892394444	2.9997000299970004e-05
5x76_G.H4.16	0.05308771173185687	0.6861929007320088	0.07736557996333769	-0.0	-0.7156067075297158	0.0	2.3431437838660328e-08	0.0023433780982444197	9.99900009999e-06
5x76_G.H4.17	5.0494833991727445e-05	0.16619364711697254	0.00030383131285510284	-0.0	-0.6418685463091888	0.0	0.0	0.44568395485512113	0.0
5x76_G.H5.05	-0.0	-0.8176646590574401	0.0	0.0	0.08488083530395563	0.0	0.00047226725223262423	0.7266376599351501	0.00064993500649935
5x76_G.H5.06	-0.0	-0.30618467808971056	0.0	0.0	0.13990376679889344	0.0	0.004601784063866045	0.16938697984072254	0.027167283271672834
5x76_G.H5.09	-0.0	-0.03435871809769201	0.0	0.0	0.2008603152943304	0.0	-0.0008267393490215252	-0.1568922244699103	0.005269473052694731
5x76_G.H5.17	-0.0	-4.109970378533691	0.0	0.0	2.622800398113686	0.0	1.565960242112506e-05	1.5661168381367172	9.99900009999e-06
5x76_G.H5.21	0.0	0.0	0.0	0.0	0.0	0.0	0.0	0.0	0.0
5x76_G.H5.26	0.0	0.0	0.0	0.0	0.0	0.0	0.0	0.0	0.0
5x76_G.HG.01	0.0	1.018791420627146	0.0	-0.0	-3.0893590414658236	0.0	3.857615992830898e-05	1.9290008772150906	1.999800019998e-05
5x76_G.S6.01	0.0017085681616841556	0.34358922956523796	0.004972705820395183	-0.0	-0.34774682296152026	0.0	-2.465163396945647e-05	-0.008868380983040797	0.0027797220277972204
5x76_G.S6.02	-0.0035936007377191394	-0.19856102028072195	0.018098218535735625	-0.0	-1.1947360875680264	0.0	0.04594217910757516	1.3310189259990126	0.03451654834516548
5x76_G.S6.03	0.0157880771013244	1.0276196077176467	0.0153637367200397	-0.0	-0.6438936280857421	0.0	-0.0006243869591178763	-0.40287057923470193	0.0015498450154984502
5x76_G.S6.04	0.0	0.4175380302040024	0.0	0.0	0.3797280281908442	0.0	-0.0008115348096227489	-0.7729675839082963	0.0010498950104989501
5x76_G.S6.05	-0.0	-2.9346534270829943	0.0	-0.0	-2.580383803264259	0.0	0.02235526201714619	5.348683622810504	0.0041795820417958205
5x76_G.h4s6.01	-0.0	-1.2992187176364518	0.0	0.0	0.7373385061305926	0.0	0.0004133538762999781	0.5822467770248001	0.0007099290070992901
5x76_G.h4s6.02	-5.373424753690889e-05	-0.09147699771632495	0.0005874072048531988	0.0	0.714338736659828	0.0	-0.0	-0.5882966444861987	0.0
5x76_G.h4s6.03	0.02143236031472117	0.6187748026652788	0.03463676966548172	-0.0	-0.34137205868127163	0.0	-0.0	-0.2866126256292042	0.0
5x76_G.h4s6.04	-0.003404238696722728	-0.04146183849459793	0.08210534844387729	0.0	0.05815737973229802	0.0	-0.0	-0.01431372725215544	0.0
5x76_G.h4s6.08	-0.117043676705838	-1.18811304556983	0.09851223933805285	0.0	0.8956380139338838	0.0	0.00020616879668258523	0.3221709586910211	0.00063993600639936
5x76_G.h4s6.09	0.011101677011681615	0.8210999898550044	0.013520493422052077	-0.0	-1.036300844630746	0.0	3.3019725346664246e-05	0.17380540694315216	0.00018998100189981002
5x76_G.h4s6.10	-0.0005080496675885183	-3.5831654377159077	0.000141787945999048	0.0	3.540522842618576	0.0	0.0	0.17418436079517408	0.0
5x76_G.h4s6.11	0.0	0.0	0.0	0.0	0.0	0.0	0.0	0.0	0.0
5x76_G.h4s6.12	-0.008666162399211847	-0.8867235327831903	0.009773240563505809	0.0	0.24656422219881835	0.0	0.002179937114325443	0.6412220905990811	0.0033996600339966003
5x76_G.h4s6.13	-0.0	-1.0664423648904562	0.0	-0.0	-0.44452872414504785	0.0	0.009617243552537097	1.4751848584190723	0.00651934806519348
5x76_G.h4s6.20	-0.019713930149025956	-0.5127854976250458	0.038444788786599016	-0.0	-0.22522418091421315	0.0	0.0086058668750868	0.7202282394790216	0.011948805119488051
5x76_G.hgh4.11	0.0	0.0	0.0	0.0	0.0	0.0	0.0	0.0	0.0
5x76_G.hgh4.12	0.00020993555122374882	2.0728826392281734	0.00010127710428503429	0.0	0.6582126773987935	0.0	-0.0	-2.6718311065798934	0.0
5x76_G.hgh4.13	0.0	0.0	0.0	0.0	0.0	0.0	0.0	0.0	0.0
5x76_G.s6h5.01	-0.0	-0.25246030887579085	0.0	-0.0	-1.62727421952805	0.0	0.00012564709256592126	1.7951379610739695	6.999300069993e-05
5x77_G.H4.03	-0.0	-0.6021954670516514	0.0	0.0	2.065646022948234	0.0	-6.838268234323095e-05	-1.3677904122293054	4.999500049995001e-05
5x77_G.H4.04	0.0	0.3902643965019994	0.0	0.0	0.7044010238938417	0.0	-0.00031631088083367557	-1.0544750397391964	0.00029997000299970003
5x77_G.H4.05	-0.0	-2.0862375584066744	0.0	-0.0	-2.242578740061528	0.0	0.021199989909511482	4.19014029812301	0.005059494050594941
5x77_G.H4.06	0.0	5.689976922113679	0.0	-0.0	-1.5544368338793813	0.0	-0.0001242167643847665	-4.140972868706832	2.9997000299970004e-05
5x77_G.H4.08	0.00024187355191378535	0.5970588160603812	0.00040510841714013715	0.0	0.3112697419678797	0.0	-0.0007080672281446612	-0.8851725435843445	0.0007999200079992001
5x77_G.H4.09	-0.0	-3.751867101574175	0.0	-0.0	-1.0799969155177038	0.0	0.37913223423960746	4.730166510267358	0.08015198480151985
5x77_G.H4.12	0.1807665404095967	1.3884642110854273	0.13019171755841158	-0.0	-1.5240272326652895	0.0	5.6193005390700455e-05	0.07698441738525963	0.00072992700729927
5x77_G.H4.13	-4.0349580566070786e-05	-0.569153890787609	7.0893972999524e-05	0.0	1.0046234479133709	0.0	-0.00038849312480717795	-0.39245653951480675	0.00098990100989901
5x77_G.H4.16	0.4732460687721108	2.4420090715698692	0.1937937390494131	-0.0	-2.3984130997218656	0.0	-0.0003789629190923141	-0.1325177676168613	0.0028597140285971405
5x77_G.H4.17	0.0011365793334399547	1.8704117800754614	0.0006076626257102057	-0.0	-1.2781417540109907	0.0	-1.264724982112223e-05	-0.6324257273052172	1.999800019998e-05
5x77_G.H5.02	0.0	0.1768405625094056	0.0	-0.0	-0.4012314932520263	0.0	0.0011670080763385372	0.20657075701702143	0.00564943505649435
5x77_G.H5.05	-0.0	-0.10161658883804486	0.0	-0.0	-0.7034116176120419	0.0	0.049251806924368625	0.768555657747871	0.06408359164083592
5x77_G.H5.06	-0.0	-0.9444553213359432	0.0	-0.0	-0.0860336611549013	0.0	0.06948488315642062	1.0141831822057248	0.06851314868513149
5x77_G.H5.08	0.0	0.33849431521535556	0.0	-0.0	-0.05608741677533985	0.0	-0.00020223517660114199	-0.2809102779427807	0.0007199280071992801
5x77_G.H5.09	-0.0	-0.6663702595997175	0.0	-0.0	-0.22843415068226308	0.0	0.02284163049198661	0.8749105574506245	0.026107389261073893
5x77_G.H5.26	0.0	0.0	0.0	0.0	0.0	0.0	0.0	0.0	0.0
5x77_G.HG.01	0.0	0.6007111007451582	0.0	0.0	2.08530992511991	0.0	-0.0013383929494859702	-2.5740899784248437	0.0005199480051994801
5x77_G.S6.01	-0.0	-2.0723441084895033	0.0	0.0	3.263634449093126	0.0	-0.0015603508270382448	-1.0543965284601005	0.00147985201479852
5x77_G.S6.02	0.0	1.3585862299943972	0.0	0.0	0.006161485432004454	0.0	-0.0012123350464094335	-1.3471736443489717	0.0008999100089991
5x77_G.S6.03	0.0004502132838793666	0.341950841822806	0.0013166023557054456	-0.0	-0.39952333538665563	0.0	0.0001304082151485289	0.041936095167216636	0.0031096890310968904
5x77_G.S6.04	-0.0	-1.7829268964655336	0.0	-0.0	-3.3689437320581375	0.0	0.002678517804251617	4.960714177837115	0.0005399460053994601
5x77_G.S6.05	-0.0	-4.057438507371066	0.0	-0.0	-5.148693548719367	0.0	0.06912320711967838	8.897055269033508	0.007769223077692231
5x77_G.h4s6.01	0.0	0.3935810078935422	0.0	0.0	0.8136712903172638	0.0	-0.0003368171567581797	-1.161554615427088	0.00028997100289971
5x77_G.h4s6.02	0.013576529154924011	0.213494650776882	0.06359189378057302	-0.0	-0.2082877249095416	0.0	-0.0	-0.012911190429485311	0.0
5x77_G.h4s6.03	0.548469044382437	3.3487067136580166	0.16378533304975745	-0.0	-3.5474396192684514	0.0	0.0	0.06386552492328934	0.0
5x77_G.h4s6.04	0.022304377374175875	0.872894140923009	0.02555221341111415	-0.0	-1.152114254858279	0.0	0.0	0.23269049640014383	0.0
5x77_G.h4s6.08	0.0	1.614772369308081	0.0	-0.0	-1.7947543868091467	0.0	2.8789282958532725e-05	0.11073908418010991	0.00025997400259974003
5x77_G.h4s6.09	-0.0	-0.5411033014532391	0.0	-0.0	-0.29226129549005	0.0	0.0004140125095829196	0.8118704133997605	0.00050994900509949
5x77_G.h4s6.11	0.0	0.0	0.0	0.0	0.0	0.0	0.0	0.0	0.0
5x77_G.h4s6.12	-0.0	-0.4913945491299824	0.0	0.0	0.5191364261187936	0.0	-2.406440246333362e-07	-0.008022269634526652	2.9997000299970004e-05
5x77_G.h4s6.13	-0.0	-1.4804149861692797	0.0	-0.0	-4.035506109522298	0.0	0.05887752655265657	5.295271070621568	0.011118888111188881
5x77_G.h4s6.20	0.0	0.4547149568439602	0.0	-0.0	-0.03950892679817408	0.0	-0.0008186105462354871	-0.4114032197437742	0.00198980101989801
5x77_G.hgh4.05	-0.0	-2.735445209680889	0.0	0.0	2.902961094906415	0.0	-1.1416522873634759e-06	-0.05708832262961061	1.999800019998e-05
5x77_G.hgh4.11	-0.002865630119811251	-0.7163277275950458	0.004000445619258854	0.0	0.19200364851444773	0.0	0.0	0.524823526216844	0.0
5x77_G.hgh4.12	0.00011106934938655055	0.4768207169164615	0.00023293733985557886	0.0	1.0533907777186557	0.0	-0.0	-1.471466371133972	0.0
5x77_G.hgh4.13	6.128399943581888e-05	0.8644458314704744	7.0893972999524e-05	-0.0	-1.6957355064585762	0.0	0.0	0.757463474093123	0.0
5x77_G.s6h5.01	-0.0	-3.7426798712291767	0.0	-0.0	-1.8633218757287415	0.0	0.0006011166184971217	5.465243001445195	0.00010998900109989002
5x77_G.s6h5.02	-0.0	-1.3159978161482626	0.0	-0.0	-1.7053224982976967	0.0	2.919012051268934e-05	2.919303952474061	9.99900009999e-06
6x30_G.H5.13	-0.0	-1.0988856822758257	0.0	-0.0	-1.2952946134328576	0.0	0.0001620639424015634	2.3154306970829084	6.999300069993e-05
6x30_G.H5.16	-0.0	-0.06486823012267678	0.0	-0.0	-0.19396256945790608	0.0	0.009280726627826797	0.24830536919447777	0.037376262373762625
6x30_G.H5.17	-0.0	-0.3576771653085381	0.0	-0.0016243603759080974	-0.3867850390833998	0.0041996463455709	0.196393748009137	0.7205715290334505	0.27255274472552743
6x30_G.H5.20	-0.0	-0.05986276057200626	0.0	0.0	0.03165618727145571	0.0	0.002707271363983801	0.029029077850543573	0.09326067393260674
6x30_G.H5.25	-0.0	-0.5459775987006455	0.0	-0.0	-0.1814366204549176	0.0	0.037963674225739395	0.711400985444294	0.053364663533646634
6x30_G.H5.26	-0.0	-1.0265640971990968	0.0	-0.0	-0.625982012672484	0.0	0.010001949662445078	1.6081912954037494	0.006219378062193781
6x30_G.S6.02	0.0	1.5117468000031729	0.0	-0.0	-4.8903815013293235	0.0	3.152939364525531e-05	3.153254658461984	9.99900009999e-06
6x30_G.h4s6.12	0.0	0.8831695748289039	0.0	0.00011432576653483908	5.430931213470996	2.10508588750421e-05	-0.0	-6.031248808903944	0.0
6x31_G.H5.26	0.0	1.1235487791355456	0.0	0.0	1.0634788411659106	0.0	-4.238693831737823e-05	-2.1195588505604985	1.999800019998e-05
6x32_G.H5.21	-0.0014571101398974152	-0.11101357878343432	0.013125512715340444	-0.0012576480774072114	-0.7112299317756211	0.0017682721455035365	0.0	0.7852605050858487	0.0
6x32_G.H5.23	0.0	0.0	0.0	0.0	0.0	0.0	0.0	0.0	0.0
6x32_G.H5.24	-0.10575107060490936	-0.5413321043319065	0.19535340645540264	0.29273827257518653	1.4842028817345283	0.19723602222970696	-8.75430472533248e-05	-0.8755180155805012	9.999000099990002e-05
6x32_G.H5.25	0.0025926099414437277	0.02596001551650058	0.0998693525354723	-0.10189028840500737	-0.6304801693879731	0.16160744358369822	0.10142103217538369	0.573316607950493	0.1769023097690231
6x32_G.H5.26	-0.17199917063265385	-0.4785433827128859	0.3594223153971582	1.2913221299547772	2.2197965029717106	0.581729959582351	-0.5516600430463868	-1.6363116797185144	0.33713628637136284
6x32_G.h4s6.09	0.0	1.8597782489256218	0.0	0.04670874207621995	2.002574082661329	0.02332435163354665	-0.0004859639662031205	-3.7385581738441602	0.00012998700129987002
6x32_G.h4s6.10	0.0017130690245091736	0.6062606538029078	0.0028256312095524564	-0.0008681528257131498	-1.0310182958169367	0.000842034355001684	0.00994039328130679	0.3808960659247096	0.026097390260973904
6x32_G.h4s6.12	-0.00032137469096798213	-2.884746873771599	0.00011140481471353771	0.0	0.3600076283100173	0.0	0.0	2.506083559832574	0.0
6x33_G.H5.17	0.0	2.420254210651433	0.0	0.00044578786070939016	2.6470883168923587	0.0001684068710003368	-0.0	-4.904190054162793	0.0
6x33_G.H5.20	-0.0	-0.3383432586509013	0.0	0.015086152736855468	0.2719744211049647	0.05546901313573594	0.016236771787011297	0.07567172498341021	0.21456854314568544
6x33_G.H5.24	-8.469533573268956e-05	-0.2787577584970012	0.00030383131285510284	0.003981048080618511	1.5009183176325538	0.0026524082182553047	-0.0021514719074447394	-1.1506347885751251	0.0018698130186981302
6x33_G.H5.25	0.15190847971275803	0.22360969883356713	0.679346560123153	-0.716150927828107	-1.332655659493356	0.5373863253620748	0.9328625566035823	1.0452349849416778	0.8924907509249075
6x33_G.H5.26	-0.00011355791507122189	-0.48750412940075555	0.00023293733985557886	0.10442366945264077	1.7830848287844168	0.058563489390367124	-0.02066055738383203	-1.212595272275259	0.017038296170382963
6x34_G.H5.25	-0.0	-0.0638253427016343	0.0	-0.0	-0.06362688945437338	0.0	0.0012776707547941535	0.1234587943835394	0.01034896510348965
6x35_G.H5.24	4.586484883597665e-05	2.2643246546077496	2.0255420857006856e-05	-0.0	-4.714058471112095	0.0	0.0	2.2427368778332495	0.0
6x36_G.H5.23	0.17198170107291968	0.6674515046866998	0.25766920872198423	-0.09165210078151277	-0.73334030579838	0.12497894914112496	0.0	0.037693247195604906	0.0
6x36_G.H5.24	-0.2818368045289098	-0.7798969856616789	0.3613769635098593	0.9150078740803808	2.552051083273509	0.3585382283597171	-0.07234076094315874	-1.6544247660474056	0.043725627437256276
6x36_G.H5.25	-0.024574861797512997	-0.08092910245888123	0.3036591417778183	-0.11916538820513968	-0.3946068524134366	0.3019850959919165	0.1931129167003679	0.4547711876990627	0.42463753624637535
6x36_G.H5.26	0.0	6.763831952237616	0.0	-0.009965114833185853	-5.472633699834228	0.001820899292691142	-4.436413290321992e-05	-1.4789523105503415	2.9997000299970004e-05
6x37_G.H5.23	-7.487150426819131e-06	-0.3696368729968471	2.0255420857006856e-05	0.003997470463641012	0.8256340734991419	0.004841697541259684	-0.0	-0.41940072844886295	0.0
6x37_G.H5.24	-0.0	-0.4936077771232177	0.0	-0.0	-2.813261279695604	0.0	0.0001895744827877112	3.159890670599833	5.999400059994001e-05
6x37_G.H5.25	-0.05861119223116719	-0.24115386739366684	0.24304479486322528	0.28428084205890647	0.8373311707072354	0.339508251936679	-0.11535144726211968	-0.5573629452451729	0.20695930406959304
6x37_G.H5.26	0.0	6.225133211501231	0.0	-0.01076105701761929	-5.3528089273820605	0.0020103570225665206	-0.0	-1.06093148282877	0.0
6x40_G.H5.23	-0.0004805464434235231	-1.3556764364912928	0.00035446986499761997	0.02453921861724696	2.3887521335936466	0.010272819131020546	-0.0	-0.93083118733878	0.0
6x40_G.H5.24	0.0	0.0	0.0	0.0	0.0	0.0	0.0	0.0	0.0
6x40_G.H5.25	6.357398453257799e-05	0.13077565955754622	0.00048613010056816456	0.028743017981964568	0.7518768316163242	0.03822835971707646	-0.0	-0.8433853801345494	0.0
7x52_G.H5.23	-0.0	-21.085326377367835	0.0	7.94102995409992e-05	7.544613738791251	1.052542943752105e-05	0.0	13.650088781920243	0.0
7x52_G.H5.24	0.0	2.287424619911735	0.0	-0.00046796433818086625	-1.533115718685784	0.0003052374536881105	-0.0	-0.8019174217034878	0.0
7x53_G.H5.22	0.0	0.10464055535889538	0.0	0.0003435249432756546	5.439602968455565	6.31525766251263e-05	-0.0	-5.27085194103198	0.0
7x53_G.H5.23	-0.00017028143589894096	-1.5284926090205029	0.00011140481471353771	-0.0	-1.9610560935887493	0.0	0.04946289938285393	3.3720412864889036	0.014668533146685332
7x53_G.H5.24	-0.0	-0.18268826529967264	0.0	-3.3614408387907706e-05	-0.35484863467981503	9.472886493768946e-05	0.0014694604994003073	0.5174674103698054	0.0028397160283971604
7x55_G.H5.21	0.0	0.0	0.0	0.0	0.0	0.0	0.0	0.0	0.0
7x55_G.H5.22	0.0017067378923243403	2.1885921136391304	0.0007798337029947639	-0.0	-2.557174200326176	0.0	0.0	0.2684992472350285	0.0
7x55_G.H5.23	0.0	0.0	0.0	0.0	0.0	0.0	0.0	0.0	0.0
7x55_G.H5.24	1.1071342579436367	11.24663883694411	0.09844134536505332	-0.0	-10.775331126534287	0.0	-0.0	-0.8673053939731519	0.0
7x56_G.H5.21	-0.0	-0.8462378271719748	0.0	0.22577032700506217	2.432247106032084	0.09282376220949815	-0.0	-1.4751150508225435	0.0
7x56_G.H5.22	-0.0	-2.116509377568051	0.0	0.5588255135333022	4.1301356973762715	0.13530439541933312	-0.0006968334953701968	-1.8339557334729837	0.00037996200379962003
7x56_G.H5.23	-0.002345313737011991	-0.3266204979955246	0.007180546693808931	0.13966189987430436	1.0072874655171873	0.1386514819804648	-0.015142530781740816	-0.6344384178809799	0.023867613238676134
7x56_G.H5.24	-0.23249858327666922	-1.780968007304503	0.13054618742340918	2.0465328103205196	2.5150302579605732	0.8137209498147524	-0.18220660657664872	-0.6309068560651815	0.2888011198880112
7x56_G.H5.25	0.0	0.20294014207230998	0.0	-0.004044225401911834	-0.560107532047871	0.007220444594139441	0.011539827481554497	0.33173272389487357	0.03478652134786522
7x56_G.H5.26	0.0	1.568323243371954	0.0	0.03250822361149752	1.1819905506625168	0.027502947120242507	-0.001014979256464576	-2.6712651431321643	0.00037996200379962003
8x47_G.H5.18	0.0	0.0	0.0	0.0	0.0	0.0	0.0	0.0	0.0
8x47_G.H5.21	-0.0	-0.3557064470486345	0.0	0.7090745586500403	2.451251889103192	0.28927037723139104	-0.0	-1.977466659381871	0.0
8x47_G.H5.22	-0.23409799272079648	-1.4382802378979977	0.1627624342964786	1.8822764989548173	2.618167685826588	0.7189289323004379	-0.2059205636255838	-1.0672185090011213	0.19295070492950706
8x47_G.H5.23	0.06977569665886174	0.45906066847010596	0.15199667811097944	-0.012078761416909486	-0.059239054547684106	0.2038986190636578	-0.0021075957447290387	-0.39695037745828843	0.005309469053094691
8x47_G.H5.24	-0.02084633859991438	-0.25135506496726656	0.08293582069901458	0.017345325810695856	0.06557157069165176	0.26452509262377905	0.06399932936249657	0.1858686528500198	0.34432556744325565
8x47_G.H5.25	0.0	3.864600685306929	0.0	-0.0	-1.3646821091840755	0.0	-5.0376142115247555e-05	-2.5190589864729542	1.999800019998e-05
8x47_G.H5.26	-0.0	-0.1406109529887566	0.0	-0.0	-1.2138248300394887	0.0	0.0004133792539019825	1.2919393494605398	0.00031996800319968
8x47_G.h4s6.10	0.0	5.771001729755277	0.0	-5.272825213132214e-05	-5.009605778492654	1.052542943752105e-05	-0.0	-0.9386092789848632	0.0
8x47_G.h4s6.12	0.0	0.0	0.0	0.0	0.0	0.0	0.0	0.0	0.0
8x48_G.H5.18	0.0	0.0	0.0	0.0	0.0	0.0	0.0	0.0	0.0
8x48_G.H5.21	-0.010885706793058293	-0.07525863345748374	0.14464396033988597	0.6822694208568557	1.5974039068672996	0.4271114011451667	-0.01142906097694944	-1.4432075609908	0.00791920807919208
8x48_G.H5.22	0.436260938545769	1.838731754431668	0.2372618722085498	-0.11431968774338341	-1.9881539251552942	0.0575004210171775	0.0026015565288682024	0.0733525989433631	0.035466453354664536
8x48_G.H5.23	0.044083778176815976	0.8375578551858058	0.052633711096932316	-2.5486674983895755e-05	-1.210719008434984	2.10508588750421e-05	6.787599375190896e-05	0.3232513397680198	0.00020997900209979002
8x48_G.H5.24	1.285939024368532	5.367901129919865	0.2395608624758201	-0.015964258077659384	-2.606069126189455	0.006125799932637252	-0.06268554012112562	-2.823955345726925	0.0221977802219778
8x48_G.H5.25	-0.0	-4.828383788417191	0.0	0.0	1.2820003664624777	0.0	0.0002484149617708567	3.549140046671912	6.999300069993e-05
8x48_G.H5.26	-0.0	-1.198944928391398	0.0	-0.026774914688152088	-1.317364626976672	0.02032460424385315	1.0807972639301642	2.43518449919246	0.44382561743825616
8x48_G.h3s5.01	0.0	0.0	0.0	0.0	0.0	0.0	0.0	0.0	0.0
8x48_G.h3s5.02	0.0	0.14292494941075484	0.0	0.0004187314895073906	4.972855169389771	8.42034355001684e-05	-0.0	-4.865246380494469	0.0
8x48_G.h4s6.09	-0.0	-2.0401831692987	0.0	0.002136037159499233	0.6902742124139563	0.003094476254631189	0.0	1.3585048853150599	0.0
8x48_G.h4s6.10	-0.0033003787733299197	-0.16823753211142123	0.01961737510001114	-0.018765534436527117	-0.15821065717859334	0.11861106433142472	0.048916443154342085	0.31639719828390583	0.1546045395460454
8x48_G.h4s6.11	-0.0	-1.3604299371411948	0.0	0.00011912488570987618	5.658908570761958	2.10508588750421e-05	-8.064668864131837e-05	-4.032737665509125	1.999800019998e-05
8x48_G.h4s6.12	0.0028207927972870306	0.5526235317685002	0.005104366055965728	-0.0	-0.41879309946955323	0.0	-0.0002452458301890219	-0.14775322576628966	0.0016598340165983401
8x49_G.H5.18	-0.0	-0.5915234079429006	0.0	0.0002067033120886998	0.7013738669615426	0.0002947120242505894	-0.0	-0.08228875687839396	0.0
8x49_G.H5.21	-3.537082046762894e-05	-1.746239721076607	2.0255420857006856e-05	0.0797842032663103	4.162623604571999	0.019166807005725834	-0.00207404855986282	-2.230382757762157	0.0009299070092990701
8x49_G.H5.22	-0.04204529289031284	-4.139092896008574	0.01015809355978894	2.4163165454362563	7.327228698375661	0.32977222970697206	-0.0008047143110962336	-2.8742670804547976	0.00027997200279972
8x49_G.H5.24	-0.0	-0.7418115118263984	0.0	-0.0	-0.13976525867966416	0.0	0.14225250915481796	0.8651589297356692	0.16442355764423558
8x49_G.H5.26	-0.0	-0.9183827646097701	0.0	-0.0	-0.587764555996023	0.0	0.00013184390755783615	1.4650787994287993	8.999100089991002e-05
8x49_G.h3s5.01	-0.0	-3.832404432888696	0.0	0.00013150291080908332	4.164609516716463	3.157628831256315e-05	-0.0	-0.17261713493851416	0.0
8x49_G.h3s5.02	0.0	0.5470391339410328	0.0	-0.0005167864409025409	-0.06857380751015169	0.007536207477265073	-0.0	-0.4749428731354779	0.0
8x49_G.h4s6.10	-4.5363546351428074e-05	-0.8958302406387313	5.0638552142517144e-05	0.0036476489768146217	0.2175491738789727	0.016767009093971035	0.00012198764764395636	0.6777769244928931	0.00017998200179982003
8x49_G.h4s6.12	0.0002566480664813934	0.8447057812102102	0.00030383131285510284	-0.0	-0.21872141745947543	0.0	-0.00014400897207762246	-0.6261885781514358	0.00022997700229977002
8x50_G.H5.22	0.0	1.2009031489020519	0.0	-2.333916239776828e-07	-0.022174071410871687	1.052542943752105e-05	-0.0	-1.1645761608122749	0.0
8x50_G.H5.24	-0.0	-0.2539226227411069	0.0	-0.0	-1.1060909419150744	0.0	0.0031492313304041035	1.3014653940236132	0.0024197580241975803
8x51_G.H5.21	0.0	0.0	0.0	0.0	0.0	0.0	0.0	0.0	0.0
8x51_G.H5.24	-0.03718859384701465	-1.2455782116215672	0.029856490343228105	0.0	1.0200356162130553	0.0	0.0	0.2607299591254071	0.0
8x51_G.H5.26	-0.0	-7.404439645757692	0.0	0.013929218743966307	3.962237168942368	0.003515493432132031	0.0	3.546272745081414	0.0
8x51_G.h4s6.09	0.0	8.720686288702261	0.0	-0.00014123165410403457	-4.472712331038705	3.157628831256315e-05	-0.0	-4.360847818346638	0.0
8x51_G.h4s6.10	0.0	0.4268693610468018	0.0	-0.0	-1.9844219303375559	0.0	0.000731790159235803	1.4637266765034531	0.0004999500049995
8x51_G.h4s6.12	0.0	0.0	0.0	0.0	0.0	0.0	0.0	0.0	0.0
8x52_G.H3.16	-0.0	-1.79116736280176	0.0	0.0006116000092059383	5.8106893674637785	0.0001052542943752105	-0.0	-3.751663845498606	0.0
8x52_G.H5.21	-0.0	-1.3240763491397227	0.0	3.10435159441729e-05	1.4746911814119894	2.10508588750421e-05	-0.0	-0.0936854827105611	0.0
8x52_G.h3s5.01	0.0	0.6808736824897413	0.0	-0.01298235251913625	-1.685010038440023	0.007704614348265409	0.0	0.9285136206054909	0.0
8x52_G.h3s5.02	0.0	0.687955850237298	0.0	2.5793637236537316e-05	0.011451410684901575	0.002252441899629505	-0.0	-0.6900914740819086	0.0
8x52_G.h4s6.08	0.0	0.5009085263039318	0.0	0.00020038764399508366	2.3798036600856136	8.42034355001684e-05	-0.0	-2.7553203991214663	0.0
8x52_G.h4s6.09	0.0	1.2141893716422971	0.0	-0.08148285896817085	-2.959297960568798	0.02753452340855507	0.0	1.6125301097003457	0.0
8x52_G.h4s6.10	-0.0006961794156266456	-0.27717765854661036	0.00251167218626885	-0.0029185664019992113	-0.13135346126060685	0.02221918154260694	0.00026294338022741864	0.39843890085672934	0.00065993400659934
8x52_G.h4s6.12	-4.672444391277065e-05	-4.613524867503061	1.0127710428503428e-05	0.0	1.9115287859664523	0.0	2.7386952835091855e-05	2.738969153037537	9.99900009999e-06
8x55_G.H3.16	-0.0	-2.025696807122511	0.0	9.655819908510045e-05	4.586900689338612	2.10508588750421e-05	-0.0	-2.357534083133819	0.0
8x55_G.h3s5.01	0.0	2.533677321526701	0.0	-0.00011440636871325068	-10.86952027870852	1.052542943752105e-05	0.0	7.824403735519589	0.0
8x55_G.h4s6.04	-0.0	-6.358183539245103	0.0	0.0006052008996422839	2.4999533510093093	0.00024208487706298416	0.0	3.9024609189963977	0.0
8x55_G.h4s6.10	0.0	0.0	0.0	0.0	0.0	0.0	0.0	0.0	0.0
8x56_G.H3.16	0.0	0.44957689917571975	0.0	-0.0004964636998860136	-0.7146670181631875	0.0006946783428763894	0.0	0.23505960017934924	0.0
8x56_G.H3.17	-0.0	-0.08331509855802285	0.0	-0.0003641901482344764	-1.0485144728321556	0.0003473391714381947	0.0	1.078329292584322	0.0
8x56_G.h2s4.02	0.0	0.0	0.0	0.0	0.0	0.0	0.0	0.0	0.0
8x56_G.h3s5.01	0.0	0.28693046116789617	0.0	-0.0019418692800196363	-1.7911953063699575	0.0010841192320646682	0.0	1.4183247361497853	0.0
8x56_G.h3s5.02	0.0	0.0	0.0	0.0	0.0	0.0	0.0	0.0	0.0
8x59_G.H3.16	-0.0	-4.6456951869341765	0.0	-1.5141712965225098e-05	-1.4385838654001062	1.052542943752105e-05	0.0	5.953287400726197	0.0
