# Supplementary material for: Dynamic spatiotemporal determinants modulate GPCR:G protein coupling selectivity and promiscuity
Source: Nat Commun. 2022 Dec 2;13:7428. doi: 10.1038/s41467-022-34055-5 (PMC9718833; doi:10.1038/s41467-022-34055-5)
Supplement: Supplementary file 9 — Supplementary Data 6 [file 41467_2022_34055_MOESM9_ESM.xlsx]

## Sheet: Sheet1
class	contact	type	wGs	cGs	mGs	wGi	cGi	mGi	wGq	cGq	mGq	PDB	PDB missing GPCR Res?	PDB Missing G prot res?
Gs	5x68_G.H5.17	Gs-specific	31.5437	31.6485	0.996688	-1.23223	-16.2961	0.0756147	-0.144868	-15.7652	0.00918908	3SN6	N/A	N/A
	3x54_G.H5.16	common	2.95555	3.16318	0.934362	-0.0639652	-0.160238	0.399187	-1.02086	-2.97075	0.343636	N/A	N/A	N/A
	34x54_G.hns1.02	other	2.9113	4.08828	0.71211	-0.121579	-1.29177	0.0941184	-0.733118	-2.80916	0.260974	N/A	N/A	N/A
	8x48_G.H5.24	Gs-specific	1.28594	5.3679	0.239561	-0.0159643	-2.60607	0.0061258	-0.0626855	-2.82396	0.0221978	6GDG	N/A	N/A
	34x50_G.H5.19	common	1.25281	2.18376	0.573694	-0.0879945	-0.366385	0.240169	-0.46409	-1.80795	0.256694	N/A	N/A	N/A
	34x53_G.H5.19	other	1.16251	2.50502	0.464072	-0.0352438	-1.47055	0.0239664	-0.153148	-1.07619	0.142306	N/A	N/A	N/A
	7x55_G.H5.24	other	1.10713	11.2466	0.0984413	0	-10.7753	0	0	-0.867305	0	N/A	N/A	N/A
	34x51_G.H5.12	common	1.04439	1.2665	0.824629	-0.731889	-1.96389	0.372674	0.457533	0.615256	0.743646	3SN6	N/A	N/A
	34x50_G.H5.12	common	1.01947	1.49673	0.681129	-0.323599	-1.84785	0.175122	0.129477	0.277715	0.466223	6GDG	N/A	N/A
	34x51_G.S3.01	common	0.962924	1.52457	0.631605	-0.199115	-0.513225	0.387967	-0.175667	-1.01764	0.172623	3SN6	N/A	N/A
Gi	5x68_G.H5.13	other	-2.10975	-4.14193	0.509363	4.8685	7.43703	0.654629	-0.0534991	-2.97577	0.0179782	6D9H, 6G79	N/A	N/A
	8x49_G.H5.22	Gi-specific	-0.0420453	-4.13909	0.0101581	2.41632	7.32723	0.329772	-0.000804714	-2.87427	0.000279972	6D9H	N/A	N/A
	7x56_G.H5.24	common	-0.232499	-1.78097	0.130546	2.04653	2.51503	0.813721	-0.182207	-0.630907	0.288801	N/A	N/A	N/A
	5x71_G.H5.09	Gi-specific	0	-5.07054	0	1.96196	7.46803	0.262715	0	-2.08842	0	N/A	6g79	N/A
	8x47_G.H5.22	common	-0.234098	-1.43828	0.162762	1.88228	2.61817	0.718929	-0.205921	-1.06722	0.192951	N/A	N/A	N/A
	3x53_G.H5.19	common	-2.24916	-2.79328	0.805204	1.75958	1.83106	0.960961	0.907341	1.01831	0.891031	N/A	N/A	N/A
	6x32_G.H5.26	common	-0.171999	-0.478543	0.359422	1.29132	2.2198	0.58173	-0.55166	-1.63631	0.337136	N/A	N/A	N/A
	3x53_G.H5.22	Gi-specific	-5.56856e-05	-2.74917	2.02554e-05	1.28236	4.33714	0.29567	0	-1.40598	0	6D9H	N/A	N/A
	5x61_G.H5.25	other	-0.392827	-1.23558	0.317929	1.02054	2.59133	0.39383	-0.00219784	-1.24184	0.00176982	6D9H, 6G79	N/A	N/A
	12x49_G.h3s5.02	Gi-specific	0	-2.12471	0	0.927356	5.42928	0.170807	0	-3.06002	0	N/A	N/A	N/A
Gq	34x55_G.hns1.03	common	-0.36182	-2.32076	0.155906	-0.363772	-1.33513	0.272461	2.49266	3.55962	0.70026	6WHA	N/A	N/A
	34x55_G.hns1.02	common	-0.189338	-0.630205	0.300439	-0.332536	-1.11222	0.298985	1.31415	1.67878	0.782802	N/A	N/A	N/A
	8x48_G.H5.26	Gq-specific	0	-1.19894	0	-0.0267749	-1.31736	0.0203246	1.0808	2.43518	0.443826	N/A	N/A	N/A
	6x33_G.H5.25	common	0.151908	0.22361	0.679347	-0.716151	-1.33266	0.537386	0.932863	1.04523	0.892491	N/A	N/A	N/A
	4x39_G.H5.22	Gq-specific	0	-0.313109	0	0	-2.66829	0	0.912394	2.84396	0.320818	N/A	N/A	N/A
	3x53_G.H5.19	common	-2.24916	-2.79328	0.805204	1.75958	1.83106	0.960961	0.907341	1.01831	0.891031	6OIJ	N/A	N/A
	2x39_G.H5.23	Gq-specific	-0.00610407	-0.559619	0.0109075	-0.00150697	-1.57334	0.000957814	0.858657	2.04716	0.419438	N/A	N/A	N/A
	34x57_G.hns1.02	Gq-specific	-0.0758533	-2.27166	0.0333911	-0.0234724	-0.99379	0.0236191	0.82618	3.18688	0.259244	N/A	N/A	N/A
	34x53_G.H5.23	Gq-specific	-0.0752769	-1.13166	0.0665188	0	-1.0285	0	0.777152	2.09434	0.371073	N/A	N/A	N/A
	4x38_G.hns1.02	Gq-specific	-0.000237122	-1.11491	0.000212682	-6.71218e-05	-1.27542	5.26271e-05	0.643169	2.31237	0.278142	N/A	N/A	N/A
