# Supplementary material for: Dynamic spatiotemporal determinants modulate GPCR:G protein coupling selectivity and promiscuity
Source: Nat Commun. 2022 Dec 2;13:7428. doi: 10.1038/s41467-022-34055-5 (PMC9718833; doi:10.1038/s41467-022-34055-5)
Supplement: Supplementary file 10 — Supplementary Data 7 [file 41467_2022_34055_MOESM10_ESM.csv]

	12x48_G.H2.09	12x48_G.H3.16	12x48_G.H3.17	12x48_G.HN.41	12x48_G.HN.44	12x48_G.HN.45	12x48_G.HN.47	12x48_G.HN.48	12x48_G.HN.51	12x48_G.HN.52	12x48_G.HN.53	12x48_G.S1.03	12x48_G.h2s4.02	12x48_G.h2s4.03	12x48_G.h3s5.01	12x48_G.h3s5.02	12x48_G.h4s6.12	12x48_G.hns1.01	12x48_G.hns1.02	12x48_G.hns1.03	12x49_G.H3.16	12x49_G.H3.17	12x49_G.H5.18	12x49_G.H5.21	12x49_G.H5.22	12x49_G.HN.48	12x49_G.HN.51	12x49_G.h2s4.02	12x49_G.h2s4.03	12x49_G.h3s5.01	12x49_G.h3s5.02	12x49_G.h3s5.03	12x49_G.h4s6.10	12x49_G.h4s6.12	12x49_G.hns1.01	12x49_G.hns1.02	12x50_G.H3.16	12x50_G.H3.17	12x50_G.H5.21	12x50_G.h3s5.01	12x50_G.h4s6.12	12x51_G.HN.48	12x51_G.HN.51	12x51_G.HN.52	12x51_G.HN.53	12x51_G.hns1.02	12x51_G.hns1.03	1x58_G.HN.48	2x37_G.H5.18
12x48_G.H2.09	3.063466552359793e-05	-3.2247355786479973e-10	-3.224735578647973e-09	-1.0254659140100509e-07	-1.8945321524556931e-06	-1.289894231459208e-09	-1.467254688284835e-07	-1.9532223399870865e-06	-3.2247355786480113e-10	-1.8542229577225883e-07	-1.6768625008969697e-08	-3.224735578648013e-10	2.9293175522880317e-05	1.0115135580731118e-05	-3.2247355786479906e-10	-6.44947115729598e-10	0.0	-6.449471157296054e-10	-1.6123677893240151e-09	-3.2247355786480247e-10	0.0	-2.257314905053582e-09	-1.5478730777510265e-08	-8.384312504484834e-09	0.0	-1.9348413471888084e-09	0.0	-5.240195315303034e-07	-2.0154597366549817e-07	-6.67520264780129e-08	2.5404466888588662e-05	-3.2247355786479983e-10	-1.6446151451104736e-08	0.0	0.0	0.0	0.0	0.0	0.0	0.0	0.0	-2.2947218377659123e-06	0.0	-1.612367789323994e-08	0.0	0.0	-1.2898942314592093e-09	-4.192156252242416e-09	0.0
12x48_G.H3.16	-3.2247355786479973e-10	3.4041383680067708e-06	-3.583039531831055e-10	-1.1394065711222878e-08	-2.105035724950765e-07	-1.4332158127324382e-10	-1.6302829869831457e-08	-2.1702470444300994e-07	-3.58303953183108e-11	-2.0602477308028936e-08	-1.863180556552158e-09	-3.5830395318310625e-11	3.254797280320042e-06	-1.0820779386129867e-08	-3.583039531831048e-11	-7.166079063662096e-11	0.0	-7.166079063662186e-11	-1.791519765915535e-10	-3.583039531831048e-11	0.0	-2.5081276722817657e-10	-1.7198589752789147e-09	-9.315902782760794e-10	0.0	-2.149823719098662e-10	0.0	-5.822439239225602e-08	-2.2393997073944247e-08	-7.41689183089033e-09	-5.814556552255451e-07	-3.583039531831052e-11	-1.827350161233842e-09	0.0	0.0	0.0	0.0	0.0	0.0	0.0	0.0	-2.5496909308510024e-07	0.0	-1.791519765915537e-09	0.0	0.0	-1.4332158127324382e-10	-4.657951391380395e-10	0.0
12x48_G.H3.17	-3.224735578647973e-09	-3.583039531831055e-10	3.40381589444891e-05	-1.1394065711222837e-07	-2.105035724950767e-06	-1.4332158127324213e-09	-1.63028298698314e-07	-2.17024704443011e-06	-3.5830395318310666e-10	-2.0602477308028836e-07	-1.863180556552153e-08	-3.583039531831062e-10	3.254797280320053e-05	-1.082077938612989e-07	-3.583039531831095e-10	-7.166079063662191e-10	0.0	-7.166079063662122e-10	-1.7915197659155387e-09	-3.583039531831063e-10	0.0	-2.508127672281751e-09	-1.719858975278942e-08	-9.31590278276075e-09	0.0	-2.149823719098668e-09	0.0	2.8219302744795366e-06	-2.2393997073944415e-07	3.330005280093178e-06	1.4610488638157005e-05	-3.583039531831091e-10	-1.827350161233858e-08	0.0	0.0	0.0	0.0	0.0	0.0	0.0	0.0	-2.5496909308510096e-06	0.0	-1.7915197659155407e-08	0.0	0.0	-1.4332158127324227e-09	-4.657951391380373e-09	0.0
12x48_G.HN.41	-1.0254659140100509e-07	-1.1394065711222878e-08	-1.1394065711222837e-07	0.0010789040821956965	0.0008385702007215252	-4.557626284489176e-08	6.630335826783808e-05	0.000502887409318682	-1.1394065711222892e-08	-6.551587783953065e-06	-5.924914169835911e-07	-1.1394065711222854e-08	-4.750185995008832e-05	-3.441007844789289e-06	-1.1394065711222864e-08	-2.2788131422445725e-08	0.0	-2.2788131422445755e-08	-5.6970328556113114e-08	-1.139406571122292e-08	0.0	-7.975845997856027e-08	-5.46915154138692e-07	-2.962457084917965e-07	0.0	-6.836439426733648e-08	0.0	-1.8515356780737144e-05	-7.121291069514366e-06	-2.3585716022231524e-06	-0.00018490289836172388	-1.1394065711222863e-08	-5.81097351272367e-07	0.0	0.0	0.0	0.0	0.0	0.0	0.0	0.0	0.0005384795325081067	0.0	-5.697032855611443e-07	0.0	0.0	-4.5576262844891266e-08	-1.4812285424589754e-07	0.0
12x48_G.HN.44	-1.8945321524556931e-06	-2.105035724950765e-07	-2.105035724950767e-06	0.0008385702007215252	0.018939738761090084	1.2774682503627964e-05	0.0008675824521099508	0.009971414069728703	1.5222518171684134e-05	-0.00012103955418466893	-1.0946185769743987e-05	-2.105035724950792e-07	-0.0008775893937319761	-6.357207889351261e-05	-2.1050357249507726e-07	-4.210071449901545e-07	0.0	-4.2100714499015716e-07	-1.070445637550774e-06	-2.1050357249508157e-07	0.0	-1.4735250074655413e-06	-1.010417147976361e-05	-5.473092884871989e-06	-7.1711100301563115e-09	8.94950116023583e-06	-5.378332522617363e-09	-0.00034206830530450033	-0.00013156473280942347	-4.357423950648102e-05	-0.003416051974450109	-2.105035724950772e-07	-1.0735682197248949e-05	0.0	-2.9939384375904354e-07	-1.8824163829161286e-07	0.0	0.0	0.0	0.0	0.0	0.012816601911295652	-3.5855550150781247e-09	-1.0525178624753875e-05	0.0	-7.1711100301563785e-09	-8.420142899803143e-07	-2.7365464424359968e-06	0.0
12x48_G.HN.45	-1.289894231459208e-09	-1.4332158127324382e-10	-1.4332158127324213e-09	-4.557626284489176e-08	1.2774682503627964e-05	1.361612350728326e-05	-6.521131947932629e-08	9.344423777434142e-06	-1.4332158127324283e-10	-8.240990923211466e-08	-7.452722226208681e-09	-1.4332158127324227e-10	-5.975076723281474e-07	-4.328311754451948e-08	-1.4332158127324325e-10	-2.866431625464864e-10	0.0	-2.8664316254648675e-10	-7.166079063662184e-10	-1.4332158127324123e-10	0.0	-1.0032510689127094e-09	-6.879435901115614e-09	-3.726361113104343e-09	0.0	-8.599294876394391e-10	0.0	-2.3289756956902246e-07	-8.957598829577668e-08	-2.966756732356164e-08	-2.325822620902178e-06	-1.433215812732433e-10	-7.3094006449353756e-09	0.0	0.0	0.0	0.0	0.0	0.0	0.0	0.0	9.19264622286583e-06	0.0	-7.166079063662126e-09	0.0	0.0	-5.732863250929743e-10	-1.86318055655217e-09	0.0
12x48_G.HN.47	-1.467254688284835e-07	-1.6302829869831457e-08	-1.63028298698314e-07	6.630335826783808e-05	0.0008675824521099508	-6.521131947932629e-08	0.00157892321720923	0.00024487283861167016	2.0596570280947845e-05	-9.374127175152986e-06	-8.477471532312289e-07	-1.6302829869831546e-08	-6.79664977273277e-05	-4.923454620689108e-06	-1.6302829869831493e-08	-3.260565973966298e-08	0.0	-3.260565973966326e-08	-8.530656330741414e-08	-1.630282986983163e-08	0.0	-1.1411980908882206e-07	-7.825358337518975e-07	-4.238735766156149e-07	-1.516965583302376e-09	-9.781697921898904e-08	-1.137724187476776e-09	-2.6492098538476044e-05	-1.018926866864455e-05	-3.3746857830551103e-06	-0.0002645623231276248	-1.630282986983149e-08	-8.314443233614008e-07	0.0	-6.333331310287203e-08	-3.98203465616869e-08	0.0	0.0	0.0	0.0	0.0	0.0007826895340588442	-7.584827916511898e-10	-8.151414934915867e-07	0.0	-1.516965583302377e-09	-6.521131947932641e-08	-2.1193678830780595e-07	0.0
12x48_G.HN.48	-1.9532223399870865e-06	-2.1702470444300994e-07	-2.17024704443011e-06	0.000502887409318682	0.009971414069728703	9.344423777434142e-06	0.00024487283861167016	0.02111256232872367	0.001508285166273241	0.0007262543445457828	-1.1285284631036352e-05	-2.1702470444300854e-07	-0.0009047759928229034	-6.554146074178836e-05	-2.1702470444300968e-07	-4.3404940888601935e-07	0.0	-4.3404940888601565e-07	-1.2692279816431219e-06	-2.1702470444300745e-07	0.0	-1.5191729311010696e-06	-1.0417185813264381e-05	-5.6426423155181905e-06	-7.364178377122302e-08	1.2314548566950128e-05	-5.523133782841762e-08	-0.0003492609705214898	-0.00012883209188007663	-4.492411381970263e-05	-0.0035218769037011787	-2.1702470444300968e-07	-1.106825992659344e-05	0.0	3.296297259535173e-07	-1.9330968239945566e-06	0.0	0.0	0.0	0.0	0.0	0.012031425264627351	-3.6820891885611563e-08	0.00012531573271393128	0.0	-7.364178377122335e-08	-8.680988177720271e-07	3.122042082626156e-05	0.0
12x48_G.HN.51	-3.2247355786480113e-10	-3.58303953183108e-11	-3.5830395318310666e-10	-1.1394065711222892e-08	1.5222518171684134e-05	-1.4332158127324283e-10	2.0596570280947845e-05	0.001508285166273241	0.026394402534680284	3.3835717210940765e-06	-1.8631805565521666e-09	-3.583039531831041e-11	-1.4937691808203683e-07	-1.0820779386129872e-08	-3.583039531831065e-11	-7.166079063662129e-11	0.0	-7.166079063662138e-11	3.1117611670229157e-05	-3.583039531831023e-11	0.0	-2.5081276722817657e-10	-1.7198589752789087e-09	-9.315902782760837e-10	1.2447116328882504e-05	-2.1498237190986217e-10	2.526988849857553e-06	-5.822439239225579e-08	-2.2393997073944124e-08	-7.416891830890349e-09	-5.814556552255462e-07	-3.5830395318310663e-11	-1.8273501612338443e-09	0.0	0.00046179614535800086	0.0002722700164587338	0.0	0.0	0.0	0.0	0.0	-1.4245495578112384e-06	-5.8479023236307e-07	-1.791519765915524e-09	0.0	5.638767932077997e-06	-1.433215812732428e-10	-4.657951391380415e-10	0.0
12x48_G.HN.52	-1.8542229577225883e-07	-2.0602477308028936e-08	-2.0602477308028836e-07	-6.551587783953065e-06	-0.00012103955418466893	-8.240990923211466e-08	-9.374127175152986e-06	0.0007262543445457828	3.3835717210940765e-06	0.0019455537396290904	1.2545367973590767e-05	-2.0602477308028747e-08	-8.589172789717158e-05	-6.221948147024696e-06	-2.0602477308028883e-08	-4.1204954616057766e-08	0.0	-4.120495461605726e-08	1.0109510208666134e-05	-2.0602477308028648e-08	0.0	-1.4421734115620142e-07	-9.889189107853903e-07	-5.356644100087506e-07	0.0	-1.2361486384817474e-07	0.0	-3.347902562554689e-05	1.0952671071296649e-05	-4.264712802761966e-06	-0.000334337001754691	-2.0602477308028886e-08	-1.0507263427094714e-06	0.0	0.0	0.0	0.0	0.0	0.0	0.0	0.0	-0.00013299053173032274	0.0	8.067005689624797e-05	0.0	0.0	-8.240990923211463e-08	3.0369735580614604e-05	0.0
12x48_G.HN.53	-1.6768625008969697e-08	-1.863180556552158e-09	-1.863180556552153e-08	-5.924914169835911e-07	-1.0946185769743987e-05	-7.452722226208681e-09	-8.477471532312289e-07	-1.1285284631036352e-05	-1.8631805565521666e-09	1.2545367973590767e-05	0.00017692017292796866	-1.8631805565521518e-09	-7.767599740266005e-06	-5.626805280787528e-07	-1.8631805565521518e-09	-3.7263611131043035e-09	0.0	-3.7263611131043374e-09	-9.315902782760938e-09	-1.8631805565521443e-09	0.0	-1.3042263895865037e-08	-8.943266671450335e-08	-4.844269447035558e-08	0.0	-1.1179083339312955e-08	0.0	-3.027668404397248e-06	-1.1644878478451086e-06	-3.856783752063026e-07	-3.023569407172851e-05	-1.8631805565521534e-09	-9.502220838416085e-08	0.0	0.0	0.0	0.0	0.0	0.0	0.0	0.0	-1.325839284042509e-05	0.0	-9.315902782760766e-08	0.0	0.0	-7.45272222620868e-09	-2.422134723517789e-08	0.0
12x48_G.S1.03	-3.224735578648013e-10	-3.5830395318310625e-11	-3.583039531831062e-10	-1.1394065711222854e-08	-2.105035724950792e-07	-1.4332158127324227e-10	-1.6302829869831546e-08	-2.1702470444300854e-07	-3.583039531831041e-11	-2.0602477308028747e-08	-1.8631805565521518e-09	3.404138368006793e-06	-1.493769180820362e-07	3.393353419015929e-06	-3.5830395318310476e-11	-7.166079063662094e-11	0.0	-7.166079063662108e-11	-1.7915197659155395e-10	-3.583039531831009e-11	0.0	-2.50812767228176e-10	-1.719858975278913e-09	-9.315902782760759e-10	0.0	-2.14982371909864e-10	0.0	-5.822439239225626e-08	-2.2393997073944098e-08	-7.416891830890275e-09	2.8227185431765184e-06	-3.583039531831049e-11	-1.827350161233834e-09	0.0	0.0	0.0	0.0	0.0	0.0	0.0	0.0	-2.5496909308510114e-07	0.0	-1.7915197659155226e-09	0.0	0.0	-1.4332158127324227e-10	-4.657951391380377e-10	0.0
12x48_G.h2s4.02	2.9293175522880317e-05	3.254797280320042e-06	3.254797280320053e-05	-4.750185995008832e-05	-0.0008775893937319761	-5.975076723281474e-07	-6.79664977273277e-05	-0.0009047759928229034	-1.4937691808203683e-07	-8.589172789717158e-05	-7.767599740266005e-06	-1.493769180820362e-07	0.013569249861654283	0.0004348767327139168	-1.4937691808203739e-07	-2.9875383616407467e-07	0.0	-2.987538361640755e-07	-7.468845904101879e-07	-1.493769180820359e-07	0.0	-1.0456384265742551e-06	-3.7659178695357654e-06	-4.796256717309184e-07	0.0	-8.962615084922192e-07	0.0	9.087157956009084e-05	-9.336057380127313e-05	0.00012226681688511128	0.008653094214965044	3.254797280320044e-06	5.365691274905349e-05	0.0	0.0	0.0	0.0	0.0	0.0	0.0	0.0	-0.0010629661490717814	0.0	-7.468845904101925e-06	0.0	0.0	-5.975076723281489e-07	-1.9418999350665004e-06	0.0
12x48_G.h2s4.03	1.0115135580731118e-05	-1.0820779386129867e-08	-1.082077938612989e-07	-3.441007844789289e-06	-6.357207889351261e-05	-4.328311754451948e-08	-4.923454620689108e-06	-6.554146074178836e-05	-1.0820779386129872e-08	-6.221948147024696e-06	-5.626805280787528e-07	3.393353419015929e-06	0.0004348767327139168	0.001024792732542828	-1.0820779386129846e-08	-2.1641558772259692e-08	0.0	-2.1641558772259857e-08	-5.410389693064942e-08	-1.0820779386129813e-08	0.0	-7.574545570290918e-08	-5.193974105342347e-07	-2.8134026403937725e-07	0.0	-6.492467631677957e-08	0.0	-1.758376650246113e-05	-6.76298711633113e-06	1.1376795460679425e-05	0.0006822522901192108	-1.0820779386129853e-08	2.8523144497094714e-06	0.0	0.0	0.0	0.0	0.0	0.0	0.0	0.0	-7.700066611170091e-05	0.0	-5.410389693064961e-07	0.0	0.0	-4.3283117544519576e-08	-1.4067013201968793e-07	0.0
12x48_G.h3s5.01	-3.2247355786479906e-10	-3.583039531831048e-11	-3.583039531831095e-10	-1.1394065711222864e-08	-2.1050357249507726e-07	-1.4332158127324325e-10	-1.6302829869831493e-08	-2.1702470444300968e-07	-3.583039531831065e-11	-2.0602477308028883e-08	-1.8631805565521518e-09	-3.5830395318310476e-11	-1.4937691808203739e-07	-1.0820779386129846e-08	3.4041383680067792e-06	3.4041025376114366e-06	0.0	-7.166079063662156e-11	-1.7915197659155338e-10	-3.583039531831033e-11	0.0	-2.5081276722817605e-10	-1.7198589752789141e-09	-9.315902782760759e-10	0.0	-2.149823719098661e-10	0.0	-5.822439239225617e-08	-2.23939970739442e-08	-7.416891830890301e-09	2.822718543176535e-06	-3.583039531831037e-11	-1.827350161233836e-09	0.0	0.0	0.0	0.0	0.0	0.0	0.0	0.0	-2.549690930851001e-07	0.0	-1.7915197659155327e-09	0.0	0.0	-1.433215812732432e-10	-4.657951391380377e-10	0.0
12x48_G.h3s5.02	-6.44947115729598e-10	-7.166079063662096e-11	-7.166079063662191e-10	-2.2788131422445725e-08	-4.210071449901545e-07	-2.866431625464864e-10	-3.260565973966298e-08	-4.3404940888601935e-07	-7.166079063662129e-11	-4.1204954616057766e-08	-3.7263611131043035e-09	-7.166079063662094e-11	-2.9875383616407467e-07	-2.1641558772259692e-08	3.4041025376114366e-06	6.808205075222872e-06	0.0	-1.433215812732431e-10	-3.5830395318310676e-10	-7.166079063662065e-11	0.0	-5.016255344563521e-10	-3.4397179505578282e-09	-1.8631805565521518e-09	0.0	-4.299647438197322e-10	0.0	-1.1644878478451234e-07	-4.47879941478884e-08	-1.4833783661780602e-08	5.645437086353069e-06	-7.166079063662072e-11	-3.654700322467672e-09	0.0	0.0	0.0	0.0	0.0	0.0	0.0	0.0	-5.099381861702002e-07	0.0	-3.5830395318310655e-09	0.0	0.0	-2.866431625464864e-10	-9.315902782760755e-10	0.0
12x48_G.h4s6.12	0.0	0.0	0.0	0.0	0.0	0.0	0.0	0.0	0.0	0.0	0.0	0.0	0.0	0.0	0.0	0.0	0.0	0.0	0.0	0.0	0.0	0.0	0.0	0.0	0.0	0.0	0.0	0.0	0.0	0.0	0.0	0.0	0.0	0.0	0.0	0.0	0.0	0.0	0.0	0.0	0.0	0.0	0.0	0.0	0.0	0.0	0.0	0.0	0.0
12x48_G.hns1.01	-6.449471157296054e-10	-7.166079063662186e-11	-7.166079063662122e-10	-2.2788131422445755e-08	-4.2100714499015716e-07	-2.8664316254648675e-10	-3.260565973966326e-08	-4.3404940888601565e-07	-7.166079063662138e-11	-4.120495461605726e-08	-3.7263611131043374e-09	-7.166079063662108e-11	-2.987538361640755e-07	-2.1641558772259857e-08	-7.166079063662156e-11	-1.433215812732431e-10	0.0	6.8082050752228215e-06	-3.5830395318310873e-10	-7.166079063662072e-11	0.0	-5.016255344563507e-10	-3.4397179505578365e-09	-1.863180556552171e-09	0.0	-4.2996474381972796e-10	0.0	-1.1644878478451073e-07	-4.478799414788857e-08	-1.4833783661780733e-08	-1.1629113104510902e-06	-7.16607906366216e-11	-3.6547003224677163e-09	0.0	0.0	0.0	0.0	0.0	0.0	0.0	0.0	-5.099381861702011e-07	0.0	-3.5830395318310274e-09	0.0	0.0	-2.8664316254648665e-10	-9.315902782760848e-10	0.0
12x48_G.hns1.02	-1.6123677893240151e-09	-1.791519765915535e-10	-1.7915197659155387e-09	-5.6970328556113114e-08	-1.070445637550774e-06	-7.166079063662184e-10	-8.530656330741414e-08	-1.2692279816431219e-06	3.1117611670229157e-05	1.0109510208666134e-05	-9.315902782760938e-09	-1.7915197659155395e-10	-7.468845904101879e-07	-5.410389693064942e-08	-1.7915197659155338e-10	-3.5830395318310676e-10	0.0	-3.5830395318310873e-10	5.105826956709595e-05	-1.7915197659155504e-10	0.0	-1.2540638361408598e-09	-8.599294876394664e-09	-4.657951391380458e-09	-1.3790596211839982e-09	-1.0749118595493392e-09	-1.0342947158879622e-09	-2.9112196196127937e-07	6.696378411434512e-06	-3.7084459154451886e-08	-2.9072782761277487e-06	-1.7915197659155333e-10	-9.136750806169174e-09	0.0	-5.757573918443286e-08	-3.62003150560798e-08	0.0	0.0	0.0	0.0	0.0	-1.2762245250467e-06	-6.895298105919985e-10	-8.957598829577655e-09	0.0	-1.3790596211839634e-09	-7.166079063662149e-10	-2.328975695690231e-09	0.0
12x48_G.hns1.03	-3.2247355786480247e-10	-3.583039531831048e-11	-3.583039531831063e-10	-1.139406571122292e-08	-2.1050357249508157e-07	-1.4332158127324123e-10	-1.630282986983163e-08	-2.1702470444300745e-07	-3.583039531831023e-11	-2.0602477308028648e-08	-1.8631805565521443e-09	-3.583039531831009e-11	-1.493769180820359e-07	-1.0820779386129813e-08	-3.583039531831033e-11	-7.166079063662065e-11	0.0	-7.166079063662072e-11	-1.7915197659155504e-10	3.404138368006808e-06	0.0	-2.508127672281757e-10	-1.7198589752789151e-09	-9.315902782760726e-10	0.0	-2.1498237190986233e-10	0.0	-5.822439239225617e-08	-2.2393997073944012e-08	-7.416891830890279e-09	-5.814556552255456e-07	-3.5830395318310347e-11	-1.8273501612338294e-09	0.0	0.0	0.0	0.0	0.0	0.0	0.0	0.0	-2.5496909308510167e-07	0.0	-1.791519765915518e-09	0.0	0.0	-1.4332158127324165e-10	-4.657951391380361e-10	0.0
12x49_G.H3.16	0.0	0.0	0.0	0.0	0.0	0.0	0.0	0.0	0.0	0.0	0.0	0.0	0.0	0.0	0.0	0.0	0.0	0.0	0.0	0.0	0.0	0.0	0.0	0.0	0.0	0.0	0.0	0.0	0.0	0.0	0.0	0.0	0.0	0.0	0.0	0.0	0.0	0.0	0.0	0.0	0.0	0.0	0.0	0.0	0.0	0.0	0.0	0.0	0.0
12x49_G.H3.17	-2.257314905053582e-09	-2.5081276722817657e-10	-2.508127672281751e-09	-7.975845997856027e-08	-1.4735250074655413e-06	-1.0032510689127094e-09	-1.1411980908882206e-07	-1.5191729311010696e-06	-2.5081276722817657e-10	-1.4421734115620142e-07	-1.3042263895865037e-08	-2.50812767228176e-10	-1.0456384265742551e-06	-7.574545570290918e-08	-2.5081276722817605e-10	-5.016255344563521e-10	0.0	-5.016255344563507e-10	-1.2540638361408598e-09	-2.508127672281757e-10	0.0	2.382746369944405e-05	-1.2039012826952486e-08	-6.521131947932526e-09	0.0	-1.5048766033690637e-09	0.0	2.3421648642068658e-05	-1.5675797951761075e-07	-5.19182428162331e-08	-4.070189586578828e-06	-2.5081276722817616e-10	-1.2791451128637018e-08	0.0	0.0	0.0	0.0	0.0	0.0	0.0	0.0	-1.7847836515957006e-06	0.0	-1.2540638361408711e-08	0.0	0.0	-1.0032510689127063e-09	-3.2605659739662654e-09	0.0
12x49_G.H5.18	-1.5478730777510265e-08	-1.7198589752789147e-09	-1.719858975278942e-08	-5.46915154138692e-07	-1.010417147976361e-05	-6.879435901115614e-09	-7.825358337518975e-07	-1.0417185813264381e-05	-1.7198589752789087e-09	-9.889189107853903e-07	-8.943266671450335e-08	-1.719858975278913e-09	-3.7659178695357654e-06	-5.193974105342347e-07	-1.7198589752789141e-09	-3.4397179505578282e-09	0.0	-3.4397179505578365e-09	-8.599294876394664e-09	-1.7198589752789151e-09	0.0	-1.2039012826952486e-08	0.00016331780829248737	-4.471633335725172e-08	0.0	-1.0319153851673709e-08	0.0	-2.7947708348282345e-06	-1.074911859549333e-06	-3.560108078827345e-07	-1.4293174657217988e-05	-1.7198589752789129e-09	-8.771280773922474e-08	0.0	0.0	0.0	0.0	0.0	0.0	0.0	0.0	-1.2238516468084944e-05	0.0	-8.599294876394681e-08	0.0	0.0	-6.879435901115635e-09	-2.2358166678625877e-08	0.0
12x49_G.H5.21	-8.384312504484834e-09	-9.315902782760794e-10	-9.31590278276075e-09	-2.962457084917965e-07	-5.473092884871989e-06	-3.726361113104343e-09	-4.238735766156149e-07	-5.6426423155181905e-06	-9.315902782760837e-10	-5.356644100087506e-07	-4.844269447035558e-08	-9.315902782760759e-10	-4.796256717309184e-07	-2.8134026403937725e-07	-9.315902782760759e-10	-1.8631805565521518e-09	0.0	-1.863180556552171e-09	-4.657951391380458e-09	-9.315902782760726e-10	0.0	-6.521131947932526e-09	-4.471633335725172e-08	8.848430781121825e-05	0.0	-5.5895416696564635e-09	0.0	-1.5138342021986241e-06	-5.822439239225526e-07	-1.92839187603151e-07	-1.5117847035864328e-05	-9.315902782760767e-10	-4.7511104192080505e-08	0.0	0.0	0.0	0.0	0.0	0.0	0.0	0.0	-6.629196420212525e-06	0.0	-4.657951391380383e-08	0.0	0.0	-3.7263611131043416e-09	-1.2110673617588944e-08	0.0
12x49_G.H5.22	0.0	0.0	0.0	0.0	-7.1711100301563115e-09	0.0	-1.516965583302376e-09	-7.364178377122302e-08	1.2447116328882504e-05	0.0	0.0	0.0	0.0	0.0	0.0	0.0	0.0	0.0	-1.3790596211839982e-09	0.0	0.0	0.0	0.0	0.0	1.361614516975965e-05	0.0	-4.137178863551841e-10	0.0	0.0	0.0	0.0	0.0	0.0	0.0	-2.3030295673772285e-08	-1.4480126022431357e-08	0.0	0.0	0.0	0.0	0.0	-5.51623848473583e-10	-2.7581192423678516e-10	0.0	0.0	-5.516238484735731e-10	0.0	0.0	0.0
12x49_G.HN.48	-1.9348413471888084e-09	-2.149823719098662e-10	-2.149823719098668e-09	-6.836439426733648e-08	8.94950116023583e-06	-8.599294876394391e-10	-9.781697921898904e-08	1.2314548566950128e-05	-2.1498237190986217e-10	-1.2361486384817474e-07	-1.1179083339312955e-08	-2.14982371909864e-10	-8.962615084922192e-07	-6.492467631677957e-08	-2.149823719098661e-10	-4.299647438197322e-10	0.0	-4.2996474381972796e-10	-1.0749118595493392e-09	-2.1498237190986233e-10	0.0	-1.5048766033690637e-09	-1.0319153851673709e-08	-5.5895416696564635e-09	0.0	2.0423755296181255e-05	0.0	-3.493463543535315e-07	-1.3436398244366785e-07	-4.45013509853418e-08	-3.4887339313533268e-06	-2.1498237190986594e-10	-1.0964100967403077e-08	0.0	0.0	0.0	0.0	0.0	0.0	0.0	0.0	1.5491056433499686e-05	0.0	-1.0749118595493175e-08	0.0	0.0	-8.599294876394498e-10	-2.7947708348282367e-09	0.0
12x49_G.HN.51	0.0	0.0	0.0	0.0	-5.378332522617363e-09	0.0	-1.137724187476776e-09	-5.523133782841762e-08	2.526988849857553e-06	0.0	0.0	0.0	0.0	0.0	0.0	0.0	0.0	0.0	-1.0342947158879622e-09	0.0	0.0	0.0	0.0	0.0	-4.137178863551841e-10	0.0	1.0212212306791273e-05	0.0	0.0	0.0	0.0	0.0	0.0	0.0	-1.72727217553287e-08	3.393314103885203e-06	0.0	0.0	0.0	0.0	0.0	-4.1371788635518993e-10	-2.0685894317759166e-10	0.0	0.0	-4.1371788635518254e-10	0.0	0.0	0.0
12x49_G.h2s4.02	-5.240195315303034e-07	-5.822439239225602e-08	2.8219302744795366e-06	-1.8515356780737144e-05	-0.00034206830530450033	-2.3289756956902246e-07	-2.6492098538476044e-05	-0.0003492609705214898	-5.822439239225579e-08	-3.347902562554689e-05	-3.027668404397248e-06	-5.822439239225626e-08	9.087157956009084e-05	-1.758376650246113e-05	-5.822439239225617e-08	-1.1644878478451234e-07	0.0	-1.1644878478451073e-07	-2.9112196196127937e-07	-5.822439239225617e-08	0.0	2.3421648642068658e-05	-2.7947708348282345e-06	-1.5138342021986241e-06	0.0	-3.493463543535315e-07	0.0	0.005437168434765989	0.00043678996833272844	-1.2052449225196771e-05	-0.0009040153493606883	-5.822439239225614e-08	-2.969444012005012e-06	0.0	0.0	0.0	0.0	0.0	0.0	0.0	0.0	-0.0004143247762632862	0.0	-2.911219619612748e-06	0.0	0.0	-2.328975695690221e-07	-7.569171010993087e-07	0.0
12x49_G.h2s4.03	-2.0154597366549817e-07	-2.2393997073944247e-08	-2.2393997073944415e-07	-7.121291069514366e-06	-0.00013156473280942347	-8.957598829577668e-08	-1.018926866864455e-05	-0.00012883209188007663	-2.2393997073944124e-08	1.0952671071296649e-05	-1.1644878478451086e-06	-2.2393997073944098e-08	-9.336057380127313e-05	-6.76298711633113e-06	-2.23939970739442e-08	-4.47879941478884e-08	0.0	-4.478799414788857e-08	6.696378411434512e-06	-2.2393997073944012e-08	0.0	-1.5675797951761075e-07	-1.074911859549333e-06	-5.822439239225526e-07	0.0	-1.3436398244366785e-07	0.0	0.00043678996833272844	0.0021408438409636576	-4.635557394306461e-06	-0.00036000561031756736	-2.23939970739442e-08	-1.142093850771161e-06	0.0	0.0	0.0	-2.723067052016512e-10	-1.906146936411508e-09	-1.9878389479720093e-08	-1.3615335260082468e-08	-4.041031505192422e-07	-0.00015935568317818852	0.0	-1.11969985369721e-06	0.0	0.0	-8.957598829577715e-08	3.1130522364408204e-06	-5.446134104032914e-10
12x49_G.h3s5.01	-6.67520264780129e-08	-7.41689183089033e-09	3.330005280093178e-06	-2.3585716022231524e-06	-4.357423950648102e-05	-2.966756732356164e-08	-3.3746857830551103e-06	-4.492411381970263e-05	-7.416891830890349e-09	-4.264712802761966e-06	-3.856783752063026e-07	-7.416891830890275e-09	0.00012226681688511128	1.1376795460679425e-05	-7.416891830890301e-09	-1.4833783661780602e-08	0.0	-1.4833783661780733e-08	-3.7084459154451886e-08	-7.416891830890279e-09	0.0	-5.19182428162331e-08	-3.560108078827345e-07	-1.92839187603151e-07	0.0	-4.45013509853418e-08	0.0	-1.2052449225196771e-05	-4.635557394306461e-06	0.000703128762460235	0.0005570693448503259	-7.416891830890309e-09	-3.7826148337541006e-07	0.0	0.0	0.0	0.0	0.0	0.0	0.0	0.0	-5.277860226861542e-05	0.0	-3.708445915445141e-07	0.0	0.0	-2.966756732356157e-08	-9.641959380157572e-08	0.0
12x49_G.h3s5.02	2.5404466888588662e-05	-5.814556552255451e-07	1.4610488638157005e-05	-0.00018490289836172388	-0.003416051974450109	-2.325822620902178e-06	-0.0002645623231276248	-0.0035218769037011787	-5.814556552255462e-07	-0.000334337001754691	-3.023569407172851e-05	2.8227185431765184e-06	0.008653094214965044	0.0006822522901192108	2.822718543176535e-06	5.645437086353069e-06	0.0	-1.1629113104510902e-06	-2.9072782761277487e-06	-5.814556552255456e-07	0.0	-4.070189586578828e-06	-1.4293174657217988e-05	-1.5117847035864328e-05	0.0	-3.4887339313533268e-06	0.0	-0.0009040153493606883	-0.00036000561031756736	0.0005570693448503259	0.04580707651866881	-5.814556552255451e-07	0.00011332107791638462	0.0	0.0	0.0	0.0	0.0	0.0	0.0	0.0	-0.004137638442585024	0.0	-2.907278276127759e-05	0.0	0.0	-2.325822620902181e-06	-7.558923517932121e-06	0.0
12x49_G.h3s5.03	-3.2247355786479983e-10	-3.583039531831052e-11	-3.583039531831091e-10	-1.1394065711222863e-08	-2.105035724950772e-07	-1.433215812732433e-10	-1.630282986983149e-08	-2.1702470444300968e-07	-3.5830395318310663e-11	-2.0602477308028886e-08	-1.8631805565521534e-09	-3.583039531831049e-11	3.254797280320044e-06	-1.0820779386129853e-08	-3.583039531831037e-11	-7.166079063662072e-11	0.0	-7.16607906366216e-11	-1.7915197659155333e-10	-3.5830395318310347e-11	0.0	-2.5081276722817616e-10	-1.7198589752789129e-09	-9.315902782760767e-10	0.0	-2.1498237190986594e-10	0.0	-5.822439239225614e-08	-2.23939970739442e-08	-7.416891830890309e-09	-5.814556552255451e-07	3.4041383680067784e-06	-1.827350161233837e-09	0.0	0.0	0.0	0.0	0.0	0.0	0.0	0.0	-2.5496909308510024e-07	0.0	-1.7915197659155327e-09	0.0	0.0	-1.4332158127324327e-10	-4.657951391380382e-10	0.0
12x49_G.h4s6.10	-1.6446151451104736e-08	-1.827350161233842e-09	-1.827350161233858e-08	-5.81097351272367e-07	-1.0735682197248949e-05	-7.3094006449353756e-09	-8.314443233614008e-07	-1.106825992659344e-05	-1.8273501612338443e-09	-1.0507263427094714e-06	-9.502220838416085e-08	-1.827350161233834e-09	5.365691274905349e-05	2.8523144497094714e-06	-1.827350161233836e-09	-3.654700322467672e-09	0.0	-3.6547003224677163e-09	-9.136750806169174e-09	-1.8273501612338294e-09	0.0	-1.2791451128637018e-08	-8.771280773922474e-08	-4.7511104192080505e-08	0.0	-1.0964100967403077e-08	0.0	-2.969444012005012e-06	-1.142093850771161e-06	-3.7826148337541006e-07	0.00011332107791638462	-1.827350161233837e-09	0.00017351968926028344	0.0	0.0	0.0	0.0	0.0	0.0	0.0	0.0	-1.3003423747340216e-05	0.0	-9.136750806169267e-08	0.0	0.0	-7.309400644935401e-09	-2.3755552096040206e-08	0.0
12x49_G.h4s6.12	0.0	0.0	0.0	0.0	0.0	0.0	0.0	0.0	0.0	0.0	0.0	0.0	0.0	0.0	0.0	0.0	0.0	0.0	0.0	0.0	0.0	0.0	0.0	0.0	0.0	0.0	0.0	0.0	0.0	0.0	0.0	0.0	0.0	0.0	0.0	0.0	0.0	0.0	0.0	0.0	0.0	0.0	0.0	0.0	0.0	0.0	0.0	0.0	0.0
12x49_G.hns1.01	0.0	0.0	0.0	0.0	-2.9939384375904354e-07	0.0	-6.333331310287203e-08	3.296297259535173e-07	0.00046179614535800086	0.0	0.0	0.0	0.0	0.0	0.0	0.0	0.0	0.0	-5.757573918443286e-08	0.0	0.0	0.0	0.0	0.0	-2.3030295673772285e-08	0.0	-1.72727217553287e-08	0.0	0.0	0.0	0.0	0.0	0.0	0.0	0.0005675355762887824	9.471233229382138e-05	0.0	0.0	0.0	0.0	0.0	-2.3030295673772153e-08	-1.151514783688616e-08	0.0	0.0	-2.303029567377231e-08	0.0	0.0	0.0
12x49_G.hns1.02	0.0	0.0	0.0	0.0	-1.8824163829161286e-07	0.0	-3.98203465616869e-08	-1.9330968239945566e-06	0.0002722700164587338	0.0	0.0	0.0	0.0	0.0	0.0	0.0	0.0	0.0	-3.62003150560798e-08	0.0	0.0	0.0	0.0	0.0	-1.4480126022431357e-08	0.0	3.393314103885203e-06	0.0	0.0	0.0	0.0	0.0	0.0	0.0	9.471233229382138e-05	0.00035705818752412437	0.0	0.0	0.0	0.0	0.0	-1.4480126022431861e-08	-7.240063011215601e-09	0.0	0.0	-1.4480126022431355e-08	0.0	0.0	0.0
12x50_G.H3.16	0.0	0.0	0.0	0.0	0.0	0.0	0.0	0.0	0.0	0.0	0.0	0.0	0.0	0.0	0.0	0.0	0.0	0.0	0.0	0.0	0.0	0.0	0.0	0.0	0.0	0.0	0.0	0.0	-2.723067052016512e-10	0.0	0.0	0.0	0.0	0.0	0.0	0.0	3.4041401600639117e-06	-2.3826836705143915e-10	-2.4847986849650067e-09	-1.7019169075102841e-09	-5.0512893814905463e-08	0.0	0.0	0.0	0.0	0.0	0.0	0.0	-6.807667630041129e-11
12x50_G.H3.17	0.0	0.0	0.0	0.0	0.0	0.0	0.0	0.0	0.0	0.0	0.0	0.0	0.0	0.0	0.0	0.0	0.0	0.0	0.0	0.0	0.0	0.0	0.0	0.0	0.0	0.0	0.0	0.0	-1.906146936411508e-09	0.0	0.0	0.0	0.0	0.0	0.0	0.0	-2.3826836705143915e-10	2.3827551510245354e-05	-1.739359079475493e-08	-1.19134183525721e-08	-3.535902567043353e-07	0.0	0.0	0.0	0.0	0.0	0.0	0.0	-4.76536734102883e-10
12x50_G.H5.21	0.0	0.0	0.0	0.0	0.0	0.0	0.0	0.0	0.0	0.0	0.0	0.0	0.0	0.0	0.0	0.0	0.0	0.0	0.0	0.0	0.0	0.0	0.0	0.0	0.0	0.0	0.0	0.0	-1.9878389479720093e-08	0.0	0.0	0.0	0.0	0.0	0.0	0.0	-2.4847986849650067e-09	-1.739359079475493e-08	0.000248323326179348	-1.2423993424824959e-07	9.929255545120342e-06	0.0	0.0	0.0	0.0	0.0	0.0	0.0	-4.969597369930019e-09
12x50_G.h3s5.01	0.0	0.0	0.0	0.0	0.0	0.0	0.0	0.0	0.0	0.0	0.0	0.0	0.0	0.0	0.0	0.0	0.0	0.0	0.0	0.0	0.0	0.0	0.0	0.0	0.0	0.0	0.0	0.0	-1.3615335260082468e-08	0.0	0.0	0.0	0.0	0.0	0.0	0.0	-1.7019169075102841e-09	-1.19134183525721e-08	-1.2423993424824959e-07	0.0001701236140747287	-2.5256446907452866e-06	0.0	0.0	0.0	0.0	0.0	0.0	0.0	-3.4038338150206137e-09
12x50_G.h4s6.12	0.0	0.0	0.0	0.0	0.0	0.0	0.0	0.0	0.0	0.0	0.0	0.0	0.0	0.0	0.0	0.0	0.0	0.0	0.0	0.0	0.0	0.0	0.0	0.0	0.0	0.0	0.0	0.0	-4.041031505192422e-07	0.0	0.0	0.0	0.0	0.0	0.0	0.0	-5.0512893814905463e-08	-3.535902567043353e-07	9.929255545120342e-06	-2.5256446907452866e-06	0.004976833376007362	0.0	0.0	0.0	0.0	0.0	0.0	0.0	-1.0102578762981066e-07
12x51_G.HN.48	-2.2947218377659123e-06	-2.5496909308510024e-07	-2.5496909308510096e-06	0.0005384795325081067	0.012816601911295652	9.19264622286583e-06	0.0007826895340588442	0.012031425264627351	-1.4245495578112384e-06	-0.00013299053173032274	-1.325839284042509e-05	-2.5496909308510114e-07	-0.0010629661490717814	-7.700066611170091e-05	-2.549690930851001e-07	-5.099381861702002e-07	0.0	-5.099381861702011e-07	-1.2762245250467e-06	-2.5496909308510167e-07	0.0	-1.7847836515957006e-06	-1.2238516468084944e-05	-6.629196420212525e-06	-5.51623848473583e-10	1.5491056433499686e-05	-4.1371788635518993e-10	-0.0004143247762632862	-0.00015935568317818852	-5.277860226861542e-05	-0.004137638442585024	-2.5496909308510024e-07	-1.3003423747340216e-05	0.0	-2.3030295673772153e-08	-1.4480126022431861e-08	0.0	0.0	0.0	0.0	0.0	0.022423359674605015	-2.7581192423679193e-10	-1.2748454654255022e-05	0.0	-5.516238484735841e-10	-1.0198763723404048e-06	-3.3145982101062692e-06	0.0
12x51_G.HN.51	0.0	0.0	0.0	0.0	-3.5855550150781247e-09	0.0	-7.584827916511898e-10	-3.6820891885611563e-08	-5.8479023236307e-07	0.0	0.0	0.0	0.0	0.0	0.0	0.0	0.0	0.0	-6.895298105919985e-10	0.0	0.0	0.0	0.0	0.0	-2.7581192423678516e-10	0.0	-2.0685894317759166e-10	0.0	0.0	0.0	0.0	0.0	0.0	0.0	-1.151514783688616e-08	-7.240063011215601e-09	0.0	0.0	0.0	0.0	0.0	-2.7581192423679193e-10	6.808210490842162e-06	0.0	0.0	-2.7581192423678697e-10	0.0	0.0	0.0
12x51_G.HN.52	-1.612367789323994e-08	-1.791519765915537e-09	-1.7915197659155407e-08	-5.697032855611443e-07	-1.0525178624753875e-05	-7.166079063662126e-09	-8.151414934915867e-07	0.00012531573271393128	-1.791519765915524e-09	8.067005689624797e-05	-9.315902782760766e-08	-1.7915197659155226e-09	-7.468845904101925e-06	-5.410389693064961e-07	-1.7915197659155327e-09	-3.5830395318310655e-09	0.0	-3.5830395318310274e-09	-8.957598829577655e-09	-1.791519765915518e-09	0.0	-1.2540638361408711e-08	-8.599294876394681e-08	-4.657951391380383e-08	0.0	-1.0749118595493175e-08	0.0	-2.911219619612748e-06	-1.11969985369721e-06	-3.708445915445141e-07	-2.907278276127759e-05	-1.7915197659155327e-09	-9.136750806169267e-08	0.0	0.0	0.0	0.0	0.0	0.0	0.0	0.0	-1.2748454654255022e-05	0.0	0.00017011913393181013	0.0	0.0	-7.166079063662102e-09	-2.32897569569019e-08	0.0
12x51_G.HN.53	0.0	0.0	0.0	0.0	0.0	0.0	0.0	0.0	0.0	0.0	0.0	0.0	0.0	0.0	0.0	0.0	0.0	0.0	0.0	0.0	0.0	0.0	0.0	0.0	0.0	0.0	0.0	0.0	0.0	0.0	0.0	0.0	0.0	0.0	0.0	0.0	0.0	0.0	0.0	0.0	0.0	0.0	0.0	0.0	0.0	0.0	0.0	0.0	0.0
12x51_G.hns1.02	0.0	0.0	0.0	0.0	-7.1711100301563785e-09	0.0	-1.516965583302377e-09	-7.364178377122335e-08	5.638767932077997e-06	0.0	0.0	0.0	0.0	0.0	0.0	0.0	0.0	0.0	-1.3790596211839634e-09	0.0	0.0	0.0	0.0	0.0	-5.516238484735731e-10	0.0	-4.1371788635518254e-10	0.0	0.0	0.0	0.0	0.0	0.0	0.0	-2.303029567377231e-08	-1.4480126022431355e-08	0.0	0.0	0.0	0.0	0.0	-5.516238484735841e-10	-2.7581192423678697e-10	0.0	0.0	1.3616145169759956e-05	0.0	0.0	0.0
12x51_G.hns1.03	-1.2898942314592093e-09	-1.4332158127324382e-10	-1.4332158127324227e-09	-4.5576262844891266e-08	-8.420142899803143e-07	-5.732863250929743e-10	-6.521131947932641e-08	-8.680988177720271e-07	-1.433215812732428e-10	-8.240990923211463e-08	-7.45272222620868e-09	-1.4332158127324227e-10	-5.975076723281489e-07	-4.3283117544519576e-08	-1.433215812732432e-10	-2.866431625464864e-10	0.0	-2.8664316254648665e-10	-7.166079063662149e-10	-1.4332158127324165e-10	0.0	-1.0032510689127063e-09	-6.879435901115635e-09	-3.7263611131043416e-09	0.0	-8.599294876394498e-10	0.0	-2.328975695690221e-07	-8.957598829577715e-08	-2.966756732356157e-08	-2.325822620902181e-06	-1.4332158127324327e-10	-7.309400644935401e-09	0.0	0.0	0.0	0.0	0.0	0.0	0.0	0.0	-1.0198763723404048e-06	0.0	-7.166079063662102e-09	0.0	0.0	1.3616123507283236e-05	-1.86318055655217e-09	0.0
1x58_G.HN.48	-4.192156252242416e-09	-4.657951391380395e-10	-4.657951391380373e-09	-1.4812285424589754e-07	-2.7365464424359968e-06	-1.86318055655217e-09	-2.1193678830780595e-07	3.122042082626156e-05	-4.657951391380415e-10	3.0369735580614604e-05	-2.422134723517789e-08	-4.657951391380377e-10	-1.9418999350665004e-06	-1.4067013201968793e-07	-4.657951391380377e-10	-9.315902782760755e-10	0.0	-9.315902782760848e-10	-2.328975695690231e-09	-4.657951391380361e-10	0.0	-3.2605659739662654e-09	-2.2358166678625877e-08	-1.2110673617588944e-08	0.0	-2.7947708348282367e-09	0.0	-7.569171010993087e-07	3.1130522364408204e-06	-9.641959380157572e-08	-7.558923517932121e-06	-4.657951391380382e-10	-2.3755552096040206e-08	0.0	0.0	0.0	0.0	0.0	0.0	0.0	0.0	-3.3145982101062692e-06	0.0	-2.32897569569019e-08	0.0	0.0	-1.86318055655217e-09	4.424820924241886e-05	0.0
2x37_G.H5.18	0.0	0.0	0.0	0.0	0.0	0.0	0.0	0.0	0.0	0.0	0.0	0.0	0.0	0.0	0.0	0.0	0.0	0.0	0.0	0.0	0.0	0.0	0.0	0.0	0.0	0.0	0.0	0.0	-5.446134104032914e-10	0.0	0.0	0.0	0.0	0.0	0.0	0.0	-6.807667630041129e-11	-4.76536734102883e-10	-4.969597369930019e-09	-3.4038338150206137e-09	-1.0102578762981066e-07	0.0	0.0	0.0	0.0	0.0	0.0	0.0	6.808212243451554e-06
2x37_G.H5.21	0.0	0.0	0.0	0.0	0.0	0.0	0.0	0.0	0.0	0.0	0.0	0.0	0.0	0.0	0.0	0.0	0.0	0.0	0.0	0.0	0.0	0.0	0.0	0.0	0.0	0.0	0.0	0.0	-9.002459673966371e-07	0.0	0.0	0.0	0.0	0.0	0.0	0.0	3.2916434524774822e-06	9.424807373734251e-06	0.00020965240424523904	-5.626537296228993e-06	-1.0403613825582883e-05	0.0	0.0	0.0	0.0	0.0	0.0	0.0	-2.2506149184915986e-07
2x37_G.H5.22	0.0	0.0	0.0	0.0	0.0	0.0	0.0	0.0	0.0	0.0	0.0	0.0	0.0	0.0	0.0	0.0	0.0	0.0	0.0	0.0	0.0	0.0	0.0	0.0	0.0	0.0	0.0	0.0	-9.357003004138906e-06	0.0	0.0	0.0	0.0	0.0	0.0	0.0	2.2345488228847105e-06	1.5641841760192963e-05	0.00014269701888017158	-3.805622358545604e-05	0.0028190610201942034	0.0	0.0	0.0	0.0	0.0	0.0	0.0	1.0649234473673487e-06
2x37_G.H5.23	0.0	0.0	0.0	0.0	0.0	0.0	0.0	0.0	0.0	0.0	0.0	0.0	0.0	0.0	0.0	0.0	0.0	0.0	0.0	0.0	0.0	0.0	0.0	0.0	0.0	0.0	0.0	0.0	-5.446134104032995e-10	0.0	0.0	0.0	0.0	0.0	0.0	0.0	-6.80766763004123e-11	-4.765367341028823e-10	-4.969597369929973e-09	-3.4038338150205546e-09	-1.0102578762981042e-07	0.0	0.0	0.0	0.0	0.0	0.0	0.0	-1.361533526008233e-10
2x37_G.H5.24	0.0	0.0	0.0	0.0	0.0	0.0	0.0	0.0	0.0	0.0	0.0	0.0	0.0	0.0	0.0	0.0	0.0	0.0	0.0	0.0	0.0	0.0	0.0	0.0	0.0	0.0	0.0	0.0	-4.609063292243112e-06	0.0	0.0	0.0	0.0	0.0	0.0	0.0	2.8280412868717095e-06	1.9796289008101954e-05	7.028004600555063e-05	-2.8806645576519158e-05	0.0003194588577376264	0.0	0.0	0.0	0.0	0.0	0.0	0.0	-1.1522658230607648e-06
2x37_G.HN.48	-4.4823824543207253e-08	-4.980424949245207e-09	-4.980424949245216e-08	-1.5837751338599556e-06	0.0001511612359384922	-1.9921699796980915e-08	-2.2660933519065378e-06	0.00011621305661371043	-4.980424949245235e-09	-2.863744345816012e-06	-2.5898209736074846e-07	-4.980424949245206e-09	-2.076339161340322e-05	-1.50408833467204e-06	-4.980424949245198e-09	-9.960849898490396e-09	0.0	-9.96084989849052e-09	-2.4902124746225978e-08	-4.980424949245204e-09	0.0	-3.4862974644716174e-08	-2.3906039756376875e-07	-1.2949104868037394e-07	0.0	2.0395162640716792e-05	0.0	-8.093190542523525e-06	-3.112765593278289e-06	-1.0309479644937587e-06	-8.082233607635138e-05	-4.980424949245201e-09	-2.5400167241150507e-07	0.0	0.0	0.0	0.0	0.0	0.0	0.0	0.0	0.00023348905773493811	0.0	-2.490212474622613e-07	0.0	0.0	-1.9921699796980958e-08	-6.474552434018722e-08	0.0
2x37_G.HN.52	-2.4411248330365283e-07	-2.7123609255961266e-08	-2.712360925596152e-07	4.2437305232636204e-05	0.0014644398882590244	3.295679761378195e-06	8.083802978950081e-06	0.00150716183015208	-2.71236092559614e-08	-1.5596075322177746e-05	-1.4104276813099868e-06	-2.7123609255961157e-08	-0.00011307832698810309	-8.191329995300335e-06	-2.7123609255961154e-08	-5.424721851192231e-08	0.0	-5.424721851192295e-08	-1.3561804627980627e-07	-2.712360925596106e-08	0.0	-1.898652647917295e-07	-1.3019332442861416e-06	-7.052138406549915e-07	0.0	3.24143254286628e-06	0.0	-4.407586504093728e-05	-1.695225578497572e-05	-5.614587115983953e-06	-0.0004401619310057407	-2.7123609255961187e-08	-1.3833040720540266e-06	0.0	0.0	0.0	0.0	0.0	0.0	0.0	0.0	0.001784813605806191	0.0	-1.3561804627980773e-06	0.0	0.0	-1.0849443702384596e-07	-3.5260692032749833e-07	0.0
2x37_G.h4s6.12	0.0	0.0	0.0	0.0	0.0	0.0	0.0	0.0	0.0	0.0	0.0	0.0	0.0	0.0	0.0	0.0	0.0	0.0	0.0	0.0	0.0	0.0	0.0	0.0	0.0	0.0	0.0	0.0	-2.042300289012323e-08	0.0	0.0	0.0	0.0	0.0	0.0	0.0	3.4016213230408568e-06	6.790478269275323e-06	-1.8635990137237823e-07	-1.2764376806327085e-07	-3.7884670361179033e-06	0.0	0.0	0.0	0.0	0.0	0.0	0.0	-5.105750722530825e-09
2x37_G.hns1.02	0.0	0.0	0.0	0.0	-2.581599610856419e-07	0.0	-5.461076099888724e-08	1.0965592577844422e-05	0.00016895390357078458	0.0	0.0	0.0	0.0	0.0	0.0	0.0	0.0	0.0	-4.964614636262043e-08	0.0	0.0	0.0	0.0	0.0	-1.985845854504857e-08	0.0	-1.4893843908787324e-08	0.0	0.0	0.0	0.0	0.0	0.0	0.0	4.682934813337424e-05	1.6499586455203033e-05	0.0	0.0	0.0	0.0	0.0	-1.985845854504908e-08	-9.929229272524266e-09	0.0	0.0	-1.9858458545049305e-08	0.0	0.0	0.0
2x38_G.H5.22	0.0	0.0	0.0	0.0	-7.171110030156429e-09	0.0	-1.516965583302373e-09	-7.364178377122285e-08	-1.1695804647261366e-06	0.0	0.0	0.0	0.0	0.0	0.0	0.0	0.0	0.0	-1.3790596211839688e-09	0.0	0.0	0.0	0.0	0.0	-5.516238484735731e-10	0.0	-4.137178863551847e-10	0.0	-2.2873763236938234e-07	0.0	0.0	0.0	0.0	0.0	-2.3030295673772245e-08	-1.4480126022431634e-08	-2.8592204046172842e-08	-2.0014542832321114e-07	-2.087230895370628e-06	-1.4296102023086387e-06	0.0003150074600276991	-5.516238484735822e-10	-2.7581192423678707e-10	0.0	0.0	-5.516238484735765e-10	0.0	0.0	-5.718440809234574e-08
2x38_G.H5.23	0.0	0.0	0.0	0.0	-1.954127483217687e-07	0.0	-4.133731214498961e-08	-2.006738607765872e-06	-3.187106766378738e-05	0.0	0.0	0.0	0.0	0.0	0.0	0.0	0.0	0.0	-3.757937467726313e-08	0.0	0.0	0.0	0.0	0.0	-1.5031749870904895e-08	0.0	-1.127381240317886e-08	0.0	-1.0347654797662686e-08	0.0	0.0	0.0	0.0	0.0	-6.275755571102799e-07	-3.945834341112706e-07	-1.2934568497078318e-09	-9.054197947954707e-09	-9.442235002867132e-08	-6.46728424853907e-08	8.293032630239892e-06	-1.503174987090522e-08	-7.515874935452504e-09	0.0	0.0	-1.5031749870904918e-08	0.0	0.0	-2.5869136994156714e-09
2x38_G.hns1.02	0.0	0.0	0.0	0.0	0.0	0.0	0.0	0.0	0.0	0.0	0.0	0.0	0.0	0.0	0.0	0.0	0.0	0.0	0.0	0.0	0.0	0.0	0.0	0.0	0.0	0.0	0.0	0.0	-5.446134104033055e-10	0.0	0.0	0.0	0.0	0.0	0.0	0.0	-6.807667630041276e-11	-4.765367341028797e-10	-4.969597369929998e-09	-3.4038338150205496e-09	-1.0102578762981075e-07	0.0	0.0	0.0	0.0	0.0	0.0	0.0	-1.361533526008228e-10
2x38_G.hns1.03	0.0	0.0	0.0	0.0	0.0	0.0	0.0	0.0	0.0	0.0	0.0	0.0	0.0	0.0	0.0	0.0	0.0	0.0	0.0	0.0	0.0	0.0	0.0	0.0	0.0	0.0	0.0	0.0	0.0	0.0	0.0	0.0	0.0	0.0	0.0	0.0	0.0	0.0	0.0	0.0	0.0	0.0	0.0	0.0	0.0	0.0	0.0	0.0	0.0
2x39_G.H5.19	0.0	0.0	0.0	0.0	0.0	0.0	0.0	0.0	0.0	0.0	0.0	0.0	0.0	0.0	0.0	0.0	0.0	0.0	0.0	0.0	0.0	0.0	0.0	0.0	0.0	0.0	0.0	0.0	0.0	0.0	0.0	0.0	0.0	0.0	0.0	0.0	0.0	0.0	0.0	0.0	0.0	0.0	0.0	0.0	0.0	0.0	0.0	0.0	0.0
2x39_G.H5.22	-2.5349646383751836e-06	-2.816627375972421e-07	-2.816627375972427e-06	-8.956875055592459e-05	-0.001654772168938789	-1.1266509503889562e-06	-0.00012815730408953632	-0.0017060680225183375	-8.664529699603046e-07	-0.0001619560741184155	-1.4646462355056474e-05	-2.8166273759724216e-07	-0.001174251953042897	-8.506214675436751e-05	-2.816627375972429e-07	-5.633254751944857e-07	0.0	-5.633254751944787e-07	-1.4090032177968068e-06	-2.816627375972423e-07	0.0	-1.9716391631807007e-06	-1.3519811404667704e-05	-7.323231177528235e-06	-2.7581192423678547e-10	-1.6899764255834385e-06	-2.068589431775929e-10	-0.0004577019485955154	-0.00018187392677063185	-5.830418668262933e-05	-0.004570822905728046	-2.8166273759724264e-07	-1.4364799617459323e-05	0.0	-1.1515147836886081e-08	-7.2400630112158495e-09	2.6748347268576172e-06	1.7029720959929504e-06	-2.6008387835528872e-05	0.0001337417363428809	0.00032017999396968133	-0.0020043123165539136	-1.3790596211839291e-10	-1.408313687986196e-05	0.0	-2.758119242367874e-10	-1.1266509503889562e-06	-3.6616155887641084e-06	5.349669453715236e-06
2x39_G.H5.23	-2.9345093765696925e-08	-3.2605659739662865e-09	-3.260565973966292e-08	-1.0368599797212904e-06	-2.1086646472671772e-05	-1.304226389586507e-08	-1.8920005014587849e-06	-3.957729838471599e-05	-0.0001991708779478117	-1.8748254350306233e-06	-1.6954943064624784e-07	-3.260565973966281e-09	-1.3593299545465421e-05	-9.84690924137826e-07	-3.2605659739662877e-09	-6.521131947932575e-09	0.0	-6.521131947932573e-09	-3.876146328736159e-07	-3.260565973966283e-09	0.0	-2.2823961817764204e-08	-1.5650716675038078e-07	-8.477471532312367e-08	-1.4852472120151674e-07	-1.956339584379765e-08	-1.1139354090113291e-07	-5.2984197076952425e-06	-1.3460575403527446e-05	-6.749371566110219e-07	-5.291246462552476e-05	-3.260565973966287e-09	-1.6628886467228134e-07	0.0	-6.20090711016315e-06	-3.898773931539677e-06	1.97633398967725e-06	1.38343379277407e-05	9.661394246881023e-05	6.817913169824373e-05	0.002272469846191036	-2.3350712191945282e-05	-7.426236060075823e-08	-1.6302829869831603e-07	0.0	-1.4852472120151362e-07	-1.3042263895865098e-08	-4.238735766156189e-08	3.952667979354505e-06
2x39_G.H5.24	0.0	0.0	0.0	0.0	0.0	0.0	0.0	0.0	0.0	0.0	0.0	0.0	0.0	0.0	0.0	0.0	0.0	0.0	0.0	0.0	0.0	0.0	0.0	0.0	0.0	0.0	0.0	0.0	-5.450763318021394e-06	0.0	0.0	0.0	0.0	0.0	0.0	0.0	2.7228287836494124e-06	1.225145308874171e-05	7.621623006393187e-05	-2.7258922340829278e-05	0.0008067124264537535	0.0	0.0	0.0	0.0	0.0	0.0	0.0	2.041483368896751e-06
2x40_G.H5.22	-6.223417193232677e-06	-6.914907992480806e-07	-6.914907992480885e-06	-0.0002198940741608895	-0.004062508445582419	-2.765963196992328e-06	-0.00031462831365787345	-0.004188359771045647	-6.914907992480792e-07	-0.0003976072095676495	-3.595752156090016e-05	-6.914907992480749e-07	-0.0028828251420652254	-0.000208830221372922	-6.914907992480792e-07	-1.382981598496158e-06	0.0	-1.3829815984961492e-06	-3.4574539962404247e-06	-6.914907992480783e-07	0.0	-4.840435594736565e-06	-3.3191558363907974e-05	-1.7978760780450078e-05	0.0	-4.148944795488591e-06	0.0	-0.001123672548778136	-0.00043218692335744984	-0.00014313859544435277	-0.011221512690197956	-6.914907992480792e-07	-3.5266030761652046e-05	0.0	0.0	0.0	-6.467284248539117e-10	-4.527098973977342e-09	-4.72111750143357e-08	-3.233642124269545e-08	-9.597449824831955e-07	-0.00492064852744928	0.0	-3.4574539962404404e-05	0.0	0.0	-2.7659631969922912e-06	-8.989380390225076e-06	-1.2934568497078332e-09
2x40_G.H5.24	0.0	0.0	0.0	0.0	0.0	0.0	0.0	0.0	0.0	0.0	0.0	0.0	0.0	0.0	0.0	0.0	0.0	0.0	0.0	0.0	0.0	0.0	0.0	0.0	0.0	0.0	0.0	0.0	-7.746308842871213e-06	0.0	0.0	0.0	0.0	0.0	0.0	0.0	2.435885593043178e-06	3.434502357693945e-06	0.00016079877730014084	-4.501025606954307e-05	0.002018296521025498	0.0	0.0	0.0	0.0	0.0	0.0	0.0	-1.936577210717816e-06
2x42_G.H5.23	0.0	0.0	0.0	0.0	0.0	0.0	0.0	0.0	0.0	0.0	0.0	0.0	0.0	0.0	0.0	0.0	0.0	0.0	0.0	0.0	0.0	0.0	0.0	0.0	0.0	0.0	0.0	0.0	-2.7230670520164794e-10	0.0	0.0	0.0	0.0	0.0	0.0	0.0	-3.403833815020592e-11	-2.3826836705144163e-10	-2.4847986849649935e-09	-1.7019169075102913e-09	-5.0512893814905305e-08	0.0	0.0	0.0	0.0	0.0	0.0	0.0	-6.807667630041205e-11
2x43_G.H5.22	0.0	0.0	0.0	0.0	0.0	0.0	0.0	0.0	0.0	0.0	0.0	0.0	0.0	0.0	0.0	0.0	0.0	0.0	0.0	0.0	0.0	0.0	0.0	0.0	0.0	0.0	0.0	0.0	0.0	0.0	0.0	0.0	0.0	0.0	0.0	0.0	0.0	0.0	0.0	0.0	0.0	0.0	0.0	0.0	0.0	0.0	0.0	0.0	0.0
2x43_G.H5.23	0.0	0.0	0.0	0.0	0.0	0.0	0.0	0.0	0.0	0.0	0.0	0.0	0.0	0.0	0.0	0.0	0.0	0.0	0.0	0.0	0.0	0.0	0.0	0.0	0.0	0.0	0.0	0.0	-2.7230670520165207e-10	0.0	0.0	0.0	0.0	0.0	0.0	0.0	-3.403833815020644e-11	-2.3826836705144013e-10	-2.484798684964988e-09	-1.7019169075102698e-09	-5.051289381490533e-08	0.0	0.0	0.0	0.0	0.0	0.0	0.0	-6.807667630041167e-11
2x43_G.H5.24	0.0	0.0	0.0	0.0	0.0	0.0	0.0	0.0	0.0	0.0	0.0	0.0	0.0	0.0	0.0	0.0	0.0	0.0	0.0	0.0	0.0	0.0	0.0	0.0	0.0	0.0	0.0	0.0	-1.1679234586098602e-06	0.0	0.0	0.0	0.0	0.0	0.0	0.0	-1.459904323262326e-07	-1.0219330262836265e-06	-1.0657301559814956e-05	6.078396235173001e-05	-0.00015877884019929332	0.0	0.0	0.0	0.0	0.0	0.0	0.0	3.112193333749611e-06
34x50_G.H5.12	1.443033341049652e-06	-5.961461173060578e-07	8.468872237436016e-07	-0.00012149098133528479	0.0005676085405678477	4.423763927579926e-06	2.324039044068581e-05	0.0001380820366987949	-0.0021814986067968177	-4.662086219000115e-05	-1.3978727107904518e-05	2.808028081096019e-06	0.00044906499597364703	0.00023527312477862478	-5.961461173060577e-07	-1.1922922346121153e-06	0.0	-1.1922922346121139e-06	-2.338330138492283e-06	-5.961461173060576e-07	0.0	2.6353255756617616e-06	-8.189968440278243e-06	8.329420338857069e-06	4.3419692172976894e-06	-1.727025054342669e-07	3.256476912973295e-06	0.0006312244326266381	0.00019342144566863193	0.00013191081859780296	0.004739014364391711	-5.961461173060579e-07	2.4063335191824346e-05	0.0	1.1068504902075124e-05	-1.5381927585214348e-05	1.817068605472435e-06	9.31530603990496e-06	-4.43710501174204e-05	-1.808014407524479e-05	-0.0006123275103257284	0.0015628790325445438	-1.2331895897532333e-06	-5.9780864764882595e-06	0.0	4.3419692172976945e-06	1.0195897291778444e-06	5.866797268629586e-06	2.2996301254278922e-07
34x50_G.H5.15	-2.750914430958637e-06	1.963792306605987e-06	6.021226272451493e-06	-0.0001959200283141993	-0.001018321735161582	1.046820829619766e-06	-0.00024793693936268094	-0.001594479805468969	-0.0017035290325348998	-0.00041631450977610467	6.800322388252884e-06	-1.4403818917960975e-06	0.001215301367912879	8.584332103309728e-05	-1.440381891796098e-06	5.23410414809885e-07	0.0	5.234104148098844e-07	-5.693494045329505e-06	-1.4403818917960975e-06	0.0	1.2984935263358228e-07	-1.8075717830181457e-05	3.400161194126472e-06	-3.481642872622079e-06	1.5702312444296613e-06	-7.717493452069645e-06	0.0010227035338525982	9.111246284666325e-05	0.00013417107159527245	0.0045533277836236	-1.440381891796098e-06	3.2069923668863645e-05	0.0	2.9956381285734735e-05	-1.1395031743881065e-05	-2.4610739632743257e-06	6.601701645894257e-06	2.799622678350091e-05	2.6729966565975086e-05	-2.9590208120743374e-06	-0.0010619688492080406	1.6633527620910363e-06	-4.8189875200990363e-05	0.0	-7.746867422001677e-08	-5.761527567184392e-06	-8.512441998143041e-06	-1.5179737281465762e-06
34x50_G.H5.16	-3.2657613812874543e-06	-1.875828686099527e-06	-1.7374158689849117e-06	0.00014219227887360083	0.0008560813199789016	2.709207850808137e-06	0.00014890266845559753	0.000910914150439236	-0.008504535807305667	0.0004260435011864897	5.904892144932011e-05	1.5283455123025428e-06	-0.001175381757068078	0.00010752622808155421	-1.8758286860995257e-06	-3.7516573721990514e-06	0.0	3.056691024605106e-06	-6.088224503485308e-06	1.528345512302539e-06	0.0	4.858959909116637e-07	1.2085449019285089e-05	2.271611232785587e-05	-3.4494763069579875e-06	5.765898875413235e-06	-1.7360636806179556e-06	0.00010063951861019092	0.00010369449732094444	8.147950135688495e-05	0.002422949793350521	-1.875828686099525e-06	-1.737125642782811e-05	0.0	-0.0001738021600515132	-8.459144821044298e-05	-1.7618243826546527e-06	-2.1202480833762983e-06	4.1496138038917015e-06	-2.6816083561495107e-05	-0.000970331246031298	0.001224827510966485	-2.2651054277940954e-08	4.2375533631106785e-05	0.0	3.3588720898461885e-06	-6.94966347593949e-07	1.3060143263129045e-05	-1.1947456690722874e-07
34x50_G.H5.19	-7.358201643358916e-06	-8.175779603732172e-07	-8.175779603732154e-06	-8.297273308177542e-05	-0.0021780806589646474	1.3386235690918855e-07	-0.0002096550733640377	-0.002015468188924731	0.0024655024398883363	-0.0002726652237072791	4.599447521904671e-05	-8.175779603732211e-07	-0.003200827890693423	-0.00024690854403271216	-8.175779603732189e-07	-1.6351559207464378e-06	0.0	5.1731924760577305e-06	3.615950959954033e-06	-8.175779603732245e-07	0.0	-5.723045722612558e-06	-3.5839567899511996e-05	2.572192419110872e-06	2.4007014650475735e-06	1.9028806345648838e-06	-2.4546916492168884e-06	-0.0011651638240831818	-0.00044989339900115653	-0.00015902611520204928	-0.01134770089303785	-8.175779603732188e-07	-4.1696475979034075e-05	0.0	4.1507281243300134e-05	9.402669832665709e-06	-8.738322169920848e-07	-2.7126513205424944e-06	0.0001608857452541149	3.800856991204575e-05	0.0017295438523632007	-0.0024793933501167224	2.902437831724811e-06	-2.385802702665053e-05	0.0	2.400701465047568e-06	-3.2703118414928757e-06	-7.224339286449733e-06	-1.7476644339841683e-06
34x50_G.S3.01	-1.170579015049217e-07	-1.3006433500546844e-08	-1.300643350054692e-07	-4.1360458531738655e-06	-7.64127968157127e-05	-5.202573400218712e-08	-5.917927242748802e-06	-7.877996771281282e-05	-1.300643350054677e-08	-7.478699262814402e-06	-6.763345420284388e-07	-1.3006433500546816e-08	-5.4223821263780146e-05	-3.927942917165122e-06	-1.3006433500546847e-08	-2.6012867001093695e-08	0.0	-2.6012867001093662e-08	-6.503216750273443e-08	-1.30064335005468e-08	0.0	-9.104503450382807e-08	-6.243088080262563e-07	-3.3816727101421916e-07	0.0	-7.803860100328228e-08	0.0	-2.1135454438388724e-05	8.891850054168645e-06	-2.692331734613182e-06	-0.00021106840284687366	-1.3006433500546846e-08	-6.633281085278854e-07	0.0	0.0	0.0	0.0	0.0	0.0	0.0	0.0	-9.255378078989192e-05	0.0	-6.503216750273435e-07	0.0	0.0	-5.202573400218735e-08	-1.6908363550710995e-07	0.0
34x50_G.hns1.02	0.0	0.0	0.0	0.0	-7.171110030156358e-09	0.0	-1.516965583302372e-09	-7.364178377122294e-08	-1.1695804647261303e-06	0.0	0.0	0.0	0.0	0.0	0.0	0.0	0.0	0.0	-1.3790596211839866e-09	0.0	0.0	0.0	0.0	0.0	-5.516238484735697e-10	0.0	-4.1371788635518435e-10	0.0	0.0	0.0	0.0	0.0	0.0	0.0	-2.3030295673772262e-08	-1.448012602243146e-08	0.0	0.0	0.0	0.0	0.0	-5.516238484735838e-10	-2.7581192423678516e-10	0.0	0.0	-5.516238484735772e-10	0.0	0.0	0.0
34x51_G.H5.05	0.0	0.0	0.0	0.0	0.0	0.0	0.0	0.0	0.0	0.0	0.0	0.0	0.0	0.0	0.0	0.0	0.0	0.0	0.0	0.0	0.0	0.0	0.0	0.0	0.0	0.0	0.0	0.0	0.0	0.0	0.0	0.0	0.0	0.0	0.0	0.0	0.0	0.0	0.0	0.0	0.0	0.0	0.0	0.0	0.0	0.0	0.0	0.0	0.0
34x51_G.H5.08	-5.483842003467497e-06	-9.87557355763287e-07	7.1452974343775825e-06	0.00046210847810295054	0.00832634770401746	6.2622931721531134e-06	0.0007108947396474013	0.00803131974357691	0.016762385318757785	-2.3177607819556224e-05	-3.4332111507680384e-05	2.416616842638791e-06	-0.0027588611110147044	-9.058769533798473e-05	-9.875573557632903e-07	-1.9751147115265805e-06	0.0	-1.975114711526562e-06	1.6188717087911282e-05	2.416616842638789e-06	0.0	6.703795303265361e-06	-4.059440467983378e-05	-1.2059794456237039e-05	5.046427348289066e-06	1.1095526857430655e-05	6.337951160018286e-06	-0.0005358700048170858	-0.00019572265759082918	-8.5278275698927e-05	-0.008536897532842024	2.4166168426387918e-06	-5.036542514392751e-05	0.0	0.00032557922098713473	0.000201403245410229	-9.281574046798138e-07	3.112465640454865e-07	0.00014330330975930358	3.869648472606149e-05	0.0007808608532420726	0.009753358733462182	4.225300773345493e-06	-1.7194290105350728e-06	0.0	1.6422531498869199e-06	-3.950229423053125e-06	7.58679956548976e-06	4.952033587444537e-06
34x51_G.H5.11	-1.0415895919033028e-06	-1.1573217687814464e-07	1.2459375024826854e-05	-3.6802832247249785e-05	-4.8125888134403116e-05	-4.6292870751257675e-07	1.2777583492303602e-05	0.00021710232292492437	0.008640759945352084	-5.292930491132464e-05	-6.0180731976634725e-06	-1.1573217687814505e-07	0.0020910682485869906	7.398245693166686e-05	-1.157321768781447e-07	-2.314643537562894e-07	0.0	-2.3146435375629065e-07	7.536277550504139e-06	-1.1573217687814517e-07	0.0	-8.101252381470102e-07	1.2532039066531997e-06	3.9513759957033037e-07	1.2034708549167253e-06	-6.943930612688678e-07	8.561995087592167e-06	0.0007514872913319895	3.572713158303427e-05	0.00010540205892550348	0.003827294190143361	-1.1573217687814474e-07	1.4522704169627148e-05	0.0	0.00017364622288484668	0.0001294611181456234	-1.0922902712401032e-07	-7.646031898680745e-07	2.238803615153483e-06	-5.4614513562005065e-06	1.304485271268572e-06	8.271804600148934e-06	5.7079967250614735e-06	-2.3824346455051616e-06	0.0	1.2034708549167166e-06	-4.629287075125777e-07	-1.5045182994158726e-06	-2.1845805424802103e-07
34x51_G.H5.12	5.603049728691504e-06	-1.2686468070354313e-06	-2.4739454751480898e-06	4.5921309551805964e-05	0.0024532530935518133	1.7337611686624265e-06	0.0001271883574814205	0.002438623263129986	0.0012287450375916011	0.00023731355830081761	1.573054679580745e-05	2.1355273913666404e-06	0.00472268777896979	0.00024323671678128236	2.1355273913666387e-06	4.271054782733277e-06	0.0	8.668805843312216e-07	3.0308892633303524e-06	2.1355273913666485e-06	0.0	1.1544517541164494e-05	5.4846876007969665e-05	-2.3472491973025375e-06	2.3879796400421535e-06	6.004815951395736e-06	1.7909847300315934e-06	0.0018498450925314139	0.00027277532061385936	0.00015950771154552365	0.015431966808721392	2.1355273913666396e-06	4.4232587190059535e-05	0.0	4.523136279732654e-05	4.2259420360694166e-05	-2.5314992849071043e-06	-1.0912146597545577e-05	-1.1186563679712591e-05	-4.1470609285303214e-05	-0.0008563885217635712	0.003011857266325651	1.1939898200210766e-06	2.848036300508443e-05	0.0	2.387979640042143e-06	-5.074587228141735e-06	1.4145159294158094e-05	1.74534982698995e-06
34x51_G.H5.15	8.390332010898232e-06	-1.3371903532793656e-06	3.6489674592167785e-06	-0.00010863833189144344	0.00035919640016447154	1.4595869836866886e-06	-0.00017596289023537106	0.0004030807034866626	0.00440409169638508	-7.78370908600116e-05	-1.8471285394495606e-05	-1.337190353279371e-06	-0.00018593882675116486	0.00017487812703798606	-1.3371903532793688e-06	7.29793491843359e-07	0.0	-2.6743807065587185e-06	-1.9269893961435954e-06	2.0669838451227194e-06	0.0	-5.9561582745534885e-06	3.898347010632189e-06	-1.434190399485093e-05	-1.5005892503008066e-06	5.593554673932168e-06	-3.678572586527143e-06	6.360812427120378e-05	-4.57610471632959e-05	4.3193971520967236e-05	0.0020509983292338343	-1.3371903532793685e-06	6.695124347598248e-06	0.0	9.479345547603811e-05	7.550041137567462e-05	-1.2497516235229571e-06	-8.748261364660683e-06	-1.2935861953927903e-05	2.1917285934917763e-06	-0.00015254431010702823	0.00075004223919443	9.517924740506377e-07	-1.2392730489534919e-05	0.0	5.307759146503343e-06	1.459586983686727e-06	6.4457447961828594e-06	9.046709513561719e-07
34x51_G.H5.16	-1.2576468756726976e-08	-1.3973854174141266e-09	-1.3973854174141257e-08	-4.4436856273768033e-07	-8.751058134584747e-06	-5.589541669656389e-09	-7.503412664627522e-07	-1.402391814800474e-05	-8.830472247224169e-05	-8.034966150131291e-07	-7.266404170553547e-08	-1.3973854174141188e-09	-5.825699805199497e-06	-4.220103960590661e-07	-1.3973854174141266e-09	-2.7947708348282533e-09	0.0	-2.7947708348282045e-09	-1.1110592848646218e-07	-1.3973854174141128e-09	0.0	-9.781697921898792e-09	-6.707450003587808e-08	-3.633202085276768e-08	-4.164760055975605e-08	-8.384312504484903e-09	-3.123570041981682e-08	-2.270751303297971e-06	-8.733658858838216e-07	-2.8925878140472183e-07	-1.9272596355394328e-05	-1.397385417414126e-09	-7.126665628812009e-08	0.0	1.6653868750322924e-06	-1.0932495146935993e-06	0.0	0.0	0.0	0.0	0.0	-9.985442230878533e-06	-2.082380027987803e-08	-6.98692708707064e-08	0.0	-4.164760055975509e-08	-5.589541669656416e-09	-1.8166010426383927e-08	0.0
34x51_G.H5.19	0.0	0.0	0.0	0.0	-2.635382936082503e-07	0.0	-5.574848518636179e-08	-2.706335553592472e-06	-4.2982082078684896e-05	0.0	0.0	0.0	0.0	0.0	0.0	0.0	0.0	0.0	-5.068044107851008e-08	0.0	0.0	0.0	0.0	0.0	-2.0272176431404168e-08	0.0	-1.5204132323553504e-08	0.0	0.0	0.0	0.0	0.0	0.0	0.0	-8.463633660111137e-07	-5.321446313243657e-07	0.0	0.0	0.0	0.0	0.0	-2.0272176431404313e-08	-1.0136088215702064e-08	0.0	0.0	-2.02721764314041e-08	0.0	0.0	0.0
34x51_G.HN.52	-2.2573149050535796e-09	-2.5081276722817703e-10	-2.508127672281769e-09	-7.975845997856061e-08	-1.6294966506214521e-06	-1.0032510689126897e-09	-1.47113810525648e-07	-3.1208817281251845e-06	-2.5438625920560827e-05	-1.4421734115620285e-07	-1.3042263895865083e-08	-2.508127672281741e-10	-1.0456384265742587e-06	-7.5745455702909e-08	-2.5081276722817636e-10	-5.016255344563527e-10	0.0	-5.016255344563453e-10	-3.124861059689195e-08	-2.508127672281718e-10	0.0	-1.7556893705972518e-09	-1.2039012826952455e-08	-6.521131947932544e-09	-1.1997818704300285e-08	-1.5048766033690463e-09	-8.99836402822533e-09	-4.075707467457864e-07	-1.5675797951760996e-07	-5.191824281623319e-08	-4.070189586578832e-06	-2.5081276722817636e-10	-1.279145112863704e-08	0.0	-5.009089309045421e-07	-3.149427409878844e-07	0.0	0.0	0.0	0.0	0.0	-1.7967814703000218e-06	-5.998909352150142e-09	-1.254063836140861e-08	0.0	-1.1997818704300291e-08	-1.0032510689126953e-09	-3.2605659739662765e-09	0.0
34x51_G.S1.02	-3.160240867074994e-07	-3.511378741194453e-08	6.4572105226847e-06	-1.1166184396998465e-05	-1.4755661069338542e-06	3.2637190487542844e-06	-1.3238133247216057e-05	0.00044543555220540526	0.007238142688449757	-2.019042776186826e-05	-1.8259169454211339e-06	-3.511378741194453e-08	0.000629762337515278	2.0033203987211518e-05	-3.511378741194453e-08	-7.022757482388906e-08	0.0	-7.022757482388903e-08	-2.946892675300493e-06	-3.511378741194453e-08	0.0	-2.457965118836141e-07	1.718712402628739e-06	-9.129584727105659e-07	8.423158260229566e-06	-2.1068272447167007e-07	2.9131944967700464e-06	8.251123759007488e-05	-1.0248637997118417e-05	2.6773187989748215e-05	0.0012480024798256744	-3.511378741194453e-08	1.6133710403928872e-06	0.0	0.00016103310225406629	9.515345899014812e-05	-2.399022072826502e-07	-1.6793154509785514e-06	6.078314543161412e-05	2.885498001669249e-05	8.23176362157024e-06	7.854582168662654e-05	8.074049317126825e-07	-1.7556893705972497e-06	0.0	-1.7893643349767249e-06	-1.4045514964777812e-07	-4.5647923635528464e-07	-4.798044145653004e-07
34x51_G.S2.08	-1.1286574525268012e-08	-1.2540638361408793e-09	-1.2540638361408794e-08	-3.9879229989280466e-07	-7.367625037327832e-06	-5.016255344563574e-09	-5.705990454440976e-07	-7.59586465550541e-06	-1.2540638361408867e-09	-7.21086705781008e-07	-6.521131947932628e-08	-1.2540638361408844e-09	-5.22819213287133e-06	3.025446919887544e-06	-1.2540638361408776e-09	-2.508127672281755e-09	0.0	-2.5081276722817834e-09	-6.270319180704329e-09	-1.2540638361408768e-09	0.0	-8.778446852986112e-09	-6.019506413476195e-08	-3.260565973966307e-08	0.0	-7.524383016845389e-09	0.0	1.3663204646731604e-06	-8.42608145911604e-07	-2.595912140811641e-07	6.134923282875592e-05	-1.2540638361408784e-09	-6.395725564318493e-08	0.0	0.0	0.0	-7.352281040444461e-09	-5.146596728311164e-08	-5.367165159524509e-07	-3.6761405202222284e-07	-4.1024366672153226e-06	-8.923918257978482e-06	0.0	-6.270319180704323e-08	0.0	0.0	-5.016255344563571e-09	-1.6302829869831612e-08	-1.4704562080888954e-08
34x51_G.S3.01	-1.673852747690211e-06	2.083465826969138e-06	7.217961476083067e-06	1.2344861081389616e-05	0.0009186113216254853	1.5255149110724178e-06	1.5411429888337047e-05	0.0008367632673668448	0.00044245409271588234	8.142371343137373e-05	-1.080587394167744e-05	-1.3207083714329364e-06	0.0033856698057223044	0.0002104932533412246	-1.3207083714329375e-06	-2.6414167428658745e-06	0.0	-2.641416742865866e-06	9.341455771379014e-06	2.083465826969135e-06	0.0	9.675639951756922e-07	5.575209511529178e-05	-7.105024070039731e-06	-1.7920190247474978e-06	-4.520076030195548e-06	3.5807283064043274e-07	0.0007099510488808192	9.238737266277589e-05	8.74558321440021e-05	0.009092774585457706	2.0834658269691357e-06	6.881084099300335e-05	0.0	-2.8860442604779787e-05	-1.8105018713204106e-05	-5.876378698251476e-07	-4.113465088776003e-06	-4.2897564497236396e-05	-2.938189349125774e-05	-0.0008720545988205301	0.0013027708896345927	-8.960095123737535e-07	1.2260587991600806e-05	0.0	1.6121551736546045e-06	-1.878659287329676e-06	-1.4833783661779764e-07	-1.1752757396502974e-06
34x51_G.S3.02	0.0	0.0	0.0	0.0	0.0	0.0	0.0	0.0	0.0	0.0	0.0	0.0	0.0	0.0	0.0	0.0	0.0	0.0	0.0	0.0	0.0	0.0	0.0	0.0	0.0	0.0	0.0	0.0	-3.0580042994144696e-07	0.0	0.0	0.0	0.0	0.0	0.0	0.0	-3.822505374268089e-08	-2.6757537619876425e-07	1.0826267870392667e-05	-1.9112526871340496e-06	-1.2471715174911618e-05	0.0	0.0	0.0	0.0	0.0	0.0	0.0	-7.645010748536197e-08
34x51_G.S3.03	-7.513633898249787e-08	-8.348482109166464e-09	-8.348482109166377e-08	-2.654817310714936e-06	-1.8288476312050967e-05	-3.339392843666572e-08	1.5952186307039246e-06	9.862942919584668e-05	0.002293107021372432	-4.800377212770717e-06	-4.3412106967665543e-07	-8.34848210916649e-09	-2.118812511950649e-05	7.691280998237967e-06	-8.348482109166494e-09	-1.6696964218332988e-08	0.0	-1.6696964218332872e-08	5.480632889504352e-06	-8.348482109166542e-09	0.0	-5.8439374764164966e-08	-4.0072714123998865e-07	-2.1706053483832772e-07	-5.143892387016277e-07	-5.009089265499839e-08	-3.857919290262193e-07	6.813389733425422e-05	-1.813899426532163e-06	1.5292735195412967e-05	0.0003683386136959543	-8.348482109166488e-09	-4.257725875674913e-07	0.0	1.5970165466630392e-05	4.096406965851648e-05	-3.403833815020635e-11	-2.382683670514385e-10	-2.4847986849650067e-09	-1.7019169075102938e-09	-5.05128938149055e-08	-5.651801372912839e-05	-2.571946193508146e-07	-4.1742410545832053e-07	0.0	-5.143892387016255e-07	-3.339392843666573e-08	-1.0853026741916375e-07	-6.807667630041133e-11
34x51_G.h2s4.05	0.0	0.0	0.0	0.0	-5.0197770211094874e-08	0.0	-1.0618759083116377e-08	-5.154924863985608e-07	-8.187063253082718e-06	0.0	0.0	0.0	0.0	0.0	0.0	0.0	0.0	0.0	-9.653417348287904e-09	0.0	0.0	0.0	0.0	0.0	-3.861366939315138e-09	0.0	-2.8960252044863713e-09	0.0	0.0	0.0	0.0	0.0	0.0	0.0	-1.6121206971640423e-07	-1.0136088215701963e-07	0.0	0.0	0.0	0.0	0.0	-3.861366939315069e-09	-1.9306834696575697e-09	0.0	0.0	-3.861366939315132e-09	0.0	0.0	0.0
34x51_G.hns1.01	0.0	0.0	0.0	0.0	-5.378332522617382e-09	0.0	-1.137724187476762e-09	-5.5231337828417597e-08	-8.771853485446062e-07	0.0	0.0	0.0	0.0	0.0	0.0	0.0	0.0	0.0	-1.0342947158879645e-09	0.0	0.0	0.0	0.0	0.0	-4.137178863551831e-10	0.0	-3.102884147663891e-10	0.0	0.0	0.0	0.0	0.0	0.0	0.0	-1.7272721755328775e-08	-1.0860094516823507e-08	0.0	0.0	0.0	0.0	0.0	-4.13717886355192e-10	-2.0685894317759114e-10	0.0	0.0	-4.137178863551851e-10	0.0	0.0	0.0
34x51_G.hns1.02	-4.150234689719949e-07	-4.61137187746661e-08	-4.6113718774666206e-07	-1.466416257034381e-05	-0.00021240928687704007	-1.8445487509866212e-07	-1.2270911945264235e-05	-0.0004664057103582617	-0.0011646593780718128	-2.651538829543307e-05	-2.3979133762826453e-06	-4.611371877466572e-08	-0.00019224809357158283	-1.3926343069949355e-05	-4.611371877466603e-08	-9.222743754933203e-08	0.0	-9.222743754933182e-08	-1.2862732103801692e-06	-4.611371877466516e-08	0.0	-3.2279603142266463e-07	-2.2134585011839893e-06	-1.198956688141323e-06	1.6202226724385005e-06	-2.76682312647996e-07	2.066210553929423e-06	-7.49347930088321e-05	-2.8828154208501717e-05	-9.545539786355863e-06	-0.0007449292540768824	-4.611371877466604e-08	-2.351799657507973e-06	0.0	-4.0438234224959396e-05	-2.640368236613081e-05	-8.849967919053555e-10	-6.194977543337403e-09	-6.460476580909045e-08	-4.424983959526689e-08	-1.3133352391875446e-06	-0.00026865403875524706	2.5121984354203005e-06	-2.305685938733344e-06	0.0	-1.7839515259635641e-06	-1.8445487509866448e-07	-5.994783440706595e-07	-1.7699935838107003e-09
34x51_G.hns1.03	-1.5369089767836194e-06	-1.7076766408706849e-07	-1.707676640870688e-06	-5.430411717968826e-05	-7.584944449571947e-06	-6.830706563482852e-07	-7.806904752054735e-05	-2.082514405378465e-05	0.0001436699430575842	-9.8191406850064e-05	-8.87991853252762e-06	-1.7076766408706997e-07	-0.0007119303915789958	-5.157183455429459e-05	-1.7076766408706886e-07	-3.415353281741377e-07	0.0	-3.415353281741416e-07	2.2141900953031456e-06	-1.7076766408707116e-07	0.0	-1.195373648609477e-06	-8.19684787617929e-06	-4.439959266263809e-06	-1.3445831306543792e-07	-1.0246059845224315e-06	-1.0084373479907497e-07	-0.0002774974541414863	-0.00010691032939996685	-3.534890646602344e-05	-0.0027576009560113623	-1.7076766408706886e-07	-8.709150868440571e-06	0.0	1.1947138263221916e-06	3.278817678836454e-06	-2.2567418193586426e-08	-1.579719273551056e-07	-1.647421528131784e-06	-1.1283709096793294e-06	-3.349004859928216e-05	-0.0002587442062056786	-6.722915653271942e-08	-8.538383204353363e-06	0.0	-1.3445831306543782e-07	-6.830706563482832e-07	-2.2199796331318987e-06	-4.5134836387172785e-08
34x51_G.s2s3.01	-1.5111110921544345e-06	-1.6790123246160507e-07	-1.6790123246160377e-06	2.4903414640457062e-05	0.0005488520661023684	-6.716049298464071e-07	0.000318486870796238	0.000507981813188535	-1.9222719295508204e-06	0.00017919490140514555	-5.326689889601386e-06	-1.6790123246160433e-07	-0.000659130147751604	-5.070617220340482e-05	-1.6790123246160528e-07	-3.3580246492321056e-07	0.0	-3.358024649232059e-07	5.966773645064349e-06	-1.6790123246160443e-07	0.0	-1.175308627231233e-06	-8.059259158157039e-06	2.4429163528024536e-06	-8.274357727103644e-10	-1.0074073947696152e-06	-6.205768295327723e-10	-0.0002353935865676848	6.52668996444327e-05	-2.1138858325944e-05	-0.0017817449474295487	-1.6790123246160517e-07	-5.158788657139753e-06	0.0	-3.454544351065728e-08	-2.172018903364686e-08	-4.424983959526761e-10	-3.097488771668712e-09	-3.230238290454533e-08	-2.2124919797633587e-08	-6.566676195937726e-07	0.0007558058180518437	-4.137178863551813e-10	5.221635170528045e-06	0.0	-8.274357727103648e-10	-6.7160492984641e-07	-2.182716022000839e-06	-8.849967919053466e-10
34x51_G.s2s3.02	-2.9264475376230376e-06	-3.2516083751367185e-07	-3.251608375136699e-06	-8.638027533733766e-05	-0.0015122018530429968	-1.300643350054689e-06	-9.011324762848882e-05	-0.0014333886618373554	-2.8102696874759185e-05	-3.718381684066879e-05	-1.3504189352308992e-05	-3.251608375136735e-07	-0.0013555955315944974	-9.81985729291283e-05	-3.2516083751367233e-07	-6.503216750273447e-07	0.0	-6.503216750273485e-07	-1.6585568535714954e-06	-3.2516083751367397e-07	0.0	-2.276125862595708e-06	-1.5607720200656262e-05	8.566689216654848e-06	-1.3101066401247182e-08	-1.9509650250820196e-06	-9.825799800935606e-09	-0.0005283863609597172	-5.96207701640829e-05	-6.730829336532989e-05	-0.005273305896973458	-3.2516083751367233e-07	-1.6583202713197198e-05	0.0	-5.469695222520897e-07	-3.4390299303276345e-07	-7.723639309663173e-07	1.4018008800399455e-06	-2.914917337332479e-05	4.648615841173621e-05	0.0009746124520504756	-0.0018917400202118038	-6.550533200623597e-09	-6.04551928047729e-06	0.0	-1.310106640124742e-08	2.1035308483474054e-06	-8.229166892756329e-07	5.263620534871526e-06
34x52_G.H4.08	0.0	0.0	0.0	0.0	0.0	0.0	0.0	0.0	0.0	0.0	0.0	0.0	0.0	0.0	0.0	0.0	0.0	0.0	0.0	0.0	0.0	0.0	0.0	0.0	0.0	0.0	0.0	0.0	0.0	0.0	0.0	0.0	0.0	0.0	0.0	0.0	0.0	0.0	0.0	0.0	0.0	0.0	0.0	0.0	0.0	0.0	0.0	0.0	0.0
34x52_G.H4.12	0.0	0.0	0.0	0.0	0.0	0.0	0.0	0.0	0.0	0.0	0.0	0.0	0.0	0.0	0.0	0.0	0.0	0.0	0.0	0.0	0.0	0.0	0.0	0.0	0.0	0.0	0.0	0.0	0.0	0.0	0.0	0.0	0.0	0.0	0.0	0.0	0.0	0.0	0.0	0.0	0.0	0.0	0.0	0.0	0.0	0.0	0.0	0.0	0.0
34x52_G.H4.13	0.0	0.0	0.0	0.0	0.0	0.0	0.0	0.0	0.0	0.0	0.0	0.0	0.0	0.0	0.0	0.0	0.0	0.0	0.0	0.0	0.0	0.0	0.0	0.0	0.0	0.0	0.0	0.0	0.0	0.0	0.0	0.0	0.0	0.0	0.0	0.0	0.0	0.0	0.0	0.0	0.0	0.0	0.0	0.0	0.0	0.0	0.0	0.0	0.0
34x52_G.H4.16	0.0	0.0	0.0	0.0	0.0	0.0	0.0	0.0	0.0	0.0	0.0	0.0	0.0	0.0	0.0	0.0	0.0	0.0	0.0	0.0	0.0	0.0	0.0	0.0	0.0	0.0	0.0	0.0	0.0	0.0	0.0	0.0	0.0	0.0	0.0	0.0	0.0	0.0	0.0	0.0	0.0	0.0	0.0	0.0	0.0	0.0	0.0	0.0	0.0
34x52_G.H4.17	0.0	0.0	0.0	0.0	0.0	0.0	0.0	0.0	0.0	0.0	0.0	0.0	0.0	0.0	0.0	0.0	0.0	0.0	0.0	0.0	0.0	0.0	0.0	0.0	0.0	0.0	0.0	0.0	0.0	0.0	0.0	0.0	0.0	0.0	0.0	0.0	0.0	0.0	0.0	0.0	0.0	0.0	0.0	0.0	0.0	0.0	0.0	0.0	0.0
34x52_G.H5.08	-8.061838946619949e-08	-8.957598829577715e-09	-8.957598829577797e-08	-2.8485164278057082e-06	-4.9223511702874286e-05	-3.583039531831074e-08	-4.076086708853698e-06	-5.0870412358292924e-05	-3.0135271501111194e-07	1.6577290697969586e-06	-4.6579513913804593e-07	-8.957598829577667e-09	7.499351902675974e-05	1.4315676145478055e-05	-8.957598829577697e-09	-1.7915197659155393e-08	0.0	-1.7915197659155274e-08	-4.5132759053184203e-08	-8.957598829577667e-09	0.0	-6.270319180704391e-08	-4.299647438197338e-07	-2.3289756956902328e-07	-1.3790596211839568e-10	-5.3745592977465624e-08	-1.0342947158879735e-10	4.6719037473173616e-05	4.488217628917008e-06	1.5166648034287766e-05	0.00024271194481145032	-8.9575988295777e-09	-4.568375403084616e-07	0.0	-5.757573918443049e-09	-3.6200315056079144e-09	-1.572571222539508e-08	-1.10079985577767e-07	2.2561972059482657e-06	-7.862856112697564e-07	2.7725656033544552e-05	-6.374241117723683e-05	-6.895298105919794e-11	-4.478799414788865e-07	0.0	-1.3790596211839594e-10	-3.5830395318310595e-08	-1.1644878478451139e-07	-3.145142445079013e-08
34x52_G.H5.09	0.0	0.0	0.0	0.0	0.0	0.0	0.0	0.0	0.0	0.0	0.0	0.0	0.0	0.0	0.0	0.0	0.0	0.0	0.0	0.0	0.0	0.0	0.0	0.0	0.0	0.0	0.0	0.0	0.0	0.0	0.0	0.0	0.0	0.0	0.0	0.0	0.0	0.0	0.0	0.0	0.0	0.0	0.0	0.0	0.0	0.0	0.0	0.0	0.0
34x52_G.H5.10	0.0	0.0	0.0	0.0	0.0	0.0	0.0	0.0	0.0	0.0	0.0	0.0	0.0	0.0	0.0	0.0	0.0	0.0	0.0	0.0	0.0	0.0	0.0	0.0	0.0	0.0	0.0	0.0	0.0	0.0	0.0	0.0	0.0	0.0	0.0	0.0	0.0	0.0	0.0	0.0	0.0	0.0	0.0	0.0	0.0	0.0	0.0	0.0	0.0
34x52_G.H5.11	0.0	0.0	0.0	0.0	0.0	0.0	0.0	0.0	0.0	0.0	0.0	0.0	0.0	0.0	0.0	0.0	0.0	0.0	0.0	0.0	0.0	0.0	0.0	0.0	0.0	0.0	0.0	0.0	0.0	0.0	0.0	0.0	0.0	0.0	0.0	0.0	0.0	0.0	0.0	0.0	0.0	0.0	0.0	0.0	0.0	0.0	0.0	0.0	0.0
34x52_G.H5.12	0.0	0.0	0.0	0.0	-4.1233882673400404e-08	0.0	-8.722552103988805e-09	-4.234402566845446e-07	-6.725087672175068e-06	0.0	0.0	0.0	0.0	0.0	0.0	0.0	0.0	0.0	-7.929592821807722e-09	0.0	0.0	0.0	0.0	0.0	-3.1718371287230833e-09	0.0	-2.3788778465423285e-09	0.0	-4.629213988428052e-09	0.0	0.0	0.0	0.0	0.0	-1.3242420012418975e-07	-8.326072462898205e-08	-5.786517485535023e-10	-4.050562239874507e-09	-4.224157764440541e-08	-2.8932587427674872e-08	2.545455003548693e-06	-3.171837128723086e-09	-1.5859185643615433e-09	0.0	0.0	-3.1718371287230936e-09	0.0	0.0	-1.1573034971069989e-09
34x52_G.H5.13	0.0	0.0	0.0	0.0	0.0	0.0	0.0	0.0	0.0	0.0	0.0	0.0	0.0	0.0	0.0	0.0	0.0	0.0	0.0	0.0	0.0	0.0	0.0	0.0	0.0	0.0	0.0	0.0	0.0	0.0	0.0	0.0	0.0	0.0	0.0	0.0	0.0	0.0	0.0	0.0	0.0	0.0	0.0	0.0	0.0	0.0	0.0	0.0	0.0
34x52_G.H5.15	0.0	0.0	0.0	0.0	0.0	0.0	0.0	0.0	0.0	0.0	0.0	0.0	0.0	0.0	0.0	0.0	0.0	0.0	0.0	0.0	0.0	0.0	0.0	0.0	0.0	0.0	0.0	0.0	0.0	0.0	0.0	0.0	0.0	0.0	0.0	0.0	0.0	0.0	0.0	0.0	0.0	0.0	0.0	0.0	0.0	0.0	0.0	0.0	0.0
34x52_G.H5.16	0.0	0.0	0.0	0.0	0.0	0.0	0.0	0.0	0.0	0.0	0.0	0.0	0.0	0.0	0.0	0.0	0.0	0.0	0.0	0.0	0.0	0.0	0.0	0.0	0.0	0.0	0.0	0.0	0.0	0.0	0.0	0.0	0.0	0.0	0.0	0.0	0.0	0.0	0.0	0.0	0.0	0.0	0.0	0.0	0.0	0.0	0.0	0.0	0.0
34x52_G.H5.17	0.0	0.0	0.0	0.0	0.0	0.0	0.0	0.0	0.0	0.0	0.0	0.0	0.0	0.0	0.0	0.0	0.0	0.0	0.0	0.0	0.0	0.0	0.0	0.0	0.0	0.0	0.0	0.0	0.0	0.0	0.0	0.0	0.0	0.0	0.0	0.0	0.0	0.0	0.0	0.0	0.0	0.0	0.0	0.0	0.0	0.0	0.0	0.0	0.0
34x52_G.H5.20	0.0	0.0	0.0	0.0	0.0	0.0	0.0	0.0	0.0	0.0	0.0	0.0	0.0	0.0	0.0	0.0	0.0	0.0	0.0	0.0	0.0	0.0	0.0	0.0	0.0	0.0	0.0	0.0	0.0	0.0	0.0	0.0	0.0	0.0	0.0	0.0	0.0	0.0	0.0	0.0	0.0	0.0	0.0	0.0	0.0	0.0	0.0	0.0	0.0
34x52_G.H5.21	0.0	0.0	0.0	0.0	0.0	0.0	0.0	0.0	0.0	0.0	0.0	0.0	0.0	0.0	0.0	0.0	0.0	0.0	0.0	0.0	0.0	0.0	0.0	0.0	0.0	0.0	0.0	0.0	0.0	0.0	0.0	0.0	0.0	0.0	0.0	0.0	0.0	0.0	0.0	0.0	0.0	0.0	0.0	0.0	0.0	0.0	0.0	0.0	0.0
34x52_G.H5.22	0.0	0.0	0.0	0.0	0.0	0.0	0.0	0.0	0.0	0.0	0.0	0.0	0.0	0.0	0.0	0.0	0.0	0.0	0.0	0.0	0.0	0.0	0.0	0.0	0.0	0.0	0.0	0.0	0.0	0.0	0.0	0.0	0.0	0.0	0.0	0.0	0.0	0.0	0.0	0.0	0.0	0.0	0.0	0.0	0.0	0.0	0.0	0.0	0.0
34x52_G.H5.23	0.0	0.0	0.0	0.0	0.0	0.0	0.0	0.0	0.0	0.0	0.0	0.0	0.0	0.0	0.0	0.0	0.0	0.0	0.0	0.0	0.0	0.0	0.0	0.0	0.0	0.0	0.0	0.0	0.0	0.0	0.0	0.0	0.0	0.0	0.0	0.0	0.0	0.0	0.0	0.0	0.0	0.0	0.0	0.0	0.0	0.0	0.0	0.0	0.0
34x52_G.H5.24	0.0	0.0	0.0	0.0	0.0	0.0	0.0	0.0	0.0	0.0	0.0	0.0	0.0	0.0	0.0	0.0	0.0	0.0	0.0	0.0	0.0	0.0	0.0	0.0	0.0	0.0	0.0	0.0	0.0	0.0	0.0	0.0	0.0	0.0	0.0	0.0	0.0	0.0	0.0	0.0	0.0	0.0	0.0	0.0	0.0	0.0	0.0	0.0	0.0
34x52_G.H5.25	0.0	0.0	0.0	0.0	0.0	0.0	0.0	0.0	0.0	0.0	0.0	0.0	0.0	0.0	0.0	0.0	0.0	0.0	0.0	0.0	0.0	0.0	0.0	0.0	0.0	0.0	0.0	0.0	0.0	0.0	0.0	0.0	0.0	0.0	0.0	0.0	0.0	0.0	0.0	0.0	0.0	0.0	0.0	0.0	0.0	0.0	0.0	0.0	0.0
34x52_G.H5.26	0.0	0.0	0.0	0.0	0.0	0.0	0.0	0.0	0.0	0.0	0.0	0.0	0.0	0.0	0.0	0.0	0.0	0.0	0.0	0.0	0.0	0.0	0.0	0.0	0.0	0.0	0.0	0.0	0.0	0.0	0.0	0.0	0.0	0.0	0.0	0.0	0.0	0.0	0.0	0.0	0.0	0.0	0.0	0.0	0.0	0.0	0.0	0.0	0.0
34x52_G.HN.52	-5.2530942576175e-07	-5.8367713973527784e-08	-5.836771397352861e-07	-1.8560933043582038e-05	-0.00034291031959448026	-2.3347085589411653e-07	-2.655730985795513e-05	-0.0003535332435376603	-5.8367713973528684e-08	-3.356143553477929e-05	-3.035121126623503e-06	-5.836771397352818e-08	-0.00024333499955564021	-1.7627049620005525e-05	-5.8367713973527764e-08	-1.1673542794705553e-07	0.0	-1.1673542794705631e-07	-2.9183856986764184e-07	-5.836771397352859e-08	0.0	-4.0857399781469514e-07	-2.801650270729381e-06	-1.5175605633117558e-06	0.0	-3.5020628384118024e-07	0.0	-9.484753520698396e-05	-3.647982123345501e-05	-1.20821167925205e-05	-0.0009471912623624202	-5.836771397352781e-08	-2.976753412649953e-06	0.0	0.0	0.0	0.0	0.0	0.0	0.0	0.0	-0.00041534465263563455	0.0	-2.918385698676453e-06	0.0	0.0	-2.3347085589411383e-07	-7.587802816558776e-07	0.0
34x52_G.S2.08	0.0	0.0	0.0	0.0	0.0	0.0	0.0	0.0	0.0	0.0	0.0	0.0	0.0	0.0	0.0	0.0	0.0	0.0	0.0	0.0	0.0	0.0	0.0	0.0	0.0	0.0	0.0	0.0	-4.294276741030002e-07	0.0	0.0	0.0	0.0	0.0	0.0	0.0	-5.3678459262875176e-08	-3.757492148401207e-07	-5.143533277877552e-07	-2.6839229631437256e-06	0.0001790584055324536	0.0	0.0	0.0	0.0	0.0	0.0	0.0	-1.0735691852574894e-07
34x52_G.S3.01	-1.819073339915293e-06	3.202054938411495e-06	1.382981598496155e-06	-6.427392467700823e-05	-0.000841256351851377	2.595697158439712e-06	-8.681433752286038e-05	-0.0008622025920786308	0.001696402287081581	-0.0001162185744945904	-1.0510201519510803e-05	-2.0211925999059023e-07	0.0020611253963361944	0.0002283147903470179	-2.021192599905906e-07	-4.042385199811812e-07	0.0	-4.042385199811807e-07	8.8592096758977e-07	-2.021192599905909e-07	0.0	-1.4148348199341399e-06	6.178593368689526e-05	-5.255100759755402e-06	2.801111426058336e-06	-1.2127155599435446e-06	-4.5229707925781024e-07	0.0008800380429480259	6.422099024391109e-05	0.00015560341668926828	0.00814441725871006	-2.0211925999059066e-07	2.7137833922902732e-05	0.0	6.333065841310278e-05	4.884891199561652e-05	-1.1028421560666973e-08	-7.719895092466727e-08	-8.050747739286779e-07	-5.514210780333372e-07	-1.6366177596029373e-05	-0.0008874074967242512	-3.015313861718732e-07	-1.0105962999529575e-05	0.0	2.801111426058338e-06	-8.084770399623615e-07	-2.6275503798776953e-06	-2.2056843121333595e-08
34x52_G.S3.02	-1.773604568256401e-08	-1.9706717425070944e-09	-1.970671742507089e-08	-6.266736141172546e-07	7.011531316439104e-05	-7.882686970028386e-09	2.5060015899780164e-06	7.649852863031685e-05	-1.1715511364686353e-06	-1.1331362519415865e-06	-1.024749306103697e-07	-1.9706717425070944e-09	-8.215730494512114e-06	-5.951428662371476e-07	-1.9706717425070944e-09	-3.941343485014188e-09	0.0	-3.9413434850141895e-09	-1.1232418333719353e-08	-1.9706717425070944e-09	0.0	-1.3794702197549811e-08	-9.459224364034067e-08	-5.123746530518474e-08	-5.516238484735834e-10	-1.1824030455042681e-08	-4.137178863551861e-10	-3.2023415815740526e-06	-1.2316698390669185e-06	-4.0792905069896674e-07	-3.19800610374052e-05	-1.970671742507094e-09	-1.0050425886786114e-07	0.0	-2.3030295673772344e-08	-1.4480126022431687e-08	0.0	0.0	0.0	0.0	0.0	9.150554840693533e-05	-2.7581192423679214e-10	-9.853358712535567e-08	0.0	-5.516238484735844e-10	-7.882686970028384e-09	-2.5618732652592435e-08	0.0
34x52_G.S3.03	0.0	0.0	0.0	0.0	0.0	0.0	0.0	0.0	0.0	0.0	0.0	0.0	0.0	0.0	0.0	0.0	0.0	0.0	0.0	0.0	0.0	0.0	0.0	0.0	0.0	0.0	0.0	0.0	0.0	0.0	0.0	0.0	0.0	0.0	0.0	0.0	0.0	0.0	0.0	0.0	0.0	0.0	0.0	0.0	0.0	0.0	0.0	0.0	0.0
34x52_G.S6.02	0.0	0.0	0.0	0.0	0.0	0.0	0.0	0.0	0.0	0.0	0.0	0.0	0.0	0.0	0.0	0.0	0.0	0.0	0.0	0.0	0.0	0.0	0.0	0.0	0.0	0.0	0.0	0.0	0.0	0.0	0.0	0.0	0.0	0.0	0.0	0.0	0.0	0.0	0.0	0.0	0.0	0.0	0.0	0.0	0.0	0.0	0.0	0.0	0.0
34x52_G.h3s5.01	0.0	0.0	0.0	0.0	0.0	0.0	0.0	0.0	0.0	0.0	0.0	0.0	0.0	0.0	0.0	0.0	0.0	0.0	0.0	0.0	0.0	0.0	0.0	0.0	0.0	0.0	0.0	0.0	0.0	0.0	0.0	0.0	0.0	0.0	0.0	0.0	0.0	0.0	0.0	0.0	0.0	0.0	0.0	0.0	0.0	0.0	0.0	0.0	0.0
34x52_G.h4s6.02	0.0	0.0	0.0	0.0	0.0	0.0	0.0	0.0	0.0	0.0	0.0	0.0	0.0	0.0	0.0	0.0	0.0	0.0	0.0	0.0	0.0	0.0	0.0	0.0	0.0	0.0	0.0	0.0	0.0	0.0	0.0	0.0	0.0	0.0	0.0	0.0	0.0	0.0	0.0	0.0	0.0	0.0	0.0	0.0	0.0	0.0	0.0	0.0	0.0
34x52_G.h4s6.03	0.0	0.0	0.0	0.0	0.0	0.0	0.0	0.0	0.0	0.0	0.0	0.0	0.0	0.0	0.0	0.0	0.0	0.0	0.0	0.0	0.0	0.0	0.0	0.0	0.0	0.0	0.0	0.0	0.0	0.0	0.0	0.0	0.0	0.0	0.0	0.0	0.0	0.0	0.0	0.0	0.0	0.0	0.0	0.0	0.0	0.0	0.0	0.0	0.0
34x52_G.h4s6.10	0.0	0.0	0.0	0.0	0.0	0.0	0.0	0.0	0.0	0.0	0.0	0.0	0.0	0.0	0.0	0.0	0.0	0.0	0.0	0.0	0.0	0.0	0.0	0.0	0.0	0.0	0.0	0.0	0.0	0.0	0.0	0.0	0.0	0.0	0.0	0.0	0.0	0.0	0.0	0.0	0.0	0.0	0.0	0.0	0.0	0.0	0.0	0.0	0.0
34x52_G.h4s6.12	0.0	0.0	0.0	0.0	0.0	0.0	0.0	0.0	0.0	0.0	0.0	0.0	0.0	0.0	0.0	0.0	0.0	0.0	0.0	0.0	0.0	0.0	0.0	0.0	0.0	0.0	0.0	0.0	0.0	0.0	0.0	0.0	0.0	0.0	0.0	0.0	0.0	0.0	0.0	0.0	0.0	0.0	0.0	0.0	0.0	0.0	0.0	0.0	0.0
34x52_G.h4s6.20	0.0	0.0	0.0	0.0	0.0	0.0	0.0	0.0	0.0	0.0	0.0	0.0	0.0	0.0	0.0	0.0	0.0	0.0	0.0	0.0	0.0	0.0	0.0	0.0	0.0	0.0	0.0	0.0	0.0	0.0	0.0	0.0	0.0	0.0	0.0	0.0	0.0	0.0	0.0	0.0	0.0	0.0	0.0	0.0	0.0	0.0	0.0	0.0	0.0
34x52_G.hgh4.08	0.0	0.0	0.0	0.0	0.0	0.0	0.0	0.0	0.0	0.0	0.0	0.0	0.0	0.0	0.0	0.0	0.0	0.0	0.0	0.0	0.0	0.0	0.0	0.0	0.0	0.0	0.0	0.0	0.0	0.0	0.0	0.0	0.0	0.0	0.0	0.0	0.0	0.0	0.0	0.0	0.0	0.0	0.0	0.0	0.0	0.0	0.0	0.0	0.0
34x52_G.hgh4.09	0.0	0.0	0.0	0.0	0.0	0.0	0.0	0.0	0.0	0.0	0.0	0.0	0.0	0.0	0.0	0.0	0.0	0.0	0.0	0.0	0.0	0.0	0.0	0.0	0.0	0.0	0.0	0.0	0.0	0.0	0.0	0.0	0.0	0.0	0.0	0.0	0.0	0.0	0.0	0.0	0.0	0.0	0.0	0.0	0.0	0.0	0.0	0.0	0.0
34x52_G.hgh4.10	0.0	0.0	0.0	0.0	0.0	0.0	0.0	0.0	0.0	0.0	0.0	0.0	0.0	0.0	0.0	0.0	0.0	0.0	0.0	0.0	0.0	0.0	0.0	0.0	0.0	0.0	0.0	0.0	0.0	0.0	0.0	0.0	0.0	0.0	0.0	0.0	0.0	0.0	0.0	0.0	0.0	0.0	0.0	0.0	0.0	0.0	0.0	0.0	0.0
34x52_G.hgh4.11	0.0	0.0	0.0	0.0	0.0	0.0	0.0	0.0	0.0	0.0	0.0	0.0	0.0	0.0	0.0	0.0	0.0	0.0	0.0	0.0	0.0	0.0	0.0	0.0	0.0	0.0	0.0	0.0	0.0	0.0	0.0	0.0	0.0	0.0	0.0	0.0	0.0	0.0	0.0	0.0	0.0	0.0	0.0	0.0	0.0	0.0	0.0	0.0	0.0
34x52_G.hgh4.12	0.0	0.0	0.0	0.0	0.0	0.0	0.0	0.0	0.0	0.0	0.0	0.0	0.0	0.0	0.0	0.0	0.0	0.0	0.0	0.0	0.0	0.0	0.0	0.0	0.0	0.0	0.0	0.0	0.0	0.0	0.0	0.0	0.0	0.0	0.0	0.0	0.0	0.0	0.0	0.0	0.0	0.0	0.0	0.0	0.0	0.0	0.0	0.0	0.0
34x52_G.hgh4.13	0.0	0.0	0.0	0.0	0.0	0.0	0.0	0.0	0.0	0.0	0.0	0.0	0.0	0.0	0.0	0.0	0.0	0.0	0.0	0.0	0.0	0.0	0.0	0.0	0.0	0.0	0.0	0.0	0.0	0.0	0.0	0.0	0.0	0.0	0.0	0.0	0.0	0.0	0.0	0.0	0.0	0.0	0.0	0.0	0.0	0.0	0.0	0.0	0.0
34x52_G.hgh4.15	0.0	0.0	0.0	0.0	0.0	0.0	0.0	0.0	0.0	0.0	0.0	0.0	0.0	0.0	0.0	0.0	0.0	0.0	0.0	0.0	0.0	0.0	0.0	0.0	0.0	0.0	0.0	0.0	0.0	0.0	0.0	0.0	0.0	0.0	0.0	0.0	0.0	0.0	0.0	0.0	0.0	0.0	0.0	0.0	0.0	0.0	0.0	0.0	0.0
34x52_G.hgh4.17	0.0	0.0	0.0	0.0	0.0	0.0	0.0	0.0	0.0	0.0	0.0	0.0	0.0	0.0	0.0	0.0	0.0	0.0	0.0	0.0	0.0	0.0	0.0	0.0	0.0	0.0	0.0	0.0	0.0	0.0	0.0	0.0	0.0	0.0	0.0	0.0	0.0	0.0	0.0	0.0	0.0	0.0	0.0	0.0	0.0	0.0	0.0	0.0	0.0
34x52_G.hns1.02	-2.77327259763725e-08	-3.0814139973747294e-09	-3.081413997374735e-08	-9.798896511651566e-07	-1.8128406119682097e-05	-1.2325655989499053e-08	-1.407352748347062e-06	-1.8921870825297977e-05	1.973260634827612e-05	-1.7718130484904605e-06	-1.6023352786348729e-07	-3.081413997374746e-09	-1.284641495505535e-05	-9.305870272071674e-07	-3.081413997374726e-09	-6.162827994749452e-09	0.0	-6.1628279947495e-09	-2.023377866101784e-08	-3.081413997374762e-09	0.0	-2.156989798162274e-08	-1.4790787187398682e-07	-8.011676393174395e-08	-1.930683469657591e-09	-1.848848398424872e-08	-1.4480126022431908e-09	-5.00729774573395e-06	-1.9267006684748403e-06	-6.378526974565684e-07	-5.000518634939726e-05	-3.0814139973747257e-09	-1.5715211386611122e-07	0.0	-8.0606034858202e-08	-5.0680441078509094e-08	-1.0211501445061887e-10	-7.148051011543242e-10	-7.454396054895187e-09	-5.105750722530862e-09	-1.5153868144471474e-07	-2.1929272688788477e-05	-9.653417348287962e-10	-1.5407069986873411e-07	0.0	-1.930683469657542e-09	-1.2325655989498929e-08	-4.005838196587197e-08	-2.0423002890123516e-10
34x52_G.hns1.03	-1.2192725222868017e-06	-1.3547472469853403e-07	-1.354747246985345e-06	-4.308096245413346e-05	-0.000750663269018889	-5.418988987941314e-07	-6.215032093242639e-05	-0.0007976371976225727	-0.00027708019301081975	-7.789796670165593e-05	-7.044685684323766e-06	-1.354747246985348e-07	-0.00038096872055447495	-4.0913366858957064e-05	-1.3547472469853446e-07	-2.709494493970689e-07	0.0	-2.709494493970668e-07	-1.1403928913051924e-06	-1.3547472469853515e-07	0.0	-9.483230728897327e-07	-6.502786785529625e-06	-3.5223428421618713e-06	-1.85207707125007e-07	-8.128483481912084e-07	-1.3890578034375578e-07	-0.0002201464276351171	-8.468831364560047e-05	-1.7830745417389913e-05	-0.001966999986916464	-1.3547472469853438e-07	-6.90921095962521e-06	0.0	-4.328247574066897e-06	-1.4575281136293512e-06	-2.076338627162516e-09	-1.453437039013762e-08	-1.5157271978286765e-07	-1.038169313581279e-07	3.7270618740949908e-06	-0.0008825231679002267	-9.260385356250327e-08	-6.773736234926617e-06	0.0	-1.8520770712500583e-07	-5.41898898794132e-07	-1.7611714210809503e-06	-4.152677254325106e-09
34x52_G.s2s3.01	-5.40626919760332e-06	-6.006965775114786e-07	-6.006965775114817e-06	-0.00010932133088700103	-0.00300978897864773	1.0013878883561796e-06	-0.0002546568870334842	-0.002988799758550025	0.006526064050411207	-0.00031816713848188563	-3.1236222030597186e-05	2.8034776208906052e-06	0.0017849554583412518	0.000713887447771281	-6.006965775114775e-07	-1.201393155022955e-06	0.0	-1.2013931550229678e-06	2.200329639999282e-06	2.803477620890593e-06	0.0	1.6220169147832084e-05	0.0001209502290091402	-1.2213936816896523e-05	2.762359850703051e-06	-3.6041794650688635e-06	2.922813437627871e-06	0.002230600156438607	0.0004210706017380573	0.0003420276736362079	0.0257336036100886	-6.006965775114779e-07	7.829804889578108e-05	0.0	0.00023192149006212335	0.00013293603810258928	-8.849967919053576e-09	-6.194977543337436e-08	-6.460476580909052e-07	9.770024199253544e-06	2.771673798894949e-05	-0.003577342949246974	6.487441222954788e-06	-3.0034828875573965e-05	0.0	2.762359850703051e-06	-2.4027863100459276e-06	-7.809055507649312e-06	-1.7699935838106966e-08
34x52_G.s2s3.02	-5.112495786388496e-06	2.8361191110255815e-06	-2.276376675362912e-06	0.0002346677344193262	0.005010424573398596	-2.2722203495059866e-06	0.0006242179394446225	0.0035468722844577503	-0.005229672432667057	-0.0002142939266942169	-2.6134690345176167e-05	-5.680550873764999e-07	-0.0009588935411341733	-0.00017155263638770466	-5.680550873765025e-07	-1.136110174753005e-06	0.0	-1.136110174753003e-06	-1.121358069180622e-05	-5.680550873765001e-07	0.0	-3.9763856116354816e-06	-2.7266644194071973e-05	-7.961083874984912e-06	-3.349322101969515e-06	-4.156325856929427e-09	8.921826219249669e-07	-0.0007630933296619128	-0.00021975953844047022	-0.00010397070629332685	-0.007482269116760778	-5.680550873765023e-07	-1.1949938464191122e-05	0.0	-0.0001023882815748039	-5.728213739108048e-05	-1.1150959578007352e-07	-7.805671704605205e-07	-8.14020049194547e-06	1.2328686078004457e-06	7.281195375051573e-05	0.005789029935310486	-1.674661050984759e-06	-1.1381883376814603e-05	0.0	5.485209643260099e-08	1.131953848896059e-06	-3.9805419374924415e-06	-2.2301919156014786e-07
34x53_G.H5.15	-5.4820504837015855e-08	-6.091167204112876e-09	-6.091167204112905e-08	-1.9369911709078937e-06	-3.581967009680655e-05	-2.436466881645165e-08	-2.7786866643920285e-06	-3.7243998228224956e-05	-5.561598374653286e-06	1.69226240480478e-05	3.0874335037881963e-06	-6.091167204112883e-09	-2.5394076073946704e-05	-1.8395324956421007e-06	-6.091167204112881e-09	-1.2182334408225762e-08	0.0	-1.218233440822578e-08	-3.7006369221187853e-08	-6.091167204112886e-09	0.0	-4.2638170428790546e-08	-2.9237602579741726e-07	-1.5837034730693287e-07	-2.6202132802495357e-09	-3.6547003224676476e-08	-1.9651599601871472e-09	-9.898146706683388e-06	-3.8113364098537432e-06	-1.2608716112513751e-06	-9.88474613883437e-05	-6.091167204112881e-09	-3.106495274097563e-07	0.0	-1.0939390445041655e-07	-6.878059860655036e-08	-5.44613410403293e-10	-3.812293872823062e-09	-3.975677895944019e-08	-2.7230670520164834e-08	-8.082063010384837e-07	-4.334736603774766e-05	-1.310106640124767e-09	-3.045583602056455e-07	0.0	-2.620213280249548e-09	-2.436466881645162e-08	-7.918517365346642e-08	-1.0892268208065754e-09
34x53_G.H5.18	-1.2898942314592097e-09	-1.4332158127324175e-10	-1.4332158127324246e-09	-4.557626284489151e-08	-8.420142899803224e-07	-5.732863250929655e-10	-6.521131947932645e-08	-8.680988177720316e-07	-1.4332158127324077e-10	-8.240990923211463e-08	-7.452722226208557e-09	-1.4332158127324017e-10	-5.975076723281426e-07	-4.328311754451919e-08	-1.4332158127324115e-10	-2.8664316254648226e-10	0.0	-2.866431625464826e-10	-7.166079063662177e-10	-1.433215812732395e-10	0.0	-1.0032510689127021e-09	-6.879435901115667e-09	-3.72636111310428e-09	0.0	-8.599294876394547e-10	0.0	-2.3289756956902564e-07	-8.957598829577607e-08	-2.966756732356097e-08	-2.325822620902181e-06	-1.433215812732412e-10	-7.309400644935304e-09	0.0	0.0	0.0	0.0	0.0	0.0	0.0	0.0	-1.0198763723404033e-06	0.0	-7.166079063662064e-09	0.0	0.0	-5.732863250929653e-10	-1.8631805565521393e-09	0.0
34x53_G.H5.19	-7.342722912581401e-07	-8.158581013979351e-08	-8.158581013979418e-07	-2.594428762445405e-05	-0.00040146909819684297	-3.263432405591778e-07	-2.7265749265909127e-05	8.858028312248487e-05	0.009903361788582046	2.4575817336062096e-05	4.341597665036005e-05	-8.158581013979351e-08	-0.00034013124247280185	-2.4638914662217565e-05	-8.158581013979334e-08	-1.6317162027958665e-07	0.0	3.2410025781225193e-06	1.1027647046044914e-05	-8.158581013979351e-08	0.0	-5.711006709785557e-07	-3.916118886710081e-06	4.687117333169531e-06	7.297569797419245e-06	-4.895148608387699e-07	5.473177348064374e-06	-0.0001325769414771657	-5.4866600365801343e-05	-1.688826269893729e-05	-0.0013239745269485752	-8.158581013979339e-08	-4.160876317129484e-06	0.0	0.00027744014545503484	0.00017454033619024125	-4.844336285537274e-07	2.0438183988938444e-05	2.9315654885217418e-05	-1.0604984634078053e-05	0.0011670130011410184	-0.0005766712293557648	3.648784898709615e-06	-4.079290506989706e-06	0.0	4.892214006150247e-07	-3.263432405591763e-07	-1.0606155318173224e-06	-9.688672571074591e-07
34x53_G.H5.22	0.0	0.0	0.0	0.0	-7.350387780910319e-07	0.0	-1.5548897228849564e-07	-7.548282836550523e-06	0.0005371236226571851	0.0	0.0	0.0	0.0	0.0	0.0	0.0	0.0	0.0	-1.4135361117135728e-07	0.0	0.0	0.0	0.0	0.0	-5.654144446854319e-08	0.0	-4.240608335140788e-08	0.0	-1.0334039462402436e-06	0.0	0.0	0.0	0.0	0.0	0.00015763558201833616	2.574918066991745e-05	-1.2917549328002976e-07	5.904119943843943e-06	-9.429811009442267e-06	-6.4587746640015495e-06	0.00023722951697109447	-5.654144446854205e-08	-2.8270722234271892e-08	0.0	0.0	-5.654144446854351e-08	0.0	0.0	-2.5835098656006195e-07
34x53_G.H5.23	0.0	0.0	0.0	0.0	2.226677931450357e-05	0.0	4.3174909090216516e-06	0.00030460196584791737	0.00681125569582117	0.0	0.0	0.0	0.0	0.0	0.0	0.0	0.0	0.0	1.8160629292428245e-05	0.0	0.0	0.0	0.0	0.0	1.2710930434414744e-05	0.0	-6.793247693952035e-07	0.0	-1.0105574136738391e-05	0.0	0.0	0.0	0.0	0.0	0.00017324305480459617	0.00010217807841204337	2.140977431309788e-06	1.498684201916857e-05	0.0001392704814936033	9.683634897028353e-05	0.0021525540743447063	-9.05766359193628e-07	2.95129101880528e-06	0.0	0.0	2.498407839208493e-06	0.0	0.0	4.281954862619562e-06
34x53_G.hns1.02	0.0	0.0	0.0	0.0	3.031276476833966e-06	0.0	-7.888221033172347e-08	1.3191498235906945e-05	5.4923738579912455e-05	0.0	0.0	0.0	0.0	0.0	0.0	0.0	0.0	0.0	-7.17111003015665e-08	0.0	0.0	0.0	0.0	0.0	-2.8684440120625355e-08	0.0	-2.1513330090469473e-08	0.0	-2.2138535132894e-07	0.0	0.0	0.0	0.0	0.0	-1.1975753750361439e-06	-7.529665531664502e-07	-2.7673168916117576e-08	-1.9371218241281946e-07	-2.020141330876575e-06	-1.3836584458058632e-06	-4.1066982671518345e-05	-2.8684440120626583e-08	-1.4342220060312552e-08	0.0	0.0	-2.8684440120626083e-08	0.0	0.0	-5.534633783223451e-08
34x54_G.H4.08	0.0	0.0	0.0	0.0	0.0	0.0	0.0	0.0	0.0	0.0	0.0	0.0	0.0	0.0	0.0	0.0	0.0	0.0	0.0	0.0	0.0	0.0	0.0	0.0	0.0	0.0	0.0	0.0	0.0	0.0	0.0	0.0	0.0	0.0	0.0	0.0	0.0	0.0	0.0	0.0	0.0	0.0	0.0	0.0	0.0	0.0	0.0	0.0	0.0
34x54_G.H4.12	0.0	0.0	0.0	0.0	0.0	0.0	0.0	0.0	0.0	0.0	0.0	0.0	0.0	0.0	0.0	0.0	0.0	0.0	0.0	0.0	0.0	0.0	0.0	0.0	0.0	0.0	0.0	0.0	0.0	0.0	0.0	0.0	0.0	0.0	0.0	0.0	0.0	0.0	0.0	0.0	0.0	0.0	0.0	0.0	0.0	0.0	0.0	0.0	0.0
34x54_G.H4.13	0.0	0.0	0.0	0.0	0.0	0.0	0.0	0.0	0.0	0.0	0.0	0.0	0.0	0.0	0.0	0.0	0.0	0.0	0.0	0.0	0.0	0.0	0.0	0.0	0.0	0.0	0.0	0.0	0.0	0.0	0.0	0.0	0.0	0.0	0.0	0.0	0.0	0.0	0.0	0.0	0.0	0.0	0.0	0.0	0.0	0.0	0.0	0.0	0.0
34x54_G.H4.16	0.0	0.0	0.0	0.0	0.0	0.0	0.0	0.0	0.0	0.0	0.0	0.0	0.0	0.0	0.0	0.0	0.0	0.0	0.0	0.0	0.0	0.0	0.0	0.0	0.0	0.0	0.0	0.0	0.0	0.0	0.0	0.0	0.0	0.0	0.0	0.0	0.0	0.0	0.0	0.0	0.0	0.0	0.0	0.0	0.0	0.0	0.0	0.0	0.0
34x54_G.H5.08	0.0	0.0	0.0	0.0	0.0	0.0	0.0	0.0	0.0	0.0	0.0	0.0	0.0	0.0	0.0	0.0	0.0	0.0	0.0	0.0	0.0	0.0	0.0	0.0	0.0	0.0	0.0	0.0	0.0	0.0	0.0	0.0	0.0	0.0	0.0	0.0	0.0	0.0	0.0	0.0	0.0	0.0	0.0	0.0	0.0	0.0	0.0	0.0	0.0
34x54_G.H5.10	0.0	0.0	0.0	0.0	0.0	0.0	0.0	0.0	0.0	0.0	0.0	0.0	0.0	0.0	0.0	0.0	0.0	0.0	0.0	0.0	0.0	0.0	0.0	0.0	0.0	0.0	0.0	0.0	0.0	0.0	0.0	0.0	0.0	0.0	0.0	0.0	0.0	0.0	0.0	0.0	0.0	0.0	0.0	0.0	0.0	0.0	0.0	0.0	0.0
34x54_G.H5.12	0.0	0.0	0.0	0.0	0.0	0.0	0.0	0.0	0.0	0.0	0.0	0.0	0.0	0.0	0.0	0.0	0.0	0.0	0.0	0.0	0.0	0.0	0.0	0.0	0.0	0.0	0.0	0.0	0.0	0.0	0.0	0.0	0.0	0.0	0.0	0.0	0.0	0.0	0.0	0.0	0.0	0.0	0.0	0.0	0.0	0.0	0.0	0.0	0.0
34x54_G.H5.13	0.0	0.0	0.0	0.0	0.0	0.0	0.0	0.0	0.0	0.0	0.0	0.0	0.0	0.0	0.0	0.0	0.0	0.0	0.0	0.0	0.0	0.0	0.0	0.0	0.0	0.0	0.0	0.0	0.0	0.0	0.0	0.0	0.0	0.0	0.0	0.0	0.0	0.0	0.0	0.0	0.0	0.0	0.0	0.0	0.0	0.0	0.0	0.0	0.0
34x54_G.H5.15	9.846335955053087e-06	2.9852452163403865e-06	2.6190585761872694e-06	-0.00013321941629561773	-0.0024000859509945814	-1.675715928246762e-06	-0.00018940128639033016	-0.0022388053131791198	0.0013897301588102243	-0.00021024659689985315	4.6299176900833756e-05	-4.189289820616917e-07	0.002746995015675568	0.00021390086725757792	-4.189289820616917e-07	-8.378579641233834e-07	0.0	5.970490432680794e-06	-6.839013943278063e-07	-4.1892898206169133e-07	0.0	7.2800197207744246e-06	2.0741499241863853e-05	1.293706585521064e-05	-7.973722729685774e-07	-2.5135738923701467e-06	-5.980292047264248e-07	0.0016647164268487847	0.00013050357708522384	0.00019242398498220002	0.012765409597319638	-4.1892898206169165e-07	2.969723489088494e-05	0.0	-1.626942140442701e-05	2.898197223389682e-06	2.2343786311939543e-06	-4.784394772054793e-06	9.843033030751901e-05	1.9806228202841755e-05	-0.0003402652003919988	-0.002978491834425572	-3.986861364842878e-07	-1.7542274904682432e-05	0.0	-7.973722729685637e-07	1.7284582701553116e-06	-2.0419025683998947e-06	-2.339591134416244e-06
34x54_G.H5.16	0.0	0.0	0.0	0.0	0.0	0.0	0.0	0.0	0.0	0.0	0.0	0.0	0.0	0.0	0.0	0.0	0.0	0.0	0.0	0.0	0.0	0.0	0.0	0.0	0.0	0.0	0.0	0.0	0.0	0.0	0.0	0.0	0.0	0.0	0.0	0.0	0.0	0.0	0.0	0.0	0.0	0.0	0.0	0.0	0.0	0.0	0.0	0.0	0.0
34x54_G.H5.17	0.0	0.0	0.0	0.0	0.0	0.0	0.0	0.0	0.0	0.0	0.0	0.0	0.0	0.0	0.0	0.0	0.0	0.0	0.0	0.0	0.0	0.0	0.0	0.0	0.0	0.0	0.0	0.0	0.0	0.0	0.0	0.0	0.0	0.0	0.0	0.0	0.0	0.0	0.0	0.0	0.0	0.0	0.0	0.0	0.0	0.0	0.0	0.0	0.0
34x54_G.H5.18	-3.224735578647999e-09	-3.583039531831058e-10	-3.583039531831057e-09	-1.1394065711222648e-07	-2.3649884635439463e-06	-1.4332158127324452e-09	-2.1801830109302552e-07	-1.4355875077349124e-06	8.66496282575596e-06	-2.0602477308028919e-07	-1.8631805565521678e-08	-3.5830395318310666e-10	-1.493769180820375e-06	-1.0820779386129893e-07	-3.583039531831055e-10	-7.16607906366211e-10	0.0	-7.166079063662151e-10	-5.17824310338332e-08	-3.5830395318311023e-10	0.0	-2.5081276722817656e-09	-1.7198589752789463e-08	-9.315902782760817e-09	-1.999636450716765e-08	-2.1498237190986978e-09	-1.4997273380375633e-08	-5.822439239225525e-07	-2.280245713174676e-07	-7.416891830890442e-08	-5.814556552255421e-06	-3.583039531831055e-10	-1.827350161233844e-08	0.0	-8.348482181742489e-07	-5.249045683131405e-07	-5.105750722530823e-10	-3.574025505771646e-09	-3.727198027447556e-08	-2.5528753612654517e-08	-7.576934072235785e-07	-2.5696872953582394e-06	-9.998182253583843e-09	-1.791519765915522e-08	0.0	-1.9996364507167912e-08	-1.4332158127324252e-09	-4.657951391380411e-09	-1.021150144506175e-09
34x54_G.H5.19	-2.598491929274539e-06	-2.887213254749493e-07	-2.887213254749503e-06	-9.18133815010336e-05	-0.0016246572838098836	-1.1548853018997877e-06	-0.00012958101077502798	-0.0010836248617111526	0.0029980234728065073	-0.00014899389115608554	8.370754282896291e-05	-2.8872132547494963e-07	3.544020231329332e-05	4.8973127642648025e-05	-2.8872132547494985e-07	-5.774426509498997e-07	0.0	2.8267315474521828e-06	4.204228621712579e-06	-2.8872132547494963e-07	0.0	-2.021049278324637e-06	1.3374769964419047e-05	3.334333591847641e-05	1.5782992599545432e-06	-1.7323279528497152e-06	2.0347679945663768e-06	0.00011974998242676666	4.757356460994067e-05	4.913995396324812e-06	0.003705919729253657	-2.8872132547494974e-07	2.2960833927878874e-06	0.0	-4.21885366961658e-05	1.3345918436988844e-05	-6.909782644491767e-09	-4.836847851144219e-08	9.708108462158362e-06	-3.4548913222458944e-07	3.400014713480117e-05	-0.002052962652819782	-9.129374692238032e-07	-1.103189207534538e-05	0.0	-1.82587493844758e-06	-1.154885301899788e-06	-3.7533772311743186e-06	-1.3819565288983438e-08
34x54_G.H5.20	0.0	0.0	0.0	0.0	0.0	0.0	0.0	0.0	0.0	0.0	0.0	0.0	0.0	0.0	0.0	0.0	0.0	0.0	0.0	0.0	0.0	0.0	0.0	0.0	0.0	0.0	0.0	0.0	0.0	0.0	0.0	0.0	0.0	0.0	0.0	0.0	0.0	0.0	0.0	0.0	0.0	0.0	0.0	0.0	0.0	0.0	0.0	0.0	0.0
34x54_G.H5.21	0.0	0.0	0.0	0.0	0.0	0.0	0.0	0.0	0.0	0.0	0.0	0.0	0.0	0.0	0.0	0.0	0.0	0.0	0.0	0.0	0.0	0.0	0.0	0.0	0.0	0.0	0.0	0.0	0.0	0.0	0.0	0.0	0.0	0.0	0.0	0.0	0.0	0.0	0.0	0.0	0.0	0.0	0.0	0.0	0.0	0.0	0.0	0.0	0.0
34x54_G.H5.22	-2.902262020783208e-09	-3.224735578647995e-10	-3.2247355786480096e-09	-1.0254659140100759e-07	-1.8945321524556768e-06	-1.2898942314591847e-09	-1.467254688284839e-07	-1.9532223399871017e-06	-3.224735578647971e-10	-1.854222957722567e-07	-1.6768625008969525e-08	-3.2247355786479885e-10	-1.344392262738346e-06	-9.738701447516915e-08	-3.2247355786479973e-10	-6.449471157295995e-10	0.0	-6.44947115729599e-10	-1.6123677893239916e-09	-3.2247355786479766e-10	0.0	-2.257314905053578e-09	-1.5478730777510322e-08	-8.384312504484766e-09	0.0	-1.9348413471888307e-09	0.0	-5.240195315303023e-07	-2.0154597366550042e-07	-6.675202647801311e-08	-5.233100897029927e-06	-3.224735578647996e-10	-1.6446151451104637e-08	0.0	0.0	0.0	0.0	0.0	0.0	0.0	0.0	-2.294721837765938e-06	0.0	-1.6123677893240185e-08	0.0	0.0	-1.2898942314591933e-09	-4.19215625224238e-09	0.0
34x54_G.H5.23	0.0	0.0	0.0	0.0	0.0	0.0	0.0	0.0	0.0	0.0	0.0	0.0	0.0	0.0	0.0	0.0	0.0	0.0	0.0	0.0	0.0	0.0	0.0	0.0	0.0	0.0	0.0	0.0	0.0	0.0	0.0	0.0	0.0	0.0	0.0	0.0	0.0	0.0	0.0	0.0	0.0	0.0	0.0	0.0	0.0	0.0	0.0	0.0	0.0
34x54_G.H5.24	0.0	0.0	0.0	0.0	0.0	0.0	0.0	0.0	0.0	0.0	0.0	0.0	0.0	0.0	0.0	0.0	0.0	0.0	0.0	0.0	0.0	0.0	0.0	0.0	0.0	0.0	0.0	0.0	0.0	0.0	0.0	0.0	0.0	0.0	0.0	0.0	0.0	0.0	0.0	0.0	0.0	0.0	0.0	0.0	0.0	0.0	0.0	0.0	0.0
34x54_G.H5.25	0.0	0.0	0.0	0.0	0.0	0.0	0.0	0.0	0.0	0.0	0.0	0.0	0.0	0.0	0.0	0.0	0.0	0.0	0.0	0.0	0.0	0.0	0.0	0.0	0.0	0.0	0.0	0.0	0.0	0.0	0.0	0.0	0.0	0.0	0.0	0.0	0.0	0.0	0.0	0.0	0.0	0.0	0.0	0.0	0.0	0.0	0.0	0.0	0.0
34x54_G.H5.26	0.0	0.0	0.0	0.0	0.0	0.0	0.0	0.0	0.0	0.0	0.0	0.0	0.0	0.0	0.0	0.0	0.0	0.0	0.0	0.0	0.0	0.0	0.0	0.0	0.0	0.0	0.0	0.0	0.0	0.0	0.0	0.0	0.0	0.0	0.0	0.0	0.0	0.0	0.0	0.0	0.0	0.0	0.0	0.0	0.0	0.0	0.0	0.0	0.0
34x54_G.HN.48	-2.515293751345381e-08	-2.794770834828248e-09	-2.7947708348282537e-08	-8.887371254753647e-07	-1.6419278654615834e-05	-1.1179083339312753e-08	-1.271620729846863e-06	-1.692792694655447e-05	-2.7947708348282144e-09	-1.6069932300262485e-06	-1.4532808341107165e-07	-2.7947708348282318e-09	-1.1651399610398939e-05	-8.440207921181291e-07	-2.7947708348282483e-09	-5.589541669656497e-09	0.0	-5.589541669656397e-09	-1.3973854174141254e-08	-2.79477083482822e-09	0.0	-1.9563395843797604e-08	-1.341490000717575e-07	-7.266404170553567e-08	0.0	-1.6768625008969946e-08	0.0	-4.541502606595917e-06	-1.7467317717676322e-06	-5.785175628094457e-07	-4.535354110759274e-05	-2.7947708348282467e-09	-1.4253331257624085e-07	0.0	0.0	0.0	0.0	0.0	0.0	0.0	0.0	-1.98875892606374e-05	0.0	-1.397385417414121e-07	0.0	0.0	-1.117908333931278e-08	-3.6332020852768026e-08	0.0
34x54_G.HN.51	-1.9348413471887837e-08	-2.1498237190986494e-09	-2.1498237190986667e-08	-6.83643942673377e-07	3.837323696857793e-05	-8.59929487639465e-09	9.221837836954222e-06	1.0200192406121342e-05	-9.651188657709693e-06	-1.236148638481717e-06	-1.1179083339313e-07	-2.14982371909866e-09	-8.962615084922321e-06	-6.492467631677985e-07	-2.149823719098653e-09	-4.299647438197305e-09	0.0	-4.299647438197339e-09	-2.21263604702606e-08	-2.1498237190986692e-09	0.0	-1.504876603369066e-08	-1.0319153851673566e-07	-5.589541669656505e-08	-4.5508967499070835e-09	-1.2898942314591722e-08	-3.413172562430446e-09	-3.493463543535326e-06	-1.3436398244366474e-06	-4.4501350985342366e-07	-3.4887339313532925e-05	-2.1498237190986527e-09	-1.0964100967403028e-07	0.0	-1.8999993930862746e-07	-1.194610396850614e-07	0.0	0.0	0.0	0.0	0.0	5.278078748618502e-05	-2.2754483749535393e-09	-1.07491185954932e-07	0.0	-4.550896749906941e-09	-8.599294876394664e-09	-2.7947708348282507e-08	0.0
34x54_G.HN.52	-2.3514771839501e-06	-2.61275242661123e-07	-2.6127524266112188e-06	0.0005364741769429334	0.011564097847887821	1.257159582296397e-05	6.0784410519827936e-05	0.012382095493573338	0.0025346340337114477	-0.0001502332645301478	-1.3586312618378246e-05	-2.612752426611241e-07	-0.0010892564866542228	-7.890512328365906e-05	-2.612752426611233e-07	-5.225504853222465e-07	0.0	-5.225504853222495e-07	4.814166197433059e-06	-2.6127524266112517e-07	0.0	-1.8289266986278617e-06	-1.2541211647733914e-05	-6.7931563091891436e-06	-2.751223944262093e-07	1.2049045337641379e-05	-2.0634179581964597e-07	-0.00042457226932432707	-0.00016329702666320373	-5.408397523085233e-05	-0.004239974637904721	-2.612752426611233e-07	-1.3325037375717284e-05	0.0	1.2342859421520679e-05	-3.817788655285559e-06	0.0	0.0	0.0	0.0	0.0	0.014487334751555921	3.26661300118895e-06	-1.3063762133056326e-05	0.0	-2.751223944262106e-07	-1.0451009706445034e-06	-3.3965781545945557e-06	0.0
34x54_G.S1.01	-6.449471157296035e-10	-7.166079063662173e-11	-7.166079063662131e-10	-2.278813142244584e-08	-4.210071449901614e-07	-2.866431625464857e-10	-3.260565973966323e-08	-4.3404940888601417e-07	-7.166079063662124e-11	-4.120495461605735e-08	-3.726361113104339e-09	-7.166079063662095e-11	-2.987538361640748e-07	-2.164155877225981e-08	-7.166079063662143e-11	-1.4332158127324283e-10	0.0	-1.4332158127324302e-10	-3.5830395318311043e-10	-7.166079063662042e-11	0.0	-5.01625534456352e-10	-3.439717950557826e-09	-1.8631805565521704e-09	0.0	-4.2996474381972046e-10	0.0	-1.1644878478451095e-07	-4.478799414788831e-08	-1.4833783661780741e-08	-1.1629113104510923e-06	-7.166079063662147e-11	-3.654700322467707e-09	0.0	0.0	0.0	0.0	0.0	0.0	0.0	0.0	-5.09938186170205e-07	0.0	-3.583039531831038e-09	0.0	0.0	-2.866431625464864e-10	-9.315902782760844e-10	0.0
34x54_G.S1.02	-9.674206735943935e-10	-1.0749118595493207e-10	-1.07491185954933e-09	-3.418219713366843e-08	2.7339886626008462e-05	-4.2996474381972124e-10	-1.333019855874948e-06	2.5519685082784272e-05	0.0005656576377879089	-6.180743192408728e-08	-5.5895416696564015e-09	-1.0749118595493097e-10	-4.481307542461154e-07	-3.246233815838964e-08	-1.0749118595493202e-10	-2.1498237190986403e-10	0.0	-2.1498237190986253e-10	-1.1679114252619866e-06	-1.0749118595493109e-10	0.0	-7.524383016845268e-10	-5.1595769258368776e-09	-2.7947708348282045e-09	-4.6694958773287426e-07	-6.449471157296058e-10	-3.502121907996749e-07	-1.7467317717676466e-07	-8.846467202371776e-07	-2.2250675492670885e-08	1.6598072327254396e-06	-1.0749118595493194e-10	-5.482050483701559e-09	0.0	-1.2686796891044202e-05	-5.4490782811841445e-06	-1.0218309112691776e-07	-7.152816378884235e-07	-7.459365652265006e-06	-5.109154556345865e-06	-5.9727003875489725e-05	-1.2318568669882033e-06	-2.334747938664388e-07	-5.374559297746665e-09	0.0	-4.669495877328823e-07	-4.299647438197226e-10	-1.3973854174141029e-09	-2.0436618225383533e-07
34x54_G.S3.01	-1.13188218810543e-07	-1.2576468756727014e-08	-1.257646875672701e-07	-3.999317064639266e-06	-7.389033950078646e-05	-5.0305875026907944e-08	-5.723051767102513e-06	-7.621249215138164e-05	-5.973667011197992e-07	2.6810272448902878e-05	6.15437202145436e-06	-1.257646875672695e-08	-3.200625305638296e-05	-3.9391936612950535e-07	-1.2576468756726988e-08	-2.5152937513453972e-08	0.0	-2.5152937513454088e-08	-6.357187359422708e-08	-1.2576468756726928e-08	0.0	-8.803528129708911e-08	-6.036705003228981e-07	3.0771860107271814e-06	-2.758119242367874e-10	-7.54588125403627e-08	-2.0685894317759205e-10	2.7221677047947426e-05	-1.1121243579998284e-06	7.609193562563724e-06	0.00017036822684006058	-1.2576468756726993e-08	-6.413999065930907e-07	0.0	-1.1515147836886147e-08	-7.240063011215723e-09	-7.522472731195442e-09	-5.265730911836913e-08	-5.491405093772754e-07	-3.7612363655977254e-07	-1.1163349533094178e-05	-8.94944274847951e-05	-1.3790596211839392e-10	-6.288234378363513e-07	0.0	-2.758119242367889e-10	-5.030587502690817e-08	-1.6349409383745088e-07	-1.5044945462391113e-08
34x54_G.h2s4.03	0.0	0.0	0.0	0.0	0.0	0.0	0.0	0.0	0.0	0.0	0.0	0.0	0.0	0.0	0.0	0.0	0.0	0.0	0.0	0.0	0.0	0.0	0.0	0.0	0.0	0.0	0.0	0.0	0.0	0.0	0.0	0.0	0.0	0.0	0.0	0.0	0.0	0.0	0.0	0.0	0.0	0.0	0.0	0.0	0.0	0.0	0.0	0.0	0.0
34x54_G.h2s4.05	0.0	0.0	0.0	0.0	0.0	0.0	0.0	0.0	0.0	0.0	0.0	0.0	0.0	0.0	0.0	0.0	0.0	0.0	0.0	0.0	0.0	0.0	0.0	0.0	0.0	0.0	0.0	0.0	0.0	0.0	0.0	0.0	0.0	0.0	0.0	0.0	0.0	0.0	0.0	0.0	0.0	0.0	0.0	0.0	0.0	0.0	0.0	0.0	0.0
34x54_G.h4s6.12	0.0	0.0	0.0	0.0	0.0	0.0	0.0	0.0	0.0	0.0	0.0	0.0	0.0	0.0	0.0	0.0	0.0	0.0	0.0	0.0	0.0	0.0	0.0	0.0	0.0	0.0	0.0	0.0	0.0	0.0	0.0	0.0	0.0	0.0	0.0	0.0	0.0	0.0	0.0	0.0	0.0	0.0	0.0	0.0	0.0	0.0	0.0	0.0	0.0
34x54_G.hgh4.08	0.0	0.0	0.0	0.0	0.0	0.0	0.0	0.0	0.0	0.0	0.0	0.0	0.0	0.0	0.0	0.0	0.0	0.0	0.0	0.0	0.0	0.0	0.0	0.0	0.0	0.0	0.0	0.0	0.0	0.0	0.0	0.0	0.0	0.0	0.0	0.0	0.0	0.0	0.0	0.0	0.0	0.0	0.0	0.0	0.0	0.0	0.0	0.0	0.0
34x54_G.hgh4.11	0.0	0.0	0.0	0.0	0.0	0.0	0.0	0.0	0.0	0.0	0.0	0.0	0.0	0.0	0.0	0.0	0.0	0.0	0.0	0.0	0.0	0.0	0.0	0.0	0.0	0.0	0.0	0.0	0.0	0.0	0.0	0.0	0.0	0.0	0.0	0.0	0.0	0.0	0.0	0.0	0.0	0.0	0.0	0.0	0.0	0.0	0.0	0.0	0.0
34x54_G.hgh4.13	0.0	0.0	0.0	0.0	0.0	0.0	0.0	0.0	0.0	0.0	0.0	0.0	0.0	0.0	0.0	0.0	0.0	0.0	0.0	0.0	0.0	0.0	0.0	0.0	0.0	0.0	0.0	0.0	0.0	0.0	0.0	0.0	0.0	0.0	0.0	0.0	0.0	0.0	0.0	0.0	0.0	0.0	0.0	0.0	0.0	0.0	0.0	0.0	0.0
34x54_G.hgh4.15	0.0	0.0	0.0	0.0	0.0	0.0	0.0	0.0	0.0	0.0	0.0	0.0	0.0	0.0	0.0	0.0	0.0	0.0	0.0	0.0	0.0	0.0	0.0	0.0	0.0	0.0	0.0	0.0	0.0	0.0	0.0	0.0	0.0	0.0	0.0	0.0	0.0	0.0	0.0	0.0	0.0	0.0	0.0	0.0	0.0	0.0	0.0	0.0	0.0
34x54_G.hns1.01	-1.2253995198862342e-08	-1.3615550220958217e-09	-1.3615550220958134e-08	-4.3297449702647714e-07	-7.999135754813008e-06	-5.446220088383373e-09	-6.195075350535878e-07	-8.246938768834369e-06	-1.3615550220958312e-09	-7.828941377051041e-07	-7.080086114898285e-08	-1.3615550220958225e-09	-5.676322887117465e-06	-4.111896166729352e-07	-1.3615550220958194e-09	-2.7231100441916388e-09	0.0	-2.72311004419167e-09	-6.807775110479155e-09	-1.3615550220958233e-09	0.0	-9.53088515467065e-09	-6.535464106059864e-08	-3.540043057449134e-08	0.0	-8.169330132574898e-09	0.0	-2.2125269109057107e-06	-8.509718888098818e-07	-2.818418895738333e-07	-2.209531489857093e-05	-1.3615550220958202e-09	-6.943930612688649e-08	0.0	0.0	0.0	0.0	0.0	0.0	0.0	0.0	-9.688825537233768e-06	0.0	-6.807775110479053e-08	0.0	0.0	-5.446220088383354e-09	-1.770021528724568e-08	0.0
34x54_G.hns1.02	-2.883558554427011e-06	-3.203953949363356e-07	-3.20395394936338e-06	8.87480195207611e-05	0.00318979549082138	2.122592618656726e-06	0.0002292470504507282	0.002296654479697458	-0.0012033637073526064	-0.00018422735208839465	-1.666056053668945e-05	-3.2039539493633616e-07	-0.0010736069882126245	-9.675940927077358e-05	-3.2039539493633606e-07	-6.407907898726721e-07	0.0	-6.407907898726653e-07	-5.418386570346139e-06	-3.203953949363365e-07	0.0	-2.2427677645543546e-06	-1.1974804758541965e-05	-8.330280268344724e-06	-2.8882335176266355e-06	1.4818018287840594e-06	2.9400861593831514e-06	-0.0005070258199779377	-0.00016990841065855198	-6.291767255341938e-05	-0.004893000791170692	-3.2039539493633595e-07	-1.634016514175308e-05	0.0	2.6443468236201467e-07	-2.6263845720544764e-06	-8.884006257203707e-07	-6.218804380042597e-06	0.00015301390302014615	-2.3994986095606125e-05	-4.1821204168243454e-05	0.004059154667738546	-4.848290957215366e-06	-1.6019769746816993e-05	0.0	-2.888233517626624e-06	2.122592618656742e-06	-4.165140134172346e-06	1.6273729469613364e-06
34x54_G.hns1.03	-1.2786076569339167e-06	-1.4206751743710325e-07	-1.4206751743710199e-06	0.00013524376197031058	0.0030393480130348895	9.644252525457713e-06	-6.286376763549618e-05	0.003695131280307141	-0.003835093809318523	8.171153899696553e-05	2.82501168847691e-06	3.262106680964968e-06	-0.0005548335640128569	-1.5670996678788696e-05	-1.420675174371036e-07	-2.841350348742072e-07	0.0	-2.841350348742044e-07	-5.284333585747461e-06	-1.42067517437104e-07	0.0	-9.944726220597192e-07	-6.819240836980974e-06	6.518767141841572e-06	-1.8295983994247555e-06	-8.524051046226063e-07	-1.3721987995685615e-06	-0.00019341379965286787	0.0001285570229462502	-8.982930919067816e-06	-0.0003446673346896941	-1.420675174371035e-07	-7.245443389292198e-06	0.0	-7.638573317598337e-05	-4.8026957984900294e-05	-6.4740919161692e-08	-4.5318643413183833e-07	-4.726087098803518e-06	-3.2370459580845726e-06	-8.245882724234139e-05	0.004389642400382221	-9.14799199712379e-07	1.6725843516959437e-05	0.0	-1.829598399424747e-06	-5.68270069748408e-07	4.961470670121795e-06	-1.2948183832338282e-07
34x54_G.s2s3.01	0.0	0.0	0.0	0.0	0.0	0.0	0.0	0.0	0.0	0.0	0.0	0.0	0.0	0.0	0.0	0.0	0.0	0.0	0.0	0.0	0.0	0.0	0.0	0.0	0.0	0.0	0.0	0.0	0.0	0.0	0.0	0.0	0.0	0.0	0.0	0.0	0.0	0.0	0.0	0.0	0.0	0.0	0.0	0.0	0.0	0.0	0.0	0.0	0.0
34x54_G.s2s3.02	-4.8371033679719675e-09	-5.374559297746662e-10	-5.374559297746643e-09	-1.7091098566834498e-07	-3.157553587426101e-06	-2.14982371909867e-09	-2.445424480474679e-07	-3.2553705666450905e-06	-5.374559297746676e-10	-3.090371596204291e-07	-2.7947708348282477e-08	-5.374559297746689e-10	-2.2406537712305756e-06	-1.6231169079194904e-07	-5.37455929774667e-10	-1.0749118595493338e-09	0.0	-1.0749118595493423e-09	-2.6872796488732825e-09	-5.374559297746696e-10	0.0	-3.762191508422657e-09	-2.5797884629183954e-08	-1.3973854174141249e-08	0.0	-3.2247355786479786e-09	0.0	-8.733658858838223e-07	-3.468022243172262e-07	-1.1125337746335495e-07	-8.72183482838322e-06	-5.374559297746669e-10	-2.7410252418507593e-08	0.0	0.0	0.0	-1.3615335260082395e-09	-9.530734682057699e-09	-9.939194739859964e-08	-6.807667630041127e-08	-2.020515752596211e-06	-3.8245363962764875e-06	0.0	-2.6872796488732835e-08	0.0	0.0	-2.1498237190986738e-09	-6.986927087070621e-09	-2.723067052016472e-09
34x55_G.H4.08	0.0	0.0	0.0	0.0	0.0	0.0	0.0	0.0	0.0	0.0	0.0	0.0	0.0	0.0	0.0	0.0	0.0	0.0	0.0	0.0	0.0	0.0	0.0	0.0	0.0	0.0	0.0	0.0	0.0	0.0	0.0	0.0	0.0	0.0	0.0	0.0	0.0	0.0	0.0	0.0	0.0	0.0	0.0	0.0	0.0	0.0	0.0	0.0	0.0
34x55_G.H4.12	0.0	0.0	0.0	0.0	0.0	0.0	0.0	0.0	0.0	0.0	0.0	0.0	0.0	0.0	0.0	0.0	0.0	0.0	0.0	0.0	0.0	0.0	0.0	0.0	0.0	0.0	0.0	0.0	0.0	0.0	0.0	0.0	0.0	0.0	0.0	0.0	0.0	0.0	0.0	0.0	0.0	0.0	0.0	0.0	0.0	0.0	0.0	0.0	0.0
34x55_G.H4.13	0.0	0.0	0.0	0.0	0.0	0.0	0.0	0.0	0.0	0.0	0.0	0.0	0.0	0.0	0.0	0.0	0.0	0.0	0.0	0.0	0.0	0.0	0.0	0.0	0.0	0.0	0.0	0.0	0.0	0.0	0.0	0.0	0.0	0.0	0.0	0.0	0.0	0.0	0.0	0.0	0.0	0.0	0.0	0.0	0.0	0.0	0.0	0.0	0.0
34x55_G.H4.16	0.0	0.0	0.0	0.0	0.0	0.0	0.0	0.0	0.0	0.0	0.0	0.0	0.0	0.0	0.0	0.0	0.0	0.0	0.0	0.0	0.0	0.0	0.0	0.0	0.0	0.0	0.0	0.0	0.0	0.0	0.0	0.0	0.0	0.0	0.0	0.0	0.0	0.0	0.0	0.0	0.0	0.0	0.0	0.0	0.0	0.0	0.0	0.0	0.0
34x55_G.H4.17	0.0	0.0	0.0	0.0	0.0	0.0	0.0	0.0	0.0	0.0	0.0	0.0	0.0	0.0	0.0	0.0	0.0	0.0	0.0	0.0	0.0	0.0	0.0	0.0	0.0	0.0	0.0	0.0	0.0	0.0	0.0	0.0	0.0	0.0	0.0	0.0	0.0	0.0	0.0	0.0	0.0	0.0	0.0	0.0	0.0	0.0	0.0	0.0	0.0
34x55_G.H5.08	0.0	0.0	0.0	0.0	0.0	0.0	0.0	0.0	0.0	0.0	0.0	0.0	0.0	0.0	0.0	0.0	0.0	0.0	0.0	0.0	0.0	0.0	0.0	0.0	0.0	0.0	0.0	0.0	0.0	0.0	0.0	0.0	0.0	0.0	0.0	0.0	0.0	0.0	0.0	0.0	0.0	0.0	0.0	0.0	0.0	0.0	0.0	0.0	0.0
34x55_G.H5.12	0.0	0.0	0.0	0.0	0.0	0.0	0.0	0.0	0.0	0.0	0.0	0.0	0.0	0.0	0.0	0.0	0.0	0.0	0.0	0.0	0.0	0.0	0.0	0.0	0.0	0.0	0.0	0.0	0.0	0.0	0.0	0.0	0.0	0.0	0.0	0.0	0.0	0.0	0.0	0.0	0.0	0.0	0.0	0.0	0.0	0.0	0.0	0.0	0.0
34x55_G.H5.13	0.0	0.0	0.0	0.0	0.0	0.0	0.0	0.0	0.0	0.0	0.0	0.0	0.0	0.0	0.0	0.0	0.0	0.0	0.0	0.0	0.0	0.0	0.0	0.0	0.0	0.0	0.0	0.0	0.0	0.0	0.0	0.0	0.0	0.0	0.0	0.0	0.0	0.0	0.0	0.0	0.0	0.0	0.0	0.0	0.0	0.0	0.0	0.0	0.0
34x55_G.H5.15	0.0	0.0	0.0	0.0	0.0	0.0	0.0	0.0	0.0	0.0	0.0	0.0	0.0	0.0	0.0	0.0	0.0	0.0	0.0	0.0	0.0	0.0	0.0	0.0	0.0	0.0	0.0	0.0	0.0	0.0	0.0	0.0	0.0	0.0	0.0	0.0	0.0	0.0	0.0	0.0	0.0	0.0	0.0	0.0	0.0	0.0	0.0	0.0	0.0
34x55_G.H5.16	0.0	0.0	0.0	0.0	0.0	0.0	0.0	0.0	0.0	0.0	0.0	0.0	0.0	0.0	0.0	0.0	0.0	0.0	0.0	0.0	0.0	0.0	0.0	0.0	0.0	0.0	0.0	0.0	0.0	0.0	0.0	0.0	0.0	0.0	0.0	0.0	0.0	0.0	0.0	0.0	0.0	0.0	0.0	0.0	0.0	0.0	0.0	0.0	0.0
34x55_G.H5.17	0.0	0.0	0.0	0.0	0.0	0.0	0.0	0.0	0.0	0.0	0.0	0.0	0.0	0.0	0.0	0.0	0.0	0.0	0.0	0.0	0.0	0.0	0.0	0.0	0.0	0.0	0.0	0.0	0.0	0.0	0.0	0.0	0.0	0.0	0.0	0.0	0.0	0.0	0.0	0.0	0.0	0.0	0.0	0.0	0.0	0.0	0.0	0.0	0.0
34x55_G.H5.18	0.0	0.0	0.0	0.0	0.0	0.0	0.0	0.0	0.0	0.0	0.0	0.0	0.0	0.0	0.0	0.0	0.0	0.0	0.0	0.0	0.0	0.0	0.0	0.0	0.0	0.0	0.0	0.0	0.0	0.0	0.0	0.0	0.0	0.0	0.0	0.0	0.0	0.0	0.0	0.0	0.0	0.0	0.0	0.0	0.0	0.0	0.0	0.0	0.0
34x55_G.H5.20	0.0	0.0	0.0	0.0	0.0	0.0	0.0	0.0	0.0	0.0	0.0	0.0	0.0	0.0	0.0	0.0	0.0	0.0	0.0	0.0	0.0	0.0	0.0	0.0	0.0	0.0	0.0	0.0	0.0	0.0	0.0	0.0	0.0	0.0	0.0	0.0	0.0	0.0	0.0	0.0	0.0	0.0	0.0	0.0	0.0	0.0	0.0	0.0	0.0
34x55_G.H5.21	0.0	0.0	0.0	0.0	0.0	0.0	0.0	0.0	0.0	0.0	0.0	0.0	0.0	0.0	0.0	0.0	0.0	0.0	0.0	0.0	0.0	0.0	0.0	0.0	0.0	0.0	0.0	0.0	0.0	0.0	0.0	0.0	0.0	0.0	0.0	0.0	0.0	0.0	0.0	0.0	0.0	0.0	0.0	0.0	0.0	0.0	0.0	0.0	0.0
34x55_G.H5.22	0.0	0.0	0.0	0.0	0.0	0.0	0.0	0.0	0.0	0.0	0.0	0.0	0.0	0.0	0.0	0.0	0.0	0.0	0.0	0.0	0.0	0.0	0.0	0.0	0.0	0.0	0.0	0.0	0.0	0.0	0.0	0.0	0.0	0.0	0.0	0.0	0.0	0.0	0.0	0.0	0.0	0.0	0.0	0.0	0.0	0.0	0.0	0.0	0.0
34x55_G.H5.23	0.0	0.0	0.0	0.0	0.0	0.0	0.0	0.0	0.0	0.0	0.0	0.0	0.0	0.0	0.0	0.0	0.0	0.0	0.0	0.0	0.0	0.0	0.0	0.0	0.0	0.0	0.0	0.0	0.0	0.0	0.0	0.0	0.0	0.0	0.0	0.0	0.0	0.0	0.0	0.0	0.0	0.0	0.0	0.0	0.0	0.0	0.0	0.0	0.0
34x55_G.H5.24	0.0	0.0	0.0	0.0	0.0	0.0	0.0	0.0	0.0	0.0	0.0	0.0	0.0	0.0	0.0	0.0	0.0	0.0	0.0	0.0	0.0	0.0	0.0	0.0	0.0	0.0	0.0	0.0	0.0	0.0	0.0	0.0	0.0	0.0	0.0	0.0	0.0	0.0	0.0	0.0	0.0	0.0	0.0	0.0	0.0	0.0	0.0	0.0	0.0
34x55_G.H5.25	0.0	0.0	0.0	0.0	0.0	0.0	0.0	0.0	0.0	0.0	0.0	0.0	0.0	0.0	0.0	0.0	0.0	0.0	0.0	0.0	0.0	0.0	0.0	0.0	0.0	0.0	0.0	0.0	0.0	0.0	0.0	0.0	0.0	0.0	0.0	0.0	0.0	0.0	0.0	0.0	0.0	0.0	0.0	0.0	0.0	0.0	0.0	0.0	0.0
34x55_G.H5.26	0.0	0.0	0.0	0.0	0.0	0.0	0.0	0.0	0.0	0.0	0.0	0.0	0.0	0.0	0.0	0.0	0.0	0.0	0.0	0.0	0.0	0.0	0.0	0.0	0.0	0.0	0.0	0.0	0.0	0.0	0.0	0.0	0.0	0.0	0.0	0.0	0.0	0.0	0.0	0.0	0.0	0.0	0.0	0.0	0.0	0.0	0.0	0.0	0.0
34x55_G.HN.46	0.0	0.0	0.0	0.0	0.0	0.0	0.0	0.0	0.0	0.0	0.0	0.0	0.0	0.0	0.0	0.0	0.0	0.0	0.0	0.0	0.0	0.0	0.0	0.0	0.0	0.0	0.0	0.0	-1.67196316993815e-07	0.0	0.0	0.0	0.0	0.0	0.0	0.0	-2.0899539624226503e-08	-1.4629677736958272e-07	-1.5256663925685125e-06	-1.0449769812113148e-06	-3.101491680235201e-05	0.0	0.0	0.0	0.0	0.0	0.0	0.0	-4.179907924845266e-08
34x55_G.HN.48	-2.7764973332159314e-07	-3.084997036906592e-08	-3.0849970369065777e-07	-9.810290577362901e-06	-0.0001812435759182631	-1.2339988147626373e-07	-1.4036736517924471e-05	-0.0001868582705254342	-3.0849970369066045e-08	-1.773873296221295e-05	-1.6041984591913992e-06	-3.084997036906619e-08	-0.00012861352646863545	-9.316691051457726e-06	-3.084997036906605e-08	-6.16999407381321e-08	0.0	-6.169994073813182e-08	-1.542498518453299e-07	-3.0849970369066415e-08	0.0	-2.1594979258345873e-07	-1.4807985777151509e-06	-8.02099229595702e-07	0.0	-1.8509982221439576e-07	0.0	-5.013120184973157e-05	-1.9281231480665816e-05	-6.385943866396615e-06	-0.0005006333191491981	-3.084997036906603e-08	-1.5733484888223466e-06	0.0	0.0	0.0	0.0	0.0	0.0	0.0	0.0	-0.00021952838914626602	0.0	-1.542498518453295e-06	0.0	0.0	-1.233998814762638e-07	-4.010496147978482e-07	0.0
34x55_G.HN.51	-3.476264953782537e-07	-3.862516615313904e-08	-3.8625166153139157e-07	-1.2282802836698126e-05	-0.00022695512114482238	-1.5450066461255632e-07	-1.758127694480295e-05	-0.00023428401941653665	-5.301737257420599e-06	-2.2209470538055165e-05	-2.008508639963241e-06	-3.8625166153139093e-08	-0.0001610283176924372	-1.1664800178247994e-05	-3.862516615313914e-08	-7.725033230627827e-08	0.0	-7.725033230627749e-08	-1.9933159906102277e-07	-3.8625166153139266e-08	0.0	-2.703761630719739e-07	-1.8540079753506987e-06	-1.0042543199816168e-06	-2.482307318131067e-09	-2.317509969188377e-07	-1.8617304885984203e-09	-6.276589499885121e-05	-2.414100115241717e-05	-7.995409393699832e-06	-0.0006268091963331447	-3.862516615313912e-08	-1.9698834738101015e-06	0.0	-1.0363633053197707e-07	-6.516056710094145e-08	-3.4038338150206554e-11	-2.3826836705143925e-10	-2.4847986849649807e-09	-1.701916907510261e-09	-5.0512893814905265e-08	-0.00027485916465306084	-1.2411536590655293e-09	-1.9312583076569673e-06	0.0	-2.482307318131161e-09	-1.5450066461255487e-07	-5.021271599908108e-07	-6.807667630041182e-11
34x55_G.HN.52	-2.436287729668533e-06	-2.706986366298384e-07	-2.7069863662983855e-06	-8.608216644828779e-05	-0.0014738125060153877	-1.0827945465193523e-06	-9.956220584235459e-05	-0.0013648326008276757	0.002533694158791123	-0.0001556517160621566	-1.4076329104751626e-05	-2.7069863662983595e-07	-0.0006485540541351074	-8.175098826221158e-05	-2.7069863662983743e-07	-5.413972732596748e-07	0.0	-5.413972732596768e-07	2.466398538058708e-06	-2.706986366298343e-07	0.0	-1.894890456408865e-06	1.083568483058247e-05	-7.038164552375809e-06	-2.557052349599273e-06	-1.6241918197790445e-06	4.890559134604637e-06	-0.0004058435425394669	-0.00016982547942405132	-3.9013746790366275e-05	-0.0038141878615006583	-2.706986366298375e-07	-1.3805630468121773e-05	0.0	-8.633189040535802e-05	-4.669757898656876e-05	-7.98539413003822e-08	2.8451966092994005e-06	-5.8293377149279556e-06	1.302817392699119e-05	-2.6590545532911784e-05	-0.0018914026344250886	2.1256480236024097e-06	-1.3534931831492194e-05	0.0	-2.5570523495992757e-06	-1.0827945465193573e-06	-3.519082276187911e-06	-1.5970788260076557e-07
34x55_G.HN.53	-4.740361300612533e-08	-5.267068111791651e-09	-5.26706811179171e-08	-1.6749276595497368e-06	-3.094402515677634e-05	-2.106827244716653e-08	-2.396515990865237e-06	-3.1902631553122374e-05	-5.267068111791634e-09	-3.028564164280206e-06	-2.738875418131684e-07	-5.2670681117916295e-09	-2.1958406958059664e-05	-1.5906545697611056e-06	-5.267068111791648e-09	-1.0534136223583292e-08	0.0	-1.0534136223583267e-08	-2.633534055895883e-08	-5.267068111791634e-09	0.0	-3.6869476782541967e-08	-2.5281926936600225e-07	-1.3694377090658466e-07	0.0	-3.160240867075054e-08	0.0	-8.55898568166155e-06	-3.2919175698698265e-06	-1.0902830991408823e-06	-8.54739813181558e-05	-5.267068111791646e-09	-2.6862047370137626e-07	0.0	0.0	0.0	0.0	0.0	0.0	0.0	0.0	-3.748045668350999e-05	0.0	-2.633534055895858e-07	0.0	0.0	-2.1068272447166538e-08	-6.847188545329233e-08	0.0
34x55_G.S1.01	-2.9022620207831897e-09	-3.2247355786480025e-10	-3.224735578647995e-09	-1.0254659140100514e-07	-1.8945321524556846e-06	-1.2898942314591991e-09	-1.4672546882848408e-07	-1.953222339987097e-06	-3.22473557864799e-10	-1.8542229577225708e-07	-1.676862500896949e-08	-3.224735578647996e-10	-1.3443922627383418e-06	-9.738701447516893e-08	-3.2247355786480045e-10	-6.449471157296009e-10	0.0	-6.449471157296009e-10	-1.612367789324013e-09	-3.2247355786480025e-10	0.0	-2.2573149050535816e-09	-1.547873077751034e-08	-8.384312504484728e-09	0.0	-1.9348413471888183e-09	0.0	6.2843288652738865e-06	-2.0154597366549825e-07	-6.67520264780131e-08	-5.233100897029948e-06	-3.224735578648003e-10	-1.6446151451104696e-08	0.0	0.0	0.0	0.0	0.0	0.0	0.0	0.0	-2.2947218377659297e-06	0.0	-1.6123677893240066e-08	0.0	0.0	-1.2898942314592002e-09	-4.192156252242365e-09	0.0
34x55_G.S1.02	-1.2125005775716426e-07	-1.3472228639684941e-08	3.269451912005227e-06	-4.2841687074197875e-06	-7.914934325814887e-05	-5.388891455873978e-08	-6.129864031056614e-06	-8.160128887057197e-05	-1.3472228639684906e-08	-7.74653146781878e-06	-7.005558892636102e-07	-1.3472228639684956e-08	0.00013106385971326797	2.316478053803187e-05	-1.3472228639684977e-08	-2.6944457279369955e-08	0.0	-2.6944457279369548e-08	-6.736114319842487e-08	-1.3472228639685045e-08	0.0	-9.430560047779386e-08	2.7575072236972147e-06	-3.5027794463180584e-07	0.0	-8.083337183811052e-08	0.0	0.00021299564815025577	5.19328621334284e-06	2.4444642258801974e-05	0.0005813536102596832	-1.3472228639684964e-08	-6.87083660623931e-07	0.0	0.0	0.0	-4.084600578024731e-10	-2.8592204046172925e-09	-2.981758421958053e-08	-2.0423002890123317e-08	-6.061547257788636e-07	-9.586837899999695e-05	0.0	-6.736114319842451e-07	0.0	0.0	-5.388891455873948e-08	-1.7513897231590279e-07	-8.169201156049331e-10
34x55_G.S2.08	0.0	0.0	0.0	0.0	0.0	0.0	0.0	0.0	0.0	0.0	0.0	0.0	0.0	0.0	0.0	0.0	0.0	0.0	0.0	0.0	0.0	0.0	0.0	0.0	0.0	0.0	0.0	0.0	-6.026147386112565e-07	0.0	0.0	0.0	0.0	0.0	0.0	0.0	-7.532684232640582e-08	-5.272878962848346e-07	1.4926185700584876e-05	-3.7663421163202802e-06	7.204037270132631e-05	0.0	0.0	0.0	0.0	0.0	0.0	0.0	-1.50653684652811e-07
34x55_G.S3.01	-3.911926730457862e-06	-4.346585256064325e-07	2.4617631407398905e-06	-0.00013822141114284427	-0.0019817892837065225	1.6655400959763406e-06	-0.00017395557941794442	-0.002088795235691533	8.294582017544713e-06	-0.00023631195543008876	-1.9198069133132123e-05	-4.346585256064351e-07	0.002126538154298002	0.0005972264037249038	-4.3465852560643377e-07	-8.693170512128675e-07	0.0	-8.693170512128566e-07	-2.187083224243979e-06	-4.3465852560643493e-07	0.0	1.057408711436333e-05	6.42407457309436e-05	-1.1301121665767105e-05	-5.51623848473584e-09	-2.6079511536385654e-06	-4.1371788635518654e-09	0.002231482229110546	0.00041524747069597665	0.00021299718885725412	0.018750001870346644	-4.3465852560643345e-07	5.272424755891799e-05	0.0	-2.3030295673772686e-07	-1.4480126022431536e-07	-9.176735965295316e-08	-6.423715175706833e-07	-6.699017254665684e-06	-4.588367982647727e-06	-0.00013618276172498465	-0.0023543297834005945	-2.758119242367914e-09	-2.1732926280321354e-05	0.0	-5.516238484735856e-09	-1.7386341024257221e-06	-5.650560832883537e-06	-1.8353471930590965e-07
34x55_G.S3.02	-9.996680293808681e-09	-1.1107422548676313e-09	-1.110742254867642e-08	-3.532160370479145e-07	4.794117642708621e-05	-4.44296901947063e-09	-5.053877259647723e-07	6.475989232871177e-05	-1.1107422548676456e-09	-6.386767965488945e-07	-5.775859725311727e-08	-1.1107422548676387e-09	-4.630684460543194e-06	-3.354441609700258e-07	-1.1107422548676315e-09	-2.221484509735263e-09	0.0	-2.2214845097352783e-09	-5.553711274338226e-09	-1.1107422548676456e-09	0.0	-7.775195784073487e-09	-5.3315628233646177e-08	-2.8879298626558635e-08	0.0	-6.664453529205708e-09	0.0	-1.8049561641599148e-06	-6.944862159974806e-07	-2.2992364675760215e-07	-1.8025125311992067e-05	-1.110742254867632e-09	-5.664785499825001e-08	0.0	0.0	0.0	-3.4038338150206696e-11	-2.3826836705143827e-10	-2.4847986849649865e-09	-1.7019169075102814e-09	-5.051289381490543e-08	6.698779047920847e-05	0.0	-5.5537112743381644e-08	0.0	0.0	-4.442969019470585e-09	-1.4439649313279266e-08	-6.807667630041202e-11
34x55_G.S6.02	0.0	0.0	0.0	0.0	0.0	0.0	0.0	0.0	0.0	0.0	0.0	0.0	0.0	0.0	0.0	0.0	0.0	0.0	0.0	0.0	0.0	0.0	0.0	0.0	0.0	0.0	0.0	0.0	0.0	0.0	0.0	0.0	0.0	0.0	0.0	0.0	0.0	0.0	0.0	0.0	0.0	0.0	0.0	0.0	0.0	0.0	0.0	0.0	0.0
34x55_G.h3s5.02	0.0	0.0	0.0	0.0	0.0	0.0	0.0	0.0	0.0	0.0	0.0	0.0	0.0	0.0	0.0	0.0	0.0	0.0	0.0	0.0	0.0	0.0	0.0	0.0	0.0	0.0	0.0	0.0	0.0	0.0	0.0	0.0	0.0	0.0	0.0	0.0	0.0	0.0	0.0	0.0	0.0	0.0	0.0	0.0	0.0	0.0	0.0	0.0	0.0
34x55_G.h4s6.04	0.0	0.0	0.0	0.0	0.0	0.0	0.0	0.0	0.0	0.0	0.0	0.0	0.0	0.0	0.0	0.0	0.0	0.0	0.0	0.0	0.0	0.0	0.0	0.0	0.0	0.0	0.0	0.0	0.0	0.0	0.0	0.0	0.0	0.0	0.0	0.0	0.0	0.0	0.0	0.0	0.0	0.0	0.0	0.0	0.0	0.0	0.0	0.0	0.0
34x55_G.h4s6.10	0.0	0.0	0.0	0.0	0.0	0.0	0.0	0.0	0.0	0.0	0.0	0.0	0.0	0.0	0.0	0.0	0.0	0.0	0.0	0.0	0.0	0.0	0.0	0.0	0.0	0.0	0.0	0.0	0.0	0.0	0.0	0.0	0.0	0.0	0.0	0.0	0.0	0.0	0.0	0.0	0.0	0.0	0.0	0.0	0.0	0.0	0.0	0.0	0.0
34x55_G.h4s6.12	0.0	0.0	0.0	0.0	0.0	0.0	0.0	0.0	0.0	0.0	0.0	0.0	0.0	0.0	0.0	0.0	0.0	0.0	0.0	0.0	0.0	0.0	0.0	0.0	0.0	0.0	0.0	0.0	0.0	0.0	0.0	0.0	0.0	0.0	0.0	0.0	0.0	0.0	0.0	0.0	0.0	0.0	0.0	0.0	0.0	0.0	0.0	0.0	0.0
34x55_G.h4s6.20	0.0	0.0	0.0	0.0	0.0	0.0	0.0	0.0	0.0	0.0	0.0	0.0	0.0	0.0	0.0	0.0	0.0	0.0	0.0	0.0	0.0	0.0	0.0	0.0	0.0	0.0	0.0	0.0	0.0	0.0	0.0	0.0	0.0	0.0	0.0	0.0	0.0	0.0	0.0	0.0	0.0	0.0	0.0	0.0	0.0	0.0	0.0	0.0	0.0
34x55_G.hgh4.08	0.0	0.0	0.0	0.0	0.0	0.0	0.0	0.0	0.0	0.0	0.0	0.0	0.0	0.0	0.0	0.0	0.0	0.0	0.0	0.0	0.0	0.0	0.0	0.0	0.0	0.0	0.0	0.0	0.0	0.0	0.0	0.0	0.0	0.0	0.0	0.0	0.0	0.0	0.0	0.0	0.0	0.0	0.0	0.0	0.0	0.0	0.0	0.0	0.0
34x55_G.hgh4.09	0.0	0.0	0.0	0.0	0.0	0.0	0.0	0.0	0.0	0.0	0.0	0.0	0.0	0.0	0.0	0.0	0.0	0.0	0.0	0.0	0.0	0.0	0.0	0.0	0.0	0.0	0.0	0.0	0.0	0.0	0.0	0.0	0.0	0.0	0.0	0.0	0.0	0.0	0.0	0.0	0.0	0.0	0.0	0.0	0.0	0.0	0.0	0.0	0.0
34x55_G.hgh4.10	0.0	0.0	0.0	0.0	0.0	0.0	0.0	0.0	0.0	0.0	0.0	0.0	0.0	0.0	0.0	0.0	0.0	0.0	0.0	0.0	0.0	0.0	0.0	0.0	0.0	0.0	0.0	0.0	0.0	0.0	0.0	0.0	0.0	0.0	0.0	0.0	0.0	0.0	0.0	0.0	0.0	0.0	0.0	0.0	0.0	0.0	0.0	0.0	0.0
34x55_G.hgh4.11	0.0	0.0	0.0	0.0	0.0	0.0	0.0	0.0	0.0	0.0	0.0	0.0	0.0	0.0	0.0	0.0	0.0	0.0	0.0	0.0	0.0	0.0	0.0	0.0	0.0	0.0	0.0	0.0	0.0	0.0	0.0	0.0	0.0	0.0	0.0	0.0	0.0	0.0	0.0	0.0	0.0	0.0	0.0	0.0	0.0	0.0	0.0	0.0	0.0
34x55_G.hgh4.12	0.0	0.0	0.0	0.0	0.0	0.0	0.0	0.0	0.0	0.0	0.0	0.0	0.0	0.0	0.0	0.0	0.0	0.0	0.0	0.0	0.0	0.0	0.0	0.0	0.0	0.0	0.0	0.0	0.0	0.0	0.0	0.0	0.0	0.0	0.0	0.0	0.0	0.0	0.0	0.0	0.0	0.0	0.0	0.0	0.0	0.0	0.0	0.0	0.0
34x55_G.hgh4.13	0.0	0.0	0.0	0.0	0.0	0.0	0.0	0.0	0.0	0.0	0.0	0.0	0.0	0.0	0.0	0.0	0.0	0.0	0.0	0.0	0.0	0.0	0.0	0.0	0.0	0.0	0.0	0.0	0.0	0.0	0.0	0.0	0.0	0.0	0.0	0.0	0.0	0.0	0.0	0.0	0.0	0.0	0.0	0.0	0.0	0.0	0.0	0.0	0.0
34x55_G.hgh4.15	0.0	0.0	0.0	0.0	0.0	0.0	0.0	0.0	0.0	0.0	0.0	0.0	0.0	0.0	0.0	0.0	0.0	0.0	0.0	0.0	0.0	0.0	0.0	0.0	0.0	0.0	0.0	0.0	0.0	0.0	0.0	0.0	0.0	0.0	0.0	0.0	0.0	0.0	0.0	0.0	0.0	0.0	0.0	0.0	0.0	0.0	0.0	0.0	0.0
34x55_G.hns1.01	-1.489827837335362e-07	-1.6553642637059573e-08	-1.655364263705956e-07	-5.264058358584908e-06	-9.725265049272546e-05	-6.621457054823835e-08	-7.531907399862189e-06	-0.00010026541345267119	-1.655364263705949e-08	-9.518344516309235e-06	-8.607894171271082e-07	-1.6553642637059408e-08	-6.901213615390138e-05	-4.999200076391986e-06	-1.6553642637059504e-08	-3.310728527411901e-08	0.0	-3.3107285274119127e-08	-8.276821318529758e-08	-1.6553642637059325e-08	0.0	-1.1587549845941802e-07	-7.945748465788592e-07	9.782127886642667e-06	0.0	-9.932185582235702e-08	0.0	-2.6899669285222036e-05	-1.0346026648162327e-05	-3.426604025871334e-06	-0.00026863251271420495	-1.655364263705951e-08	-8.442357744900457e-07	0.0	0.0	0.0	0.0	0.0	0.0	0.0	0.0	-0.00011779572100531577	0.0	-8.276821318529729e-07	0.0	0.0	-6.621457054823841e-08	-2.1519735428177602e-07	0.0
34x55_G.hns1.02	1.1264861305705019e-05	-1.0177982094119382e-06	6.84288889789103e-06	-0.0002896180886089764	-0.0043681060420376954	-4.0711928376477196e-06	-0.00020882279381423613	-0.005533105360654365	-0.0013899861351540461	-0.0005852339704118651	-5.292550688942099e-05	-1.0177982094119369e-06	0.0018809086478869632	-0.00013035800092549784	2.3863759889901314e-06	4.772751977980263e-06	0.0	-2.03559641882387e-06	-1.6997451690569522e-06	-1.0177982094119348e-06	0.0	9.896283526126845e-06	8.731265388430986e-05	-1.6250230849504272e-05	-4.0909803662422485e-06	-6.106789256471636e-06	3.359389237204154e-07	0.0009264419520943765	-0.0003782999439503163	3.1012138738276185e-05	0.0038435365383058997	-1.017798209411938e-06	6.383421406566183e-05	0.0	-5.165233334654006e-05	-5.292144743942465e-05	-2.66479341710332e-06	-8.441031324516975e-06	5.397479703481013e-05	9.735645477721947e-06	0.0007840570531943863	-0.005394872274610883	-2.0454901831211166e-06	-5.0889910470596994e-05	0.0	2.717368030561937e-06	-6.670186392456532e-07	-1.3231376722355218e-05	-1.925412635804547e-06
34x55_G.hns1.03	-4.9433763204860805e-06	-9.275056132097937e-07	7.745814859912432e-06	3.5258112244286965e-05	0.0033877761180804086	3.0983259439650486e-06	-8.743567621758878e-05	0.0028882658762188823	-0.0021191359852302197	-0.0004516155468339825	-7.3802015060844604e-06	2.476668585192283e-06	0.0025296724173258724	2.439763278015058e-06	-9.275056132097917e-07	-1.8550112264195834e-06	0.0	-1.8550112264195764e-06	2.6768357703067194e-07	-9.275056132097908e-07	0.0	1.0528331699541831e-05	-1.388270164845147e-05	-7.094274951444336e-06	-2.1229243808506065e-06	-2.160859480856701e-06	-1.592193285637938e-06	0.0005931788589481642	0.00024887791166060963	8.714862233454277e-05	0.0021122852171747033	2.476668585192282e-06	-2.687774108328712e-05	0.0	-7.161122190850129e-05	-5.232259079892586e-05	1.0203672627287205e-06	-3.0699517561052144e-06	-0.00010253024813771164	1.0168272755611059e-05	-0.0013112395667843066	0.004287700392706506	-1.0614621904252946e-06	-3.275858386688154e-05	0.0	-2.1229243808505926e-06	-3.710022452839163e-06	-8.653398773325277e-06	-1.3634396729446413e-06
34x55_G.s2s3.01	-2.373405385884886e-07	-2.6371170954276927e-08	-2.637117095427686e-07	-8.386032363459957e-06	-0.00012088888737235474	-1.0548468381710736e-07	-5.190534387391861e-06	-0.0001427093114780433	-2.6371170954276966e-08	-1.5163423298709204e-05	-1.3713008896224024e-06	-2.6371170954276897e-08	-8.951636651796775e-05	5.652603165416755e-06	-2.6371170954276943e-08	-5.2742341908553886e-08	0.0	-5.2742341908553946e-08	-1.3185585477138199e-07	-2.6371170954276903e-08	0.0	-1.845981966799383e-07	-1.265816205805287e-06	-6.856504448112006e-07	0.0	-1.5822702572565928e-07	0.0	-2.0030624198744417e-06	-1.9758852660143344e-05	-2.0546581891331886e-06	0.0008349972653611639	-2.6371170954276953e-08	-1.3449297186681197e-06	0.0	0.0	0.0	-8.351306265152982e-07	-5.845914385607086e-06	0.00015009426456531158	-1.7927311936950452e-05	0.0005308367334203725	-0.0001434029879314069	0.0	-1.3185585477138466e-06	0.0	0.0	-1.0548468381710757e-07	-3.428252224055992e-07	1.733912945371478e-06
34x55_G.s2s3.02	-4.550101901472345e-07	-5.0556687794136756e-08	-5.055668779413699e-07	8.604819923352639e-05	0.0013539878104368865	-2.0222675117654784e-07	0.0004603860300542069	0.0011301739597430885	-2.682112733427866e-06	0.00013433026604167352	-2.6289477652950867e-06	-5.055668779413689e-08	-0.000197154134620147	-1.1863945515427248e-05	-5.055668779413684e-08	-1.0111337558827368e-07	0.0	-1.0111337558827301e-07	3.1482878752837367e-06	-5.055668779413699e-08	0.0	-3.538968145589558e-07	-2.426721014118557e-06	-1.3144738826475444e-06	-1.2411536590655423e-09	-3.0334012676481325e-07	-9.308652442992027e-10	-3.790035308624541e-05	-1.1412718811529354e-05	-7.061060174984213e-06	-0.0005549083420478869	-5.055668779413683e-08	-2.578391077500975e-06	0.0	-5.181816526598846e-08	-3.2580283550470935e-08	-4.5550104112605554e-07	-3.1885072878823897e-06	7.901659818188882e-07	-2.2775052056302717e-05	0.00019890922395827046	0.0019312466040278386	-6.205768295327694e-10	2.1301384999107842e-05	0.0	-1.2411536590655787e-09	-2.022267511765466e-07	6.151111455480396e-06	-9.110020822521061e-07
34x56_G.H4.12	0.0	0.0	0.0	0.0	0.0	0.0	0.0	0.0	0.0	0.0	0.0	0.0	0.0	0.0	0.0	0.0	0.0	0.0	0.0	0.0	0.0	0.0	0.0	0.0	0.0	0.0	0.0	0.0	0.0	0.0	0.0	0.0	0.0	0.0	0.0	0.0	0.0	0.0	0.0	0.0	0.0	0.0	0.0	0.0	0.0	0.0	0.0	0.0	0.0
34x56_G.H4.13	0.0	0.0	0.0	0.0	0.0	0.0	0.0	0.0	0.0	0.0	0.0	0.0	0.0	0.0	0.0	0.0	0.0	0.0	0.0	0.0	0.0	0.0	0.0	0.0	0.0	0.0	0.0	0.0	0.0	0.0	0.0	0.0	0.0	0.0	0.0	0.0	0.0	0.0	0.0	0.0	0.0	0.0	0.0	0.0	0.0	0.0	0.0	0.0	0.0
34x56_G.H5.12	0.0	0.0	0.0	0.0	0.0	0.0	0.0	0.0	0.0	0.0	0.0	0.0	0.0	0.0	0.0	0.0	0.0	0.0	0.0	0.0	0.0	0.0	0.0	0.0	0.0	0.0	0.0	0.0	0.0	0.0	0.0	0.0	0.0	0.0	0.0	0.0	0.0	0.0	0.0	0.0	0.0	0.0	0.0	0.0	0.0	0.0	0.0	0.0	0.0
34x56_G.H5.13	0.0	0.0	0.0	0.0	0.0	0.0	0.0	0.0	0.0	0.0	0.0	0.0	0.0	0.0	0.0	0.0	0.0	0.0	0.0	0.0	0.0	0.0	0.0	0.0	0.0	0.0	0.0	0.0	0.0	0.0	0.0	0.0	0.0	0.0	0.0	0.0	0.0	0.0	0.0	0.0	0.0	0.0	0.0	0.0	0.0	0.0	0.0	0.0	0.0
34x56_G.H5.15	0.0	0.0	0.0	0.0	0.0	0.0	0.0	0.0	0.0	0.0	0.0	0.0	0.0	0.0	0.0	0.0	0.0	0.0	0.0	0.0	0.0	0.0	0.0	0.0	0.0	0.0	0.0	0.0	0.0	0.0	0.0	0.0	0.0	0.0	0.0	0.0	0.0	0.0	0.0	0.0	0.0	0.0	0.0	0.0	0.0	0.0	0.0	0.0	0.0
34x56_G.H5.16	0.0	0.0	0.0	0.0	0.0	0.0	0.0	0.0	0.0	0.0	0.0	0.0	0.0	0.0	0.0	0.0	0.0	0.0	0.0	0.0	0.0	0.0	0.0	0.0	0.0	0.0	0.0	0.0	0.0	0.0	0.0	0.0	0.0	0.0	0.0	0.0	0.0	0.0	0.0	0.0	0.0	0.0	0.0	0.0	0.0	0.0	0.0	0.0	0.0
34x56_G.H5.17	0.0	0.0	0.0	0.0	0.0	0.0	0.0	0.0	0.0	0.0	0.0	0.0	0.0	0.0	0.0	0.0	0.0	0.0	0.0	0.0	0.0	0.0	0.0	0.0	0.0	0.0	0.0	0.0	0.0	0.0	0.0	0.0	0.0	0.0	0.0	0.0	0.0	0.0	0.0	0.0	0.0	0.0	0.0	0.0	0.0	0.0	0.0	0.0	0.0
34x56_G.H5.18	0.0	0.0	0.0	0.0	0.0	0.0	0.0	0.0	0.0	0.0	0.0	0.0	0.0	0.0	0.0	0.0	0.0	0.0	0.0	0.0	0.0	0.0	0.0	0.0	0.0	0.0	0.0	0.0	0.0	0.0	0.0	0.0	0.0	0.0	0.0	0.0	0.0	0.0	0.0	0.0	0.0	0.0	0.0	0.0	0.0	0.0	0.0	0.0	0.0
34x56_G.H5.20	0.0	0.0	0.0	0.0	0.0	0.0	0.0	0.0	0.0	0.0	0.0	0.0	0.0	0.0	0.0	0.0	0.0	0.0	0.0	0.0	0.0	0.0	0.0	0.0	0.0	0.0	0.0	0.0	0.0	0.0	0.0	0.0	0.0	0.0	0.0	0.0	0.0	0.0	0.0	0.0	0.0	0.0	0.0	0.0	0.0	0.0	0.0	0.0	0.0
34x56_G.H5.21	0.0	0.0	0.0	0.0	0.0	0.0	0.0	0.0	0.0	0.0	0.0	0.0	0.0	0.0	0.0	0.0	0.0	0.0	0.0	0.0	0.0	0.0	0.0	0.0	0.0	0.0	0.0	0.0	0.0	0.0	0.0	0.0	0.0	0.0	0.0	0.0	0.0	0.0	0.0	0.0	0.0	0.0	0.0	0.0	0.0	0.0	0.0	0.0	0.0
34x56_G.H5.22	0.0	0.0	0.0	0.0	0.0	0.0	0.0	0.0	0.0	0.0	0.0	0.0	0.0	0.0	0.0	0.0	0.0	0.0	0.0	0.0	0.0	0.0	0.0	0.0	0.0	0.0	0.0	0.0	0.0	0.0	0.0	0.0	0.0	0.0	0.0	0.0	0.0	0.0	0.0	0.0	0.0	0.0	0.0	0.0	0.0	0.0	0.0	0.0	0.0
34x56_G.H5.23	0.0	0.0	0.0	0.0	0.0	0.0	0.0	0.0	0.0	0.0	0.0	0.0	0.0	0.0	0.0	0.0	0.0	0.0	0.0	0.0	0.0	0.0	0.0	0.0	0.0	0.0	0.0	0.0	0.0	0.0	0.0	0.0	0.0	0.0	0.0	0.0	0.0	0.0	0.0	0.0	0.0	0.0	0.0	0.0	0.0	0.0	0.0	0.0	0.0
34x56_G.H5.24	0.0	0.0	0.0	0.0	0.0	0.0	0.0	0.0	0.0	0.0	0.0	0.0	0.0	0.0	0.0	0.0	0.0	0.0	0.0	0.0	0.0	0.0	0.0	0.0	0.0	0.0	0.0	0.0	0.0	0.0	0.0	0.0	0.0	0.0	0.0	0.0	0.0	0.0	0.0	0.0	0.0	0.0	0.0	0.0	0.0	0.0	0.0	0.0	0.0
34x56_G.H5.25	0.0	0.0	0.0	0.0	0.0	0.0	0.0	0.0	0.0	0.0	0.0	0.0	0.0	0.0	0.0	0.0	0.0	0.0	0.0	0.0	0.0	0.0	0.0	0.0	0.0	0.0	0.0	0.0	0.0	0.0	0.0	0.0	0.0	0.0	0.0	0.0	0.0	0.0	0.0	0.0	0.0	0.0	0.0	0.0	0.0	0.0	0.0	0.0	0.0
34x56_G.H5.26	0.0	0.0	0.0	0.0	0.0	0.0	0.0	0.0	0.0	0.0	0.0	0.0	0.0	0.0	0.0	0.0	0.0	0.0	0.0	0.0	0.0	0.0	0.0	0.0	0.0	0.0	0.0	0.0	0.0	0.0	0.0	0.0	0.0	0.0	0.0	0.0	0.0	0.0	0.0	0.0	0.0	0.0	0.0	0.0	0.0	0.0	0.0	0.0	0.0
34x56_G.HN.46	0.0	0.0	0.0	0.0	0.0	0.0	0.0	0.0	0.0	0.0	0.0	0.0	0.0	0.0	0.0	0.0	0.0	0.0	0.0	0.0	0.0	0.0	0.0	0.0	0.0	0.0	0.0	0.0	-1.3887641965284115e-08	0.0	0.0	0.0	0.0	0.0	0.0	0.0	-1.7359552456605046e-09	-1.2151686719623353e-08	-1.2672473293321614e-07	-8.679776228302428e-08	-2.576157584560184e-06	0.0	0.0	0.0	0.0	0.0	0.0	0.0	-3.471910491320971e-09
34x56_G.HN.48	0.0	0.0	0.0	0.0	7.5914818791840654e-06	0.0	2.8497232777050284e-06	-9.895200976371949e-06	-2.5789104445950773e-05	0.0	0.0	0.0	0.0	0.0	0.0	0.0	0.0	0.0	-5.040462915427482e-07	0.0	0.0	0.0	0.0	0.0	-2.0161851661708798e-07	0.0	-1.5121388746282003e-07	0.0	0.0	0.0	0.0	0.0	0.0	0.0	-8.41757306876364e-06	-5.292486061198668e-06	0.0	0.0	0.0	0.0	0.0	-2.016185166170969e-07	-1.0080925830854394e-07	0.0	0.0	-2.016185166170918e-07	0.0	0.0	0.0
34x56_G.HN.51	0.0	0.0	0.0	0.0	3.92933389274519e-05	0.0	1.1847156440686037e-05	0.00027834349845989387	0.0018832665731725973	0.0	0.0	0.0	0.0	0.0	0.0	0.0	0.0	0.0	-1.6086730481111127e-06	0.0	0.0	0.0	0.0	0.0	-6.434692192444227e-07	0.0	-4.826019144333236e-07	0.0	0.0	0.0	0.0	0.0	0.0	0.0	3.6855368376143007e-07	2.736319757406027e-05	0.0	0.0	0.0	0.0	0.0	-6.434692192444295e-07	-3.217346096222106e-07	0.0	0.0	-6.434692192444487e-07	0.0	0.0	0.0
34x56_G.HN.52	-6.062502887858194e-08	-6.736114319842465e-09	-6.736114319842417e-08	-2.1420843537098895e-06	3.318461741406437e-05	-2.6944457279369736e-08	1.1344482724826898e-05	0.0005064515160861819	0.003000909088105995	-3.873265733909389e-06	-3.502779446318046e-07	-6.736114319842472e-09	4.680897176542264e-05	-2.0343065245924137e-06	-6.736114319842481e-09	-1.3472228639684963e-08	0.0	-1.3472228639684731e-08	-2.4077317094674537e-06	-6.7361143198424846e-09	0.0	-4.7152800238896763e-08	9.88918910785375e-06	-1.7513897231590228e-07	-9.496204551472386e-07	-4.041668591905501e-08	-7.122153413604647e-07	2.6705110238644144e-06	-4.268345084814696e-06	-1.3943756642073854e-06	-2.4209308222350544e-05	-6.736114319842475e-09	-3.435418303119654e-07	0.0	1.2034363784263202e-06	2.9539250226817683e-05	-7.284204364144124e-09	-5.0989430549008275e-08	-5.317469185825174e-07	-3.64210218207205e-07	-7.405585077987721e-06	-4.88838099551456e-05	-4.7481022757361964e-07	-3.3680571599212025e-07	0.0	-9.496204551472528e-07	-2.694445727936964e-08	-8.756948615795109e-08	-1.456840872828814e-08
34x56_G.HN.53	-5.8367713973527803e-08	-6.485301552614262e-09	-6.485301552614282e-08	-2.0623258937313074e-06	-3.810114662160946e-05	-2.5941206210456893e-08	-2.950812206439521e-06	-3.9281471504183894e-05	-6.485301552614198e-09	-3.7290483927531834e-06	-3.3723568073594206e-07	-6.48530155261423e-09	-2.703722217284887e-05	-1.958561068889529e-06	-6.485301552614264e-09	-1.2970603105228524e-08	0.0	-1.2970603105228466e-08	-3.242650776307132e-08	-6.485301552614223e-09	0.0	-4.539711086829933e-08	-3.1129447452548326e-07	-1.6861784036797142e-07	0.0	-3.891180931568596e-08	0.0	-1.0538615022998222e-05	-4.053313470383888e-06	-1.3424574213911667e-06	-0.00010524347359582439	-6.4853015526142605e-09	-3.307503791833286e-07	0.0	0.0	0.0	0.0	0.0	0.0	0.0	0.0	-4.614940584840356e-05	0.0	-3.2426507763071853e-07	0.0	0.0	-2.5941206210456906e-08	-8.43089201839852e-08	0.0
34x56_G.S3.01	-3.2602076700131103e-07	-3.62245296668125e-08	-3.6224529666812036e-07	-1.1519400434046274e-05	-0.0002128191117925224	-1.4489811866724878e-07	-1.6482160998399524e-05	-0.00021941197619188284	-3.6224529666812454e-08	-2.082910455841711e-05	-1.8836755426742535e-06	-3.622452966681274e-08	0.00024045996863529767	0.00012863133417510882	-3.622452966681262e-08	-7.244905933362524e-08	0.0	-7.244905933362472e-08	-1.8112264833406243e-07	-3.622452966681275e-08	0.0	-2.5357170766768453e-07	-1.738777424006993e-06	-9.418377713371267e-07	0.0	-2.1734717800087089e-07	0.0	0.00023389412035400864	1.4805312833959891e-05	6.1182191525780764e-06	0.0015874156453458941	-3.622452966681259e-08	-1.8474510130074219e-06	0.0	0.0	0.0	-3.4038338150206625e-11	-2.382683670514382e-10	-2.4847986849649927e-09	-1.7019169075102868e-09	-5.051289381490548e-08	-0.0002577737531090357	0.0	-1.811226483340623e-06	0.0	0.0	-1.4489811866724902e-07	-4.709188856685612e-07	-6.807667630041188e-11
34x56_G.S3.02	-2.579788462918402e-09	-2.86643162546488e-10	-2.866431625464862e-09	-9.11525256897824e-08	-1.68402857996063e-06	-1.146572650185947e-09	-1.304226389586518e-07	-1.7361976355440721e-06	-2.8664316254648567e-10	-1.6481981846423008e-07	-1.4905444452417363e-08	-2.8664316254648484e-10	-1.1950153446563001e-06	-8.656623508903907e-08	-2.8664316254648675e-10	-5.732863250929735e-10	0.0	-5.732863250929737e-10	-1.4332158127324339e-09	-2.86643162546483e-10	0.0	-2.00650213782541e-09	-1.3758871802231288e-08	-7.452722226208686e-09	0.0	-1.7198589752788986e-09	0.0	-4.6579513913804387e-07	-1.7915197659155363e-07	-5.933513464712308e-08	2.1567031549997926e-06	-2.866431625464869e-10	-1.4618801289870836e-08	0.0	0.0	0.0	0.0	0.0	0.0	0.0	0.0	-2.039752744680829e-06	0.0	-1.433215812732416e-08	0.0	0.0	-1.1465726501859474e-09	-3.72636111310434e-09	0.0
34x56_G.S6.02	0.0	0.0	0.0	0.0	0.0	0.0	0.0	0.0	0.0	0.0	0.0	0.0	0.0	0.0	0.0	0.0	0.0	0.0	0.0	0.0	0.0	0.0	0.0	0.0	0.0	0.0	0.0	0.0	0.0	0.0	0.0	0.0	0.0	0.0	0.0	0.0	0.0	0.0	0.0	0.0	0.0	0.0	0.0	0.0	0.0	0.0	0.0	0.0	0.0
34x56_G.h4s6.03	0.0	0.0	0.0	0.0	0.0	0.0	0.0	0.0	0.0	0.0	0.0	0.0	0.0	0.0	0.0	0.0	0.0	0.0	0.0	0.0	0.0	0.0	0.0	0.0	0.0	0.0	0.0	0.0	0.0	0.0	0.0	0.0	0.0	0.0	0.0	0.0	0.0	0.0	0.0	0.0	0.0	0.0	0.0	0.0	0.0	0.0	0.0	0.0	0.0
34x56_G.h4s6.10	0.0	0.0	0.0	0.0	0.0	0.0	0.0	0.0	0.0	0.0	0.0	0.0	0.0	0.0	0.0	0.0	0.0	0.0	0.0	0.0	0.0	0.0	0.0	0.0	0.0	0.0	0.0	0.0	0.0	0.0	0.0	0.0	0.0	0.0	0.0	0.0	0.0	0.0	0.0	0.0	0.0	0.0	0.0	0.0	0.0	0.0	0.0	0.0	0.0
34x56_G.h4s6.12	0.0	0.0	0.0	0.0	0.0	0.0	0.0	0.0	0.0	0.0	0.0	0.0	0.0	0.0	0.0	0.0	0.0	0.0	0.0	0.0	0.0	0.0	0.0	0.0	0.0	0.0	0.0	0.0	0.0	0.0	0.0	0.0	0.0	0.0	0.0	0.0	0.0	0.0	0.0	0.0	0.0	0.0	0.0	0.0	0.0	0.0	0.0	0.0	0.0
34x56_G.hgh4.08	0.0	0.0	0.0	0.0	0.0	0.0	0.0	0.0	0.0	0.0	0.0	0.0	0.0	0.0	0.0	0.0	0.0	0.0	0.0	0.0	0.0	0.0	0.0	0.0	0.0	0.0	0.0	0.0	0.0	0.0	0.0	0.0	0.0	0.0	0.0	0.0	0.0	0.0	0.0	0.0	0.0	0.0	0.0	0.0	0.0	0.0	0.0	0.0	0.0
34x56_G.hgh4.12	0.0	0.0	0.0	0.0	0.0	0.0	0.0	0.0	0.0	0.0	0.0	0.0	0.0	0.0	0.0	0.0	0.0	0.0	0.0	0.0	0.0	0.0	0.0	0.0	0.0	0.0	0.0	0.0	0.0	0.0	0.0	0.0	0.0	0.0	0.0	0.0	0.0	0.0	0.0	0.0	0.0	0.0	0.0	0.0	0.0	0.0	0.0	0.0	0.0
34x56_G.hgh4.13	0.0	0.0	0.0	0.0	0.0	0.0	0.0	0.0	0.0	0.0	0.0	0.0	0.0	0.0	0.0	0.0	0.0	0.0	0.0	0.0	0.0	0.0	0.0	0.0	0.0	0.0	0.0	0.0	0.0	0.0	0.0	0.0	0.0	0.0	0.0	0.0	0.0	0.0	0.0	0.0	0.0	0.0	0.0	0.0	0.0	0.0	0.0	0.0	0.0
34x56_G.hns1.01	-8.061838946619932e-08	-8.957598829577735e-09	-8.957598829577789e-08	-2.848516427805707e-06	-5.262589312376877e-05	-3.583039531831064e-08	-4.075707467457888e-06	-5.425617611075143e-05	-8.957598829577679e-09	-5.150619327007202e-06	-4.657951391380471e-07	-8.957598829577672e-09	-3.734422952050923e-05	-2.705194846532473e-06	-8.957598829577715e-09	-1.791519765915543e-08	0.0	-1.7915197659155264e-08	-4.478799414788807e-08	-8.957598829577637e-09	0.0	-6.270319180704397e-08	-4.299647438197322e-07	1.3383799224039311e-05	0.0	-5.374559297746566e-08	0.0	-1.4556098098063683e-05	-5.59849926848603e-06	-1.8542229577225813e-06	-0.0001453639138063873	-8.957598829577715e-09	-4.5683754030845904e-07	0.0	0.0	0.0	0.0	0.0	0.0	0.0	0.0	-6.374227327127543e-05	0.0	-4.478799414788788e-07	0.0	0.0	-3.583039531831062e-08	-1.1644878478451164e-07	0.0
34x56_G.hns1.02	-2.3540569724130242e-07	-2.6156188582366974e-08	-2.615618858236717e-07	-8.317667969192706e-06	-0.00012073980134639617	-1.0462475432946832e-07	-1.0172759334728174e-05	0.0001891421541340082	0.0013495190033652295	-1.503980843486114e-05	-1.360121806283084e-06	-2.6156188582366988e-08	6.79719081170216e-05	-7.899168951874877e-06	-2.615618858236698e-08	-5.231237716473396e-08	0.0	-5.2312377164734015e-08	-1.6542970594147975e-06	-2.615618858236699e-08	0.0	-1.8309332007656864e-07	2.148677146448473e-06	-6.800609031415437e-07	-6.094064466011899e-07	-1.569371314942014e-07	-4.570548349508882e-07	0.00026727604560824406	-1.756666690649075e-05	1.3940173602542024e-06	0.0004572184890714907	-2.6156188582366978e-08	5.4743827791034515e-06	0.0	-5.017673955187358e-06	-5.784396628075028e-06	-5.779029051141928e-07	-4.045320335799366e-06	0.0001586593656323861	-2.8895145255709787e-05	0.000517678464964979	-0.00018673684439872332	-3.0470322330059607e-07	-1.3078094291183513e-06	0.0	2.794767751800862e-06	-1.0462475432946821e-07	-3.400304515707714e-07	-1.1558058102283841e-06
34x56_G.hns1.03	-3.0183525016145134e-07	-3.3537250017939296e-08	-3.353725001793909e-07	-1.066484550570452e-05	-0.00019705106440797468	-1.341490000717559e-07	-1.5263620413516313e-05	-0.00020333763826402805	-3.249883528014773e-06	-1.928391876031496e-05	-1.7439370009328303e-06	-3.3537250017939474e-08	0.0006942058832837229	1.0296795684994891e-05	-3.3537250017939415e-08	-6.707450003587883e-08	0.0	-6.70745000358782e-08	-1.714786640479493e-07	-3.353725001793951e-08	0.0	-2.3476075012557275e-07	-1.6097880008610659e-06	-8.719685004664135e-07	-1.516965583302373e-09	-2.012235001076314e-07	-1.1377241874767667e-09	0.00019400668520420076	5.698589791439674e-06	6.6744860398949454e-06	0.0015118787225437405	-3.353725001793941e-08	8.502122844291328e-06	0.0	-6.333331310287316e-08	-3.9820346561686956e-08	-7.175281682063481e-08	-5.02269717744432e-07	-5.2379556279062665e-06	-3.5876408410316905e-06	-0.00010648118016182091	-0.00023865258809323565	-7.584827916511881e-10	-1.6768625008969519e-06	0.0	-1.516965583302369e-09	-1.3414900007175597e-07	-4.35984250233207e-07	-1.4350563364126758e-07
34x56_G.s2s3.01	-2.0670555059133308e-07	-2.2967283399037288e-08	-2.29672833990371e-07	-7.303596120893877e-06	-0.00013493278996934348	-9.18691335961484e-08	-1.0450113946561877e-05	-0.00013911283554796745	-2.2967283399037242e-08	-1.3206187954446503e-05	-1.1942987367499488e-06	-2.296728339903733e-08	0.00011530819581034185	0.0001360391967463773	-2.296728339903733e-08	-4.5934566798074656e-08	0.0	-4.593456679807433e-08	-1.1483641699518634e-07	-2.296728339903739e-08	0.0	-1.6077098379326154e-07	-1.102429603153796e-06	-5.971493683749725e-07	0.0	-1.3780370039422425e-07	0.0	7.501591302383315e-05	-1.4354552124398245e-05	-4.754227663600713e-06	0.001070656785122906	-2.2967283399037318e-08	-1.1713314533508927e-06	0.0	0.0	0.0	0.0	0.0	0.0	0.0	0.0	-0.0001634351886675495	0.0	-1.1483641699518586e-06	0.0	0.0	-9.18691335961485e-08	-2.9857468418748773e-07	0.0
34x56_G.s2s3.02	-1.2866694958805352e-07	-1.429632773200613e-08	-1.4296327732006117e-07	-4.546232218777908e-06	-8.399988931307306e-05	-5.71853109280242e-08	-6.5067253250418826e-06	-8.328073510407275e-05	8.736250686566651e-06	-8.220388445903453e-06	-7.434090420643149e-07	-1.4296327732006182e-08	7.99697518197513e-05	4.6745122000965286e-05	-1.4296327732006155e-08	-2.859265546401231e-08	0.0	-2.8592655464011943e-08	-7.320546318650949e-08	-1.429632773200617e-08	0.0	-1.0007429412404348e-07	-6.862237311362901e-07	-3.717045210321577e-07	-6.895298105919986e-10	-8.577796639203604e-08	-5.17147357943983e-10	4.144777720512983e-05	-5.742340637338189e-06	-2.9593398405252475e-06	0.0006326594399591358	-1.4296327732006142e-08	-7.291127143323074e-07	0.0	-2.8787869592216344e-08	-1.8100157528040015e-08	-2.6413750404559417e-08	-1.8489625283191916e-07	-1.9282037795328577e-06	-1.3206875202279876e-06	-3.919800560036688e-05	-0.00010173335767076534	-3.4476490529599923e-10	-7.148163866002969e-07	0.0	-6.895298105919817e-10	-5.71853109280241e-08	-1.8585226051607942e-07	-5.2827500809119337e-08
34x57_G.H5.15	0.0	0.0	0.0	0.0	0.0	0.0	0.0	0.0	0.0	0.0	0.0	0.0	0.0	0.0	0.0	0.0	0.0	0.0	0.0	0.0	0.0	0.0	0.0	0.0	0.0	0.0	0.0	0.0	0.0	0.0	0.0	0.0	0.0	0.0	0.0	0.0	0.0	0.0	0.0	0.0	0.0	0.0	0.0	0.0	0.0	0.0	0.0	0.0	0.0
34x57_G.H5.18	-3.224735578648023e-10	-3.5830395318310515e-11	-3.5830395318310635e-10	-1.1394065711222906e-08	-2.1050357249508094e-07	-1.433215812732416e-10	-1.630282986983161e-08	-2.170247044430078e-07	-3.583039531831027e-11	-2.060247730802866e-08	-1.8631805565521468e-09	-3.583039531831013e-11	-1.49376918082036e-07	-1.082077938612982e-08	-3.583039531831036e-11	-7.166079063662072e-11	0.0	-7.16607906366208e-11	-1.7915197659155504e-10	-3.583039531830992e-11	0.0	-2.508127672281758e-10	-1.7198589752789147e-09	-9.315902782760742e-10	0.0	-2.1498237190986271e-10	0.0	-5.822439239225619e-08	-2.2666303779145682e-08	-7.4168918308902805e-09	-5.814556552255456e-07	-3.583039531831038e-11	-1.8273501612338309e-09	0.0	0.0	0.0	-3.403833815020595e-11	-2.3826836705144106e-10	-2.484798684965007e-09	-1.701916907510297e-09	-5.051289381490545e-08	-2.5496909308510156e-07	0.0	-1.791519765915517e-09	0.0	0.0	-1.4332158127324167e-10	-4.657951391380366e-10	-6.807667630041144e-11
34x57_G.H5.19	-7.358846590474672e-07	-8.176496211638599e-08	-8.176496211638535e-07	-2.6001257953010735e-05	-0.0004803691524337638	-3.2705984846554863e-07	-3.7203057762955676e-05	-0.0004952503755389468	-8.176496211638652e-08	-4.7014853216921825e-05	2.5565703667520938e-06	-8.1764962116386e-08	7.102695094343856e-05	-1.1076321765540085e-05	-8.176496211638583e-08	-1.6352992423277164e-07	0.0	-1.6352992423277363e-07	-4.0882481058192837e-07	-8.176496211638597e-08	0.0	-5.723547348146964e-07	-3.92471818158649e-06	4.68245938177812e-06	0.0	-4.90589772698317e-07	0.0	-6.9136180982495795e-06	-3.4082230330730695e-05	4.0945614214743636e-05	0.0012092279725848495	-8.176496211638587e-08	6.042509527270593e-06	0.0	0.0	0.0	0.0	0.0	0.0	0.0	0.0	-0.0005818394704201976	0.0	-4.088248105819282e-06	0.0	0.0	-3.27059848465548e-07	-1.0629445075130097e-06	0.0
34x57_G.H5.22	0.0	0.0	0.0	0.0	0.0	0.0	0.0	0.0	0.0	0.0	0.0	0.0	0.0	0.0	0.0	0.0	0.0	0.0	0.0	0.0	0.0	0.0	0.0	0.0	0.0	0.0	0.0	0.0	-2.1457768369889662e-07	0.0	0.0	0.0	0.0	0.0	0.0	0.0	-2.6822210462362077e-08	-1.8775547323653535e-07	1.4461528346496582e-06	-1.341110523118102e-06	5.551271722911272e-05	0.0	0.0	0.0	0.0	0.0	0.0	0.0	-5.364442092472441e-08
34x57_G.H5.23	0.0	0.0	0.0	0.0	0.0	0.0	0.0	0.0	0.0	0.0	0.0	0.0	0.0	0.0	0.0	0.0	0.0	0.0	0.0	0.0	0.0	0.0	0.0	0.0	0.0	0.0	0.0	0.0	-1.5115745205743245e-06	0.0	0.0	0.0	0.0	0.0	0.0	0.0	3.215227383330278e-06	1.9102417484910033e-05	-1.3793117500240918e-05	3.821109802403944e-05	-0.00024975950578092046	0.0	0.0	0.0	0.0	0.0	0.0	0.0	-3.778936301435843e-07
34x57_G.H5.24	0.0	0.0	0.0	0.0	0.0	0.0	0.0	0.0	0.0	0.0	0.0	0.0	0.0	0.0	0.0	0.0	0.0	0.0	0.0	0.0	0.0	0.0	0.0	0.0	0.0	0.0	0.0	0.0	0.0	0.0	0.0	0.0	0.0	0.0	0.0	0.0	0.0	0.0	0.0	0.0	0.0	0.0	0.0	0.0	0.0	0.0	0.0	0.0	0.0
34x57_G.H5.25	0.0	0.0	0.0	0.0	0.0	0.0	0.0	0.0	0.0	0.0	0.0	0.0	0.0	0.0	0.0	0.0	0.0	0.0	0.0	0.0	0.0	0.0	0.0	0.0	0.0	0.0	0.0	0.0	0.0	0.0	0.0	0.0	0.0	0.0	0.0	0.0	0.0	0.0	0.0	0.0	0.0	0.0	0.0	0.0	0.0	0.0	0.0	0.0	0.0
34x57_G.H5.26	0.0	0.0	0.0	0.0	0.0	0.0	0.0	0.0	0.0	0.0	0.0	0.0	0.0	0.0	0.0	0.0	0.0	0.0	0.0	0.0	0.0	0.0	0.0	0.0	0.0	0.0	0.0	0.0	0.0	0.0	0.0	0.0	0.0	0.0	0.0	0.0	0.0	0.0	0.0	0.0	0.0	0.0	0.0	0.0	0.0	0.0	0.0	0.0	0.0
34x57_G.HN.48	0.0	0.0	0.0	0.0	-9.58956688782686e-06	0.0	-2.028562226271108e-06	-9.847747534806767e-05	-0.00156402147645502	0.0	0.0	0.0	0.0	0.0	0.0	0.0	0.0	0.0	-1.844147478428287e-06	0.0	0.0	0.0	0.0	0.0	-7.376589913712826e-07	0.0	-5.532442435284682e-07	0.0	0.0	0.0	0.0	0.0	0.0	0.0	-3.079726288975219e-05	-1.9363548523496753e-05	0.0	0.0	0.0	0.0	0.0	-7.376589913712991e-07	-3.688294956856403e-07	0.0	0.0	-7.376589913712954e-07	0.0	0.0	0.0
34x57_G.HN.49	0.0	0.0	0.0	0.0	-8.963887537695862e-09	0.0	-1.8962069791279273e-09	-9.205222971402892e-08	-1.4619755809076387e-06	0.0	0.0	0.0	0.0	0.0	0.0	0.0	0.0	0.0	-1.723824526479938e-09	0.0	0.0	0.0	0.0	0.0	-6.895298105919832e-10	0.0	-5.171473579439829e-10	0.0	0.0	0.0	0.0	0.0	0.0	0.0	-2.8787869592215745e-08	-1.8100157528039367e-08	0.0	0.0	0.0	0.0	0.0	-6.89529810591978e-10	-3.447649052959908e-10	0.0	0.0	-6.895298105919793e-10	0.0	0.0	0.0
34x57_G.HN.51	0.0	0.0	0.0	0.0	-6.97928283684986e-06	0.0	-1.4763867539490414e-06	-7.167186605534267e-05	-0.0011382941872946906	0.0	0.0	0.0	0.0	0.0	0.0	0.0	0.0	0.0	-1.3421697763173285e-06	0.0	0.0	0.0	0.0	0.0	-5.368679105269087e-07	0.0	-4.026509328951903e-07	0.0	-2.723067052016491e-10	0.0	0.0	0.0	0.0	0.0	-2.2414235264499016e-05	-1.4092782651331368e-05	-3.4038338150206076e-11	-2.3826836705144096e-10	-2.4847986849650005e-09	-1.7019169075102889e-09	-5.051289381490541e-08	-5.368679105269156e-07	-2.6843395526345586e-07	0.0	0.0	-5.368679105269079e-07	0.0	0.0	-6.807667630041147e-11
34x57_G.HN.52	-3.998672117523446e-08	-4.4429690194705144e-09	-4.4429690194705824e-08	-1.4128641481916372e-06	-3.5410854096947547e-05	-1.7771876077882144e-08	-1.3065774432562706e-06	-8.675224048738425e-07	0.00125590415422498	-2.5547071861955747e-06	-2.3103438901246902e-07	-4.442969019470509e-09	9.381501070509589e-05	-1.3417766438801031e-06	-4.44296901947051e-09	-8.88593803894102e-09	0.0	-8.885938038940999e-09	7.745579806654799e-06	-4.442969019470506e-09	0.0	-3.110078313629392e-08	-2.132625129345859e-07	-1.1551719450623449e-07	-9.7789117738156e-07	-2.6657814116823588e-08	-7.33418383036144e-07	2.6821917327381203e-05	-2.8315892849146387e-06	-9.196945870304077e-07	6.747064088651728e-05	-4.442969019470512e-09	-2.2659141999299912e-07	0.0	-3.742278245727747e-05	-2.226546920786346e-05	-6.841705968191314e-09	-4.7891941777339924e-08	-4.994445356779694e-07	-3.420852984095656e-07	-1.0153091656796003e-05	-3.259405871993398e-05	-4.889455886907763e-07	-2.2214845097352957e-07	0.0	-9.778911773815643e-07	-1.7771876077882097e-08	-5.7758597253117044e-08	-1.3683411936382672e-08
34x57_G.HN.53	-8.577796639203617e-08	-9.530885154670654e-09	-9.530885154670594e-08	-3.030821479185297e-06	-5.599395028368972e-05	-3.8123540618682695e-08	-4.3365527453751485e-06	-5.772857138184001e-05	-9.530885154670707e-09	-5.4802589639356396e-06	-4.956060280428797e-07	-9.530885154670708e-09	-3.973426020982212e-05	-2.8783273167105315e-06	-9.530885154670669e-09	-1.9061770309341338e-08	0.0	-1.9061770309341467e-08	-4.765442577335344e-08	-9.530885154670732e-09	0.0	-6.671619608269498e-08	-4.5748248742419406e-07	-2.478030140214401e-07	0.0	-5.7185310928023794e-08	0.0	-1.548768837634005e-05	-5.956803221669192e-06	-1.9728932270168325e-06	-0.0001546672042899961	-9.530885154670669e-09	-4.860751428882036e-07	0.0	0.0	0.0	0.0	0.0	0.0	0.0	0.0	-6.782177876063612e-05	0.0	-4.765442577335292e-07	0.0	0.0	-3.812354061868278e-08	-1.2390150701071966e-07	0.0
34x57_G.S1.01	-1.2898942314592055e-09	-1.4332158127324278e-10	-1.4332158127324258e-09	-4.5576262844891504e-08	-8.42014289980318e-07	-5.732863250929698e-10	-6.521131947932622e-08	-8.680988177720331e-07	-1.433215812732418e-10	-8.240990923211488e-08	-7.452722226208662e-09	-1.4332158127324123e-10	-5.975076723281459e-07	-4.32831175445194e-08	-1.433215812732422e-10	-2.866431625464843e-10	0.0	-2.866431625464847e-10	-7.166079063662181e-10	-1.433215812732405e-10	0.0	-1.0032510689127042e-09	-6.879435901115647e-09	-3.726361113104332e-09	0.0	-8.599294876394527e-10	0.0	-2.3289756956902297e-07	-8.957598829577643e-08	-2.9667567323561357e-08	-2.3258226209021817e-06	-1.4332158127324224e-10	-7.309400644935387e-09	0.0	0.0	0.0	0.0	0.0	0.0	0.0	0.0	-1.0198763723404067e-06	0.0	-7.166079063662086e-09	0.0	0.0	-5.732863250929696e-10	-1.8631805565521654e-09	0.0
34x57_G.h4s6.12	0.0	0.0	0.0	0.0	0.0	0.0	0.0	0.0	0.0	0.0	0.0	0.0	0.0	0.0	0.0	0.0	0.0	0.0	0.0	0.0	0.0	0.0	0.0	0.0	0.0	0.0	0.0	0.0	0.0	0.0	0.0	0.0	0.0	0.0	0.0	0.0	0.0	0.0	0.0	0.0	0.0	0.0	0.0	0.0	0.0	0.0	0.0	0.0	0.0
34x57_G.hns1.01	-5.504623632752041e-07	-6.116248480835651e-08	-6.116248480835685e-07	-1.9449670169057303e-05	-0.0003593295982490943	-2.446499392334247e-07	-2.782893058780204e-05	-0.000370461170484218	-6.116248480835631e-08	-3.516842876480481e-05	-3.1804492100345772e-06	-6.116248480835648e-08	-0.00024817805076923603	-1.8471070412123733e-05	-6.116248480835657e-08	-1.2232496961671312e-07	0.0	-1.223249696167133e-07	-3.058124240417855e-07	-6.116248480835655e-08	0.0	-4.28137393658498e-07	4.683749276009373e-07	5.218123791786933e-06	0.0	-3.6697490885013904e-07	0.0	-9.938903781357964e-05	-2.120568201321245e-05	-1.2660634355329901e-05	-0.0009857364550732127	-6.116248480835653e-08	-3.1192867252262107e-06	0.0	0.0	0.0	0.0	0.0	0.0	0.0	0.0	-0.00043523224189626004	0.0	-3.0581242404178403e-06	0.0	0.0	-2.446499392334254e-07	-7.951123025086465e-07	0.0
34x57_G.hns1.02	-7.236306638486059e-07	-8.040340709428949e-08	-8.040340709428841e-07	-2.5568283455984152e-05	-0.0004782808041213104	-3.2161362837715657e-07	-3.783390910993901e-05	-0.0005477026770435436	-0.0009641071014575936	-4.62319590792162e-05	-4.180977168903044e-06	-8.040340709428896e-08	-0.00024328910081923588	-2.4281828942475385e-05	-8.040340709428942e-08	-1.6080681418857884e-07	0.0	-1.608068141885779e-07	-1.538706928232306e-06	-8.040340709428897e-08	0.0	-5.628238496600308e-07	-4.551893421238077e-07	-2.090488584451521e-06	-4.546759571043594e-07	-4.824204425657428e-07	-3.4100696782826457e-07	-0.00011703883973461137	-1.9866309197271386e-05	-1.6643505268518017e-05	-0.0010324525544539696	-8.040340709428938e-08	-4.1005737618087625e-06	0.0	-1.898272120910666e-05	-1.1935243873989264e-05	-8.825119932203846e-07	-6.17758395254273e-06	0.00018408134097826329	-3.391307706581276e-05	-0.00022031205445038692	-0.0005726053208400693	-2.2733797855217992e-07	-4.020170354714448e-06	0.0	-4.546759571043555e-07	-3.2161362837715647e-07	-1.0452442922257602e-06	-1.7650239864407653e-06
34x57_G.hns1.03	-4.943519642067331e-07	-5.492799602297065e-08	-5.49279960229707e-07	-1.74671027353045e-05	-0.0003227019766349531	-2.1971198409188333e-07	-2.4992238190451477e-05	-0.0002816362589351031	-5.492799602297102e-08	2.288318946122542e-05	7.356266802011687e-06	3.349246202379127e-06	-0.00013027376366610258	4.8091054970702636e-05	-5.49279960229709e-08	-1.0985599204594178e-07	0.0	3.294318206356146e-06	-2.746399801148517e-07	-5.492799602297142e-08	0.0	-3.8449597216079256e-07	7.676303892994937e-07	1.9760463018048625e-06	0.0	-3.2956797613782467e-07	0.0	6.058884017932004e-06	0.0002652373319450255	1.9267472608863805e-05	0.001474529548428676	-5.492799602297088e-08	-2.801327797171501e-06	0.0	0.0	0.0	0.0	0.0	0.0	0.0	0.0	-0.0003908676196994567	0.0	4.0619485956556545e-06	0.0	0.0	-2.1971198409188295e-07	2.690110250103434e-06	0.0
3x46_G.H5.23	0.0	0.0	0.0	0.0	0.0	0.0	0.0	0.0	0.0	0.0	0.0	0.0	0.0	0.0	0.0	0.0	0.0	0.0	0.0	0.0	0.0	0.0	0.0	0.0	0.0	0.0	0.0	0.0	-1.2387232019622835e-06	0.0	0.0	0.0	0.0	0.0	0.0	0.0	-1.5484040024528703e-07	-1.0838828017170046e-06	1.5930044369310738e-05	5.874676781344034e-06	0.0007608315377710009	0.0	0.0	0.0	0.0	0.0	0.0	0.0	-3.096808004905734e-07
3x49_G.H5.23	-1.6123677893240052e-09	-1.79151976591553e-10	-1.7915197659155482e-09	-5.697032855611297e-08	-1.3590828162645773e-06	-7.166079063662229e-10	-1.4636442803533183e-07	-8.29135580032799e-07	-3.6383047225410804e-05	-1.0301238654014459e-07	-9.315902782760801e-09	-1.7915197659155343e-10	-7.468845904101865e-07	-5.4103896930649505e-08	-1.791519765915529e-10	-3.583039531831058e-10	0.0	-3.583039531831078e-10	-5.985055868857204e-08	-1.7915197659155524e-10	0.0	-1.2540638361408735e-09	-8.599294876394713e-09	-4.65795139138039e-09	-2.358191952224503e-08	-1.0749118595493462e-09	-1.768643964168474e-08	-2.9112196196127593e-07	-7.4217711798026785e-06	-3.7084459154452084e-08	-2.907278276127732e-06	-1.7915197659155286e-10	-9.13675080616929e-09	0.0	-9.84545140053783e-07	-6.190253874589553e-07	-9.137251493041227e-07	-2.9919018467267994e-06	0.00011712347081451141	4.282227169324774e-05	0.0023001149675165146	-1.298427384947773e-06	-1.1790959761122534e-08	-8.95759882957762e-09	0.0	-2.35819195222455e-08	-7.166079063662128e-10	-2.3289756956901965e-09	1.5767238997938398e-06
3x50_G.H5.19	-2.386304328199502e-08	-2.6514492535550007e-09	-2.6514492535549964e-08	-8.431608626304871e-07	-1.5717101010223757e-05	-1.0605797014219947e-08	-1.2359902392419238e-06	-1.7495842912321658e-05	-2.280947051141287e-05	-1.524583320794129e-06	-1.37875361184862e-07	-2.6514492535550016e-09	3.3200372641156214e-05	1.2815959119034668e-05	-2.6514492535549995e-09	-5.302898507109999e-09	0.0	-5.3028985071099916e-09	-4.0148908880862366e-08	-2.651449253554998e-09	0.0	-1.856014477488514e-08	-1.2726956417063877e-07	-6.893768059243077e-08	-1.0756665045234746e-08	-1.5908695521329895e-08	-8.06749878392621e-09	2.4997433597772724e-06	-1.6571557834718708e-06	-5.48849995485886e-07	0.00017483943021104234	-2.6514492535549995e-09	-1.3522391193130475e-07	0.0	-4.4909076563856064e-07	-2.8236245743741524e-07	0.0	0.0	0.0	0.0	0.0	-1.8878469553342742e-05	-5.3783325226173815e-09	-1.3257246267774922e-07	0.0	-1.0756665045234882e-08	-1.060579701421996e-08	-3.446884029621556e-08	0.0
3x50_G.H5.22	1.133566216685402e-05	2.772484328940256e-06	1.0703972297392187e-05	-0.00017364398490164195	-0.0027273752253050075	-2.5267594778472896e-06	-0.0002806113006911166	-0.002580254603606979	-1.2164801018248858e-06	-0.0002304588812028666	1.1406391367212471e-05	-6.316898694618203e-07	0.0051109812355783915	0.0004117684925396987	2.772484328940254e-06	5.544968657880506e-06	0.0	-1.2633797389236378e-06	-3.1591388771197157e-06	-6.316898694618195e-07	0.0	5.790693508973513e-06	6.839993801949288e-05	4.4851198965230184e-05	-2.758119242367829e-10	6.4223833784353e-06	-2.068589431775931e-10	0.0025921411350259514	0.0005379375619485304	0.0002879536234248583	0.01890909298188583	2.772484328940258e-06	5.629234581590129e-05	0.0	-1.1515147836886068e-08	-7.240063011215791e-09	0.0	0.0	0.0	0.0	0.0	-0.0032593901528822707	-1.3790596211839167e-10	-2.1371970877884756e-05	0.0	-2.758119242367857e-10	-2.526759477847285e-06	-8.211968303003675e-06	0.0
3x50_G.H5.23	-4.139557231915076e-06	2.965323516543408e-07	-4.38850681858663e-07	6.706389423886375e-05	0.0008066934971450955	-5.62221899018682e-06	6.090150512409067e-05	0.0006775618466458549	0.00012385606827789133	2.0722437471554258e-05	1.802985492417434e-06	-3.107641846747739e-06	-0.0006258399124789896	-9.08684623156993e-05	2.9653235165433997e-07	5.930647033086799e-07	0.0	5.930647033086842e-07	-1.1295874526654803e-06	2.9653235165433875e-07	0.0	2.0757264615803934e-06	-6.191492311004096e-06	7.709841143012832e-06	3.1676999498595776e-07	1.7791941099260376e-06	2.3757749623946922e-07	-0.00047470787831268066	6.2963710946316485e-06	1.0706122121104554e-07	-0.001237090547913856	2.9653235165434023e-07	1.5123149934371409e-05	0.0	3.01262469545751e-06	1.5068639715772813e-06	5.986322530476674e-07	4.190425771333694e-06	-0.00011970020705082052	-5.176856810926635e-05	-0.0007830792678926805	0.00070111286622881	1.5838499749297835e-07	8.018269185912898e-06	0.0	3.1676999498595787e-07	1.1861294066173698e-06	4.5074637310435314e-07	1.1972645060953346e-06
3x50_G.H5.24	-3.208611900754688e-07	-3.565124334171923e-08	-3.565124334171924e-07	-1.133709538266675e-05	-0.0002094510546325969	-1.426049733668754e-07	-1.6221315720482475e-05	-0.0002159395809207915	-3.565124334171879e-08	-2.0499464921488506e-05	-1.8538646537694252e-06	-3.565124334171874e-08	-0.00014863003349162868	-1.0766675489199269e-05	-3.5651243341719085e-08	-7.130248668343814e-08	0.0	-7.1302486683438e-08	-1.7825621670859719e-07	-3.5651243341718403e-08	0.0	-2.495587033920359e-07	-1.711259680402521e-06	-9.269323268847132e-07	0.0	-2.1390746005031679e-07	0.0	-5.7933270430293985e-05	-2.241818044117537e-05	-7.379807371735904e-06	-0.00057854837694942	-3.56512433417191e-08	-1.8182134104276796e-06	0.0	0.0	0.0	-1.7019169075102923e-08	-1.1913418352572167e-07	-1.2423993424825141e-06	-8.509584537551473e-07	-2.5256446907452773e-05	-0.0002536942476196697	0.0	-1.7825621670859486e-06	0.0	0.0	-1.4260497336687626e-07	-4.6346616344235736e-07	-3.4038338150205794e-08
3x50_G.H5.25	-4.127661540669398e-06	-4.586290600743783e-07	-4.58629060074377e-06	-0.00012541899591324	-0.0023267985000645975	-1.8345162402974985e-06	-0.00017463523883261506	-0.0024579606631125886	-1.043419292437448e-06	-0.00026371170954276625	-2.384871112386758e-05	-4.5862906007437463e-07	-0.0019120245514500844	-0.0001385059761424627	-4.5862906007437733e-07	-9.172581201487546e-07	0.0	-9.172581201487448e-07	-2.2938348301824643e-06	-4.586290600743721e-07	0.0	-3.210403420520645e-06	-2.201419488357034e-05	-1.1924355561933765e-05	-2.7581192423678464e-10	-2.7517743604462324e-06	-2.0685894317759225e-10	-0.0007452722226208647	-0.00028885347607260614	-9.493621543539592e-05	-0.007442632386887033	-4.5862906007437733e-07	-2.3390082063793347e-05	0.0	-1.1515147836886124e-08	-7.240063011215637e-09	3.127885007636859e-06	1.1682672458251798e-05	-2.0169110925861178e-05	-7.006111141456916e-06	-0.0003691630687147605	-0.002848295415096152	-1.379059621183925e-10	-2.2931453003718814e-05	0.0	-2.758119242367872e-10	-1.8345162402974943e-06	-5.962177780966887e-06	-5.525783815304393e-07
3x52_G.H5.16	0.0	0.0	0.0	0.0	0.0	0.0	0.0	0.0	0.0	0.0	0.0	0.0	0.0	0.0	0.0	0.0	0.0	0.0	0.0	0.0	0.0	0.0	0.0	0.0	0.0	0.0	0.0	0.0	0.0	0.0	0.0	0.0	0.0	0.0	0.0	0.0	0.0	0.0	0.0	0.0	0.0	0.0	0.0	0.0	0.0	0.0	0.0	0.0	0.0
3x52_G.H5.20	0.0	0.0	0.0	0.0	0.0	0.0	0.0	0.0	0.0	0.0	0.0	0.0	0.0	0.0	0.0	0.0	0.0	0.0	0.0	0.0	0.0	0.0	0.0	0.0	0.0	0.0	0.0	0.0	0.0	0.0	0.0	0.0	0.0	0.0	0.0	0.0	0.0	0.0	0.0	0.0	0.0	0.0	0.0	0.0	0.0	0.0	0.0	0.0	0.0
3x52_G.H5.23	0.0	0.0	0.0	0.0	0.0	0.0	0.0	0.0	0.0	0.0	0.0	0.0	0.0	0.0	0.0	0.0	0.0	0.0	0.0	0.0	0.0	0.0	0.0	0.0	0.0	0.0	0.0	0.0	0.0	0.0	0.0	0.0	0.0	0.0	0.0	0.0	0.0	0.0	0.0	0.0	0.0	0.0	0.0	0.0	0.0	0.0	0.0	0.0	0.0
3x52_G.H5.25	0.0	0.0	0.0	0.0	0.0	0.0	0.0	0.0	0.0	0.0	0.0	0.0	0.0	0.0	0.0	0.0	0.0	0.0	0.0	0.0	0.0	0.0	0.0	0.0	0.0	0.0	0.0	0.0	0.0	0.0	0.0	0.0	0.0	0.0	0.0	0.0	0.0	0.0	0.0	0.0	0.0	0.0	0.0	0.0	0.0	0.0	0.0	0.0	0.0
3x53_G.H5.15	-1.7736045682563936e-08	-1.9706717425070948e-09	-1.970671742507085e-08	-6.266736141172578e-07	-1.157769648722919e-05	-7.88268697002839e-09	-8.966556428407329e-07	-1.1936358744365464e-05	-1.9706717425070956e-09	-1.133136251941587e-06	-1.0247493061036836e-07	-1.9706717425070956e-09	3.263435988631281e-05	1.3021553927371224e-05	-1.970671742507095e-09	-3.9413434850141895e-09	0.0	-3.941343485014193e-09	-9.853358712535442e-09	-1.970671742507096e-09	0.0	-1.3794702197549782e-08	-9.459224364034124e-08	-5.123746530518419e-08	0.0	-1.1824030455042587e-08	0.0	1.0414355212034297e-05	-1.2319421457721215e-06	6.4004193461052085e-06	0.00011439942949388435	3.40220352665957e-06	-1.0050425886786099e-07	0.0	0.0	0.0	-3.4038338150206645e-11	-2.3826836705144e-10	-2.4847986849649753e-09	-1.7019169075102547e-09	-5.051289381490523e-08	-1.402330011968044e-05	0.0	-9.853358712535438e-08	0.0	0.0	-7.882686970028389e-09	-2.5618732652592034e-08	-6.807667630041192e-11
3x53_G.H5.16	-1.2676435559665193e-06	-1.4084928399628032e-07	-1.4084928399627973e-06	-3.4577549715610764e-05	-0.00026303844089110113	-5.633971359851138e-07	2.4286336520440865e-05	-0.0003456847488542788	-0.00010481830087698085	-7.417998990105664e-05	-7.324162767806562e-06	-1.4084928399627964e-07	0.00034894723958007974	-1.1898915981257806e-05	-1.4084928399628017e-07	-2.8169856799256033e-07	0.0	-2.816985679925586e-07	-8.276722560773631e-07	-1.4084928399627916e-07	0.0	-9.859449879739617e-07	4.758276498273822e-08	9.954615409705051e-06	-4.9370334438386784e-08	-8.450957039776802e-07	-3.7027750828788287e-08	1.9624629989397066e-05	-1.0067827034888714e-05	1.509846279199688e-05	0.0010061342691631745	-1.4084928399628014e-07	9.83755750820007e-06	0.0	1.3429627355994636e-06	-1.2959712790076168e-06	-4.1628887557701986e-08	-2.914022129039101e-07	3.7694396050919847e-06	-2.0814443778850923e-06	0.00033991528627581576	-0.00023298950641309762	-2.468516721919341e-08	-7.042464199814009e-06	0.0	-4.937033443838575e-08	-5.633971359851157e-07	-1.8310406919516344e-06	-8.32577751154038e-08
3x53_G.H5.19	-2.208119772281533e-06	1.3289493623561503e-07	1.3289493623561583e-06	1.5027196135709098e-05	0.0002944013806087276	5.31579744942465e-07	-6.159709454476503e-05	0.0004033244739977859	0.002611366393985925	-1.5498115021377524e-05	3.506362485849922e-06	1.328949362356154e-07	-0.0008280557353849652	-7.15819637669288e-07	1.3289493623561514e-07	2.657898724712303e-07	0.0	2.657898724712313e-07	7.295682869641172e-06	1.328949362356154e-07	0.0	-2.4739096447527903e-06	-1.0641914052700859e-05	3.455268342126003e-06	2.65248327538524e-06	7.973696174136925e-07	-1.4148117418631364e-06	-0.0001891424582269734	-3.992751172032983e-05	-2.014918697685689e-05	-0.0018875399224701132	1.3289493623561516e-07	-3.070664878777912e-08	0.0	2.9040995985683528e-05	1.8565073002831098e-05	3.7094980916094173e-07	-8.0752553427549e-07	2.02709876719447e-05	1.854749045804713e-05	0.00025773053573225935	0.00033217731961724604	1.3262416376926183e-06	-1.63601585023419e-07	0.0	-4.155865121418925e-06	5.315797449424639e-07	1.7276341710629944e-06	7.418996183218838e-07
3x53_G.H5.20	-6.449471157296031e-10	-7.166079063662169e-11	-7.166079063662131e-10	-2.2788131422445845e-08	-4.210071449901613e-07	-2.8664316254648556e-10	-3.260565973966317e-08	-4.340494088860149e-07	-7.16607906366212e-11	-4.1204954616057355e-08	-3.7263611131043374e-09	-7.166079063662093e-11	-2.9875383616407477e-07	-2.1641558772259808e-08	-7.166079063662139e-11	-1.4332158127324278e-10	0.0	-1.4332158127324294e-10	-3.5830395318311043e-10	-7.16607906366204e-11	0.0	-5.01625534456352e-10	-3.4397179505578245e-09	-1.86318055655217e-09	0.0	-4.2996474381972046e-10	0.0	-1.1644878478451066e-07	-4.478799414788831e-08	-1.483378366178078e-08	-1.1629113104510928e-06	-7.166079063662143e-11	-3.654700322467705e-09	0.0	0.0	0.0	0.0	0.0	0.0	0.0	0.0	-5.099381861702051e-07	0.0	-3.58303953183105e-09	0.0	0.0	-2.8664316254648624e-10	-9.315902782760841e-10	0.0
3x53_G.H5.22	-9.058604713980052e-06	-1.0065116348866712e-06	-1.0065116348866674e-05	-0.00019752042875148244	-0.003516720804839215	-4.026046539546637e-06	-0.0004409426813642096	-0.00352632627360687	-1.591301867249727e-06	-0.0005787441900598363	-5.233860501410625e-05	-1.0065116348866638e-06	-0.004196147005842524	-0.00030396651373577665	-1.0065116348866701e-06	-2.0130232697733403e-06	0.0	-2.013023269773325e-06	-5.0332477042439825e-06	-1.00651163488666e-06	0.0	-7.045581444206693e-06	-4.831255847456013e-05	-2.6169302507053227e-05	-2.758119242367844e-10	7.57762698428838e-06	-2.068589431775923e-10	-0.0016355814066908309	-0.0006290697718041746	-0.00020834790842154058	-0.01633367081094089	-1.0065116348866697e-06	-5.1332093379220185e-05	0.0	-1.1515147836886124e-08	-7.240063011215734e-09	0.0	0.0	0.0	0.0	0.0	-0.0041224095104924145	-1.3790596211839237e-10	-5.032558174433432e-05	0.0	-2.7581192423678955e-10	-4.026046539546661e-06	-1.3084651253526532e-05	0.0
3x53_G.H5.23	-1.0446530907030181e-05	-1.1607256563366815e-06	-1.1607256563366803e-05	0.00019598215821968075	0.0026143211535984757	2.1654457714574386e-06	0.00035289602833884945	0.0015087832239154917	0.012218702643699314	-0.0006674172523935918	-5.3549385732703095e-05	-1.1607256563366791e-06	-0.004839065261267624	-0.0003505391482136762	-1.1607256563366798e-06	-2.3214513126733596e-06	0.0	-2.3214513126733515e-06	8.45557238943443e-06	-1.1607256563366777e-06	0.0	-8.12507959435682e-06	-5.5714831504160836e-05	-3.017886706475355e-05	8.427019627168813e-06	-3.560179739618019e-06	6.320264720376566e-06	-0.0018861791915471024	-0.0007377195907462289	-0.00024027021086169258	-0.018832851776833245	-1.1607256563366802e-06	-5.919700847317098e-05	0.0	0.0002360861466886267	0.00019057169742756262	1.870917256426063e-06	1.3096420794982444e-05	0.00012296026292549407	7.312081763089038e-05	0.0024155987435056565	0.0026965274711964215	4.213509813584417e-06	-5.8036282816834254e-05	0.0	-1.7855029680374046e-06	-4.642902625346713e-06	-1.508943353237675e-05	3.741834512852134e-06
3x53_G.H5.25	-3.224735578647995e-10	-3.583039531831056e-11	-3.5830395318310547e-10	-1.1394065711222797e-08	-2.1050357249508065e-07	-1.4332158127324167e-10	-1.6302829869831675e-08	-2.1702470444300534e-07	-3.5830395318310314e-11	-2.0602477308028506e-08	-1.8631805565521637e-09	-3.583039531831017e-11	-1.4937691808203635e-07	-1.0820779386129856e-08	-3.583039531831042e-11	-7.166079063662082e-11	0.0	-7.16607906366209e-11	-1.7915197659155465e-10	-3.583039531830991e-11	0.0	-2.5081276722817497e-10	-1.7198589752789102e-09	-9.315902782760823e-10	0.0	-2.149823719098599e-10	0.0	-5.8224392392256384e-08	-2.2393997073943876e-08	-7.416891830890286e-09	-5.814556552255423e-07	-3.583039531831043e-11	-1.8273501612338398e-09	0.0	0.0	0.0	0.0	0.0	0.0	0.0	0.0	-2.549690930851024e-07	0.0	-1.7915197659155063e-09	0.0	0.0	-1.4332158127324198e-10	-4.657951391380408e-10	0.0
3x54_G.H5.12	0.0	0.0	0.0	0.0	-1.5059331063329018e-07	0.0	-3.185627724934971e-08	5.261870937608505e-06	0.00011500995237523671	0.0	0.0	0.0	0.0	0.0	0.0	0.0	0.0	0.0	-2.8960252044862478e-08	0.0	0.0	0.0	0.0	0.0	-1.158410081794556e-08	0.0	-8.68807561345901e-09	0.0	0.0	0.0	0.0	0.0	0.0	0.0	2.920537989252793e-06	6.504265750332988e-06	0.0	0.0	0.0	0.0	0.0	-1.1584100817945298e-08	-5.792050408972783e-09	0.0	0.0	-1.158410081794555e-08	0.0	0.0	0.0
3x54_G.H5.15	0.0	0.0	0.0	0.0	-1.792777507539137e-09	0.0	-3.792413958255932e-10	-1.8410445942805805e-08	-2.923951161815334e-07	0.0	0.0	0.0	0.0	0.0	0.0	0.0	0.0	0.0	-3.44764905295988e-10	0.0	0.0	0.0	0.0	0.0	-1.3790596211839568e-10	0.0	-1.034294715887968e-10	0.0	0.0	0.0	0.0	0.0	0.0	0.0	-5.757573918443076e-09	-3.62003150560792e-09	0.0	0.0	0.0	0.0	0.0	-1.3790596211839635e-10	-6.895298105919794e-11	0.0	0.0	-1.3790596211839596e-10	0.0	0.0	0.0
3x54_G.H5.16	8.194913034832194e-06	-1.358903572842254e-06	1.0240183660391988e-05	-5.086382594280477e-05	0.0009674219455819652	-5.435614291369009e-06	0.00010243749370595785	0.0014235310891739922	0.0017132326118843482	0.0003215828858979754	8.246723786462458e-07	-1.358903572842253e-06	0.0037166350956167617	9.002472816674328e-05	2.0452706255598144e-06	4.090541251119629e-06	0.0	-2.7178071456844962e-06	-1.1559223145859127e-06	2.045270625559805e-06	0.0	7.001975853104298e-07	8.455629323326283e-05	8.92277168532836e-06	8.937685404893209e-07	-8.153421437053588e-06	6.70326405366996e-07	0.001063193098795731	0.00016598333615495058	0.00012039951583309766	0.010566509989004576	-1.3589035728422532e-06	3.622531793550932e-05	0.0	3.050648816862526e-05	2.0057249989442875e-05	-1.1697955672081233e-06	-1.3802205736526917e-06	1.6730149545869314e-05	5.3847970186862564e-05	0.0017873436736093018	0.0016498151538818834	4.468842702446648e-07	3.4180047309949606e-05	0.0	-2.5104056579127574e-06	4.77690830383725e-06	9.567647140267285e-06	1.064583063985826e-06
3x54_G.H5.19	-5.870953594486511e-06	2.7518460212369177e-06	7.0934150219567016e-06	-0.00020403618614012165	-0.0036832103077077084	-2.6093127086606625e-06	-0.0002959470635820071	-0.0031408781520292457	-0.0022804628410949697	0.00011170820850152613	-2.0304368418980454e-05	-6.523281771651666e-07	0.0034930617414821973	0.0003544731106372564	2.751846021236919e-06	2.0995178440717385e-06	0.0	2.0995178440717317e-06	-4.025122768603778e-06	-6.523281771651706e-07	0.0	5.646225355050037e-06	4.358007986091793e-05	2.048538357612847e-05	-3.0539275311118175e-07	-3.913969062990994e-06	-1.9311316640344265e-06	0.0015339474512889863	0.0006033943294423048	0.0001917687903734104	0.014945324828979265	2.7518460212369143e-06	2.8006398535813904e-05	0.0	-0.0001778525960648931	-9.822717602682427e-05	-4.1805886916082625e-07	-2.9264120841257847e-06	1.1927033687837643e-07	-1.749876925963926e-05	-0.0003174278581768821	-0.00442780972696113	-3.556870574957675e-06	2.185037831617488e-05	0.0	-3.0539275311117333e-07	-2.60931270866067e-06	1.7322562920590445e-06	2.568056460080423e-06
3x54_G.H5.20	1.7707023062356022e-05	1.9674470069284507e-06	-7.505751211279919e-07	0.00031927247034706046	0.0005428035014229966	1.0614396309096336e-06	0.0001496003211066941	0.001877113680030996	0.010954076338358128	0.00027343013098653327	4.1032108789041993e-05	1.9674470069284413e-06	0.0010773499746291628	0.000178859743887338	1.967447006928449e-06	5.307198154548246e-07	0.0	5.307198154548397e-07	1.441209294546746e-05	1.9674470069284443e-06	0.0	6.963780651695035e-06	2.9758146562926094e-05	1.370770599771684e-05	5.234117362732115e-06	-1.8120147520376128e-06	3.0745444724485767e-06	0.0005895039502827378	0.00027836036736633604	0.00012811924616521917	0.009688259990274105	1.9674470069284528e-06	3.225631338530927e-05	0.0	0.00016320656917003307	8.03756629484836e-05	2.361954322580926e-06	6.321157662860246e-06	9.072248478675812e-05	6.703510315301527e-05	0.001329872901931169	0.000436548663834881	-2.4892026162370506e-06	5.0713911568793316e-05	0.0	1.8299431643300482e-06	4.46561382931169e-06	-1.6565824971467799e-06	1.3197344467597774e-06
3x54_G.H5.23	-2.434675361879218e-06	-2.7051948465324615e-07	-2.7051948465324615e-06	-5.538762833411374e-05	-0.0012521463043136457	-1.082077938612993e-06	-0.00011251639066821062	-0.0006172619182582247	0.0016029531055803525	0.00013721027738696127	5.742064496447486e-05	-2.705194846532457e-07	-0.0005627028145846356	0.00011234104494363828	-2.705194846532454e-07	-5.410389693064908e-07	0.0	2.8631352290955813e-06	-4.087000655468645e-07	-2.7051948465324467e-07	0.0	-1.893636392572722e-06	4.035935728654562e-06	9.987364391025977e-06	1.0583937827681553e-06	1.7810572904825867e-06	-1.7593353117254188e-06	0.000336557554674148	0.00026318709630577863	2.2298473240025708e-05	0.0025375042967953464	-2.7051948465324557e-07	1.3436899869901025e-05	0.0	-1.2831977392664275e-05	-2.413081972796791e-05	-8.543622875701656e-09	-5.980536012991222e-08	2.7804897284758766e-06	-4.2718114378507985e-07	7.74630884287113e-06	-0.0015256698777967015	2.231283990585158e-06	3.4948967593480907e-06	0.0	1.058393782768156e-06	-1.0820779386129929e-06	3.291595096311941e-06	-1.7087245751403356e-08
3x54_G.H5.25	-7.100867744182835e-07	-7.889853049092018e-08	-7.889853049092012e-07	-2.5089732696112685e-05	-0.00045123734270703615	-3.155941219636792e-07	-3.689927017555658e-05	0.00019522977448061245	0.0013289582653967307	0.00029505076480792916	1.9726495803286634e-05	-7.889853049091987e-08	-0.00026765283804540955	-1.3614833613051816e-05	-7.889853049092014e-08	-1.5779706098184028e-07	0.0	-1.577970609818396e-07	5.504365924178721e-06	-7.889853049091976e-08	0.0	-5.52289713436444e-07	1.3233741528446236e-05	1.1565335000844365e-05	-3.637959280683286e-07	-4.7339118294552576e-07	-2.728469460512497e-07	-9.076419586532331e-05	2.585447240620234e-06	-1.6331995811620626e-05	-0.0003952800612221251	-7.889853049092014e-08	-4.023825055036933e-06	0.0	8.012839755840346e-05	2.1087924673824797e-05	3.082954401278591e-06	-2.2485385798644505e-06	1.3996870992407907e-05	2.1384926326248343e-05	0.000626262261351011	-0.0005447848679094503	-1.818979640341641e-07	1.648011866586646e-05	0.0	-3.637959280683348e-07	-3.155941219636792e-07	2.3784933020201185e-06	-6.424395942469833e-07
3x55_G.H5.12	0.0	0.0	0.0	0.0	-4.6965943988854225e-06	0.0	2.017874514206827e-06	0.0004702515046603881	0.014454197288199019	0.0	0.0	0.0	0.0	0.0	0.0	0.0	0.0	0.0	2.318788771198361e-05	0.0	0.0	0.0	0.0	0.0	7.232650565751913e-06	0.0	4.573444374713388e-06	0.0	-1.3615335260082445e-09	0.0	0.0	0.0	0.0	0.0	0.00038962064672899374	0.00021453734028940003	-1.701916907510294e-10	-1.1913418352572037e-09	-1.2423993424825003e-08	-8.50958453755155e-09	-2.525644690745271e-07	-2.979872029454303e-06	5.318412382076999e-06	0.0	0.0	3.8284763673498096e-06	0.0	0.0	-3.4038338150205787e-10
3x55_G.H5.16	-1.0544885342178922e-07	-1.1716539269087607e-08	-1.1716539269087668e-07	-3.72585948756988e-06	-7.685617535144976e-05	-4.686615707635041e-08	-8.46811019370424e-06	-0.00019262071940613705	-0.0022859413238551763	-3.332835881323335e-06	-6.0926004199255e-07	-1.1716539269087578e-08	-7.996161832001556e-06	-3.5383948592644983e-06	-1.1716539269087584e-08	-2.343307853817517e-08	0.0	-2.3433078538175344e-08	-2.910477992953867e-06	-1.1716539269087556e-08	0.0	-8.201577488361331e-08	-5.623938849162095e-07	-3.046300209962761e-07	-1.140758118643343e-06	-7.029923561452617e-08	-8.555685889825209e-07	-1.903937631226737e-05	-3.918662844777757e-06	-2.425323628701148e-06	-0.00011183999269550678	-1.1716539269087588e-08	-5.975435027234754e-07	0.0	-4.4222477254959244e-05	-2.9944900614388025e-05	0.0	0.0	0.0	0.0	0.0	-7.430312896226446e-05	-5.703790593216698e-07	-5.858269634543794e-07	0.0	-1.1407581186433548e-06	-4.686615707635066e-08	-1.523150104981378e-07	0.0
3x56_G.H5.08	0.0	0.0	0.0	0.0	0.0	0.0	0.0	0.0	0.0	0.0	0.0	0.0	0.0	0.0	0.0	0.0	0.0	0.0	0.0	0.0	0.0	0.0	0.0	0.0	0.0	0.0	0.0	0.0	-5.446134104032953e-10	0.0	0.0	0.0	0.0	0.0	0.0	0.0	-6.807667630041176e-11	-4.765367341028806e-10	-4.969597369930023e-09	-3.4038338150205918e-09	-1.0102578762981e-07	0.0	0.0	0.0	0.0	0.0	0.0	0.0	-1.3615335260082105e-10
3x56_G.H5.12	-6.449471157296041e-10	-7.166079063662177e-11	-7.166079063662132e-10	-2.2788131422445692e-08	-2.6852851370121178e-06	-2.8664316254648577e-10	-5.115875426673789e-07	1.3759473547773231e-05	6.98433681958053e-05	-4.120495461605725e-08	-3.726361113104337e-09	-7.166079063662098e-11	-2.987538361640755e-07	-2.164155877225984e-08	-7.166079063662147e-11	-1.433215812732429e-10	0.0	-1.4332158127324307e-10	-4.357963793420239e-07	-7.166079063662047e-11	0.0	-5.016255344563511e-10	-3.439717950557832e-09	-1.8631805565521695e-09	-1.741752301555337e-07	-4.299647438197272e-10	-1.3063142261665425e-07	-1.1644878478451061e-07	-4.2846814177700683e-07	-1.4833783661780746e-08	-1.1629113104510928e-06	-7.166079063662148e-11	-3.654700322467716e-09	0.0	-7.271815858993655e-06	-1.1679255931806775e-06	-4.7960018453639877e-08	-3.357201291754803e-07	-9.6907148713627e-08	-2.398000922682006e-06	-6.776849318679971e-05	-6.841134163257363e-07	-8.708761507776691e-08	-3.5830395318310344e-09	0.0	-1.7417523015553332e-07	-2.866431625464865e-10	-9.315902782760844e-10	-9.59200369072798e-08
3x56_G.H5.15	-3.2247355786480164e-10	-3.583039531831068e-11	-3.5830395318310656e-10	-1.1394065711222899e-08	-2.1050357249508022e-07	-1.433215812732423e-10	-1.6302829869831566e-08	-2.1702470444300804e-07	-3.583039531831043e-11	-2.0602477308028704e-08	-1.8631805565521588e-09	-3.583039531831029e-11	-1.4937691808203649e-07	-1.082077938612985e-08	-3.583039531831053e-11	-7.166079063662106e-11	0.0	-7.166079063662113e-11	-1.7915197659155514e-10	-3.58303953183101e-11	0.0	-2.5081276722817616e-10	-1.719858975278911e-09	-9.315902782760796e-10	0.0	-2.1498237190986233e-10	0.0	-5.822439239225594e-08	-2.239399707394408e-08	-7.4168918308903235e-09	-5.814556552255461e-07	-3.583039531831055e-11	-1.8273501612338387e-09	0.0	0.0	0.0	0.0	0.0	0.0	0.0	0.0	-2.5496909308510215e-07	0.0	-1.7915197659155207e-09	0.0	0.0	-1.4332158127324234e-10	-4.657951391380395e-10	0.0
3x56_G.H5.16	-3.7084459154451813e-07	-4.1204954616057726e-08	-4.1204954616057773e-07	-1.3103175567906125e-05	-0.0002438288592166962	-1.648198184642291e-07	-1.9118393952631797e-05	-0.0002198885665720092	-0.00028541883834778546	-2.0288674705831047e-05	-2.142657640035005e-06	-4.120495461605739e-08	-2.540396526305335e-05	-1.244389629404941e-05	-4.1204954616057627e-08	-8.240990923211525e-08	0.0	-8.240990923211446e-08	-5.425153206491751e-07	-4.120495461605724e-08	0.0	-2.884346823124034e-07	-1.97783782157078e-06	-1.0713288200175003e-06	-1.345962190275593e-07	-2.4722972769634905e-07	-1.0094716427066481e-07	-6.0149702854289556e-05	-5.328051444623595e-06	-5.125251407121857e-06	-0.00010698526077303775	-4.1204954616057627e-08	8.111069909787292e-06	0.0	-5.619392144400521e-06	-3.533150749473374e-06	0.0	0.0	0.0	0.0	0.0	-0.0002933490532668908	-6.729810951377908e-08	-2.0602477308028618e-06	0.0	-1.3459621902755808e-07	-1.6481981846422918e-07	-5.356644100087525e-07	0.0
3x56_G.H5.19	-3.031251443929089e-08	-3.3680571599212444e-09	-3.368057159921229e-08	-1.0710421768549435e-06	-2.2182486564609616e-05	-1.3472228639684838e-08	-2.0391325125871428e-06	-4.499667799723118e-05	-0.00033277228190284645	-1.9366328669546974e-06	-1.7513897231590242e-07	-3.368057159921247e-09	-3.828907704505287e-06	-1.017153262296205e-06	-3.3680571599212522e-09	-6.7361143198425044e-09	0.0	-6.736114319842391e-09	-4.774461992750629e-07	-3.3680571599212485e-09	0.0	-2.3576400119448316e-08	-1.6166674367621907e-07	-8.756948615795121e-08	-1.8424236539017868e-07	-2.020834295952741e-08	-1.3818177404263086e-07	-5.473092884871967e-06	-2.113477232812024e-06	-6.971878321036909e-07	-3.423178640078893e-05	-3.3680571599212497e-09	-1.717709151559834e-07	0.0	-7.692118755039946e-06	-4.83636209149231e-06	-1.0551884826563644e-09	-7.386319378594609e-09	-7.702875923391508e-08	-5.275942413281903e-08	-1.5658997082620721e-06	-2.415133711538945e-05	-9.21211826950895e-08	-1.6840285799606002e-07	0.0	-1.8424236539017913e-07	-1.347222863968485e-08	-4.378474307897555e-08	-2.110376965312765e-09
3x56_G.s2s3.01	-3.2247355786480286e-09	-3.5830395318310656e-10	-3.5830395318310597e-09	-1.1394065711222914e-07	-2.105035724950766e-06	-1.433215812732421e-09	-1.6302829869831603e-07	-2.170247044430106e-06	-3.583039531831066e-10	-2.0602477308028784e-07	-1.8631805565521698e-08	-3.583039531831063e-10	-1.4937691808203794e-06	-1.0820779386129866e-07	-3.5830395318310635e-10	-7.166079063662127e-10	0.0	-7.166079063662122e-10	-1.791519765915525e-09	-3.583039531831063e-10	0.0	-2.5081276722817288e-09	-1.7198589752789364e-08	-9.31590278276084e-09	0.0	-2.1498237190986626e-09	0.0	-5.822439239225576e-07	-2.2393997073944333e-07	-7.416891830890377e-08	7.802140241352867e-06	-3.583039531831063e-10	-1.8273501612338384e-08	0.0	0.0	0.0	0.0	0.0	0.0	0.0	0.0	-2.5496909308510003e-06	0.0	-1.7915197659155486e-08	0.0	0.0	-1.4332158127324225e-09	-4.6579513913804145e-09	0.0
4x38_G.H5.12	0.0	0.0	0.0	0.0	0.0	0.0	0.0	0.0	0.0	0.0	0.0	0.0	0.0	0.0	0.0	0.0	0.0	0.0	0.0	0.0	0.0	0.0	0.0	0.0	0.0	0.0	0.0	0.0	0.0	0.0	0.0	0.0	0.0	0.0	0.0	0.0	0.0	0.0	0.0	0.0	0.0	0.0	0.0	0.0	0.0	0.0	0.0	0.0	0.0
4x38_G.H5.15	0.0	0.0	0.0	0.0	0.0	0.0	0.0	0.0	0.0	0.0	0.0	0.0	0.0	0.0	0.0	0.0	0.0	0.0	0.0	0.0	0.0	0.0	0.0	0.0	0.0	0.0	0.0	0.0	0.0	0.0	0.0	0.0	0.0	0.0	0.0	0.0	0.0	0.0	0.0	0.0	0.0	0.0	0.0	0.0	0.0	0.0	0.0	0.0	0.0
4x38_G.H5.16	0.0	0.0	0.0	0.0	0.0	0.0	0.0	0.0	0.0	0.0	0.0	0.0	0.0	0.0	0.0	0.0	0.0	0.0	0.0	0.0	0.0	0.0	0.0	0.0	0.0	0.0	0.0	0.0	0.0	0.0	0.0	0.0	0.0	0.0	0.0	0.0	0.0	0.0	0.0	0.0	0.0	0.0	0.0	0.0	0.0	0.0	0.0	0.0	0.0
4x38_G.H5.20	0.0	0.0	0.0	0.0	0.0	0.0	0.0	0.0	0.0	0.0	0.0	0.0	0.0	0.0	0.0	0.0	0.0	0.0	0.0	0.0	0.0	0.0	0.0	0.0	0.0	0.0	0.0	0.0	0.0	0.0	0.0	0.0	0.0	0.0	0.0	0.0	0.0	0.0	0.0	0.0	0.0	0.0	0.0	0.0	0.0	0.0	0.0	0.0	0.0
4x38_G.H5.21	0.0	0.0	0.0	0.0	0.0	0.0	0.0	0.0	0.0	0.0	0.0	0.0	0.0	0.0	0.0	0.0	0.0	0.0	0.0	0.0	0.0	0.0	0.0	0.0	0.0	0.0	0.0	0.0	0.0	0.0	0.0	0.0	0.0	0.0	0.0	0.0	0.0	0.0	0.0	0.0	0.0	0.0	0.0	0.0	0.0	0.0	0.0	0.0	0.0
4x38_G.H5.22	0.0	0.0	0.0	0.0	0.0	0.0	0.0	0.0	0.0	0.0	0.0	0.0	0.0	0.0	0.0	0.0	0.0	0.0	0.0	0.0	0.0	0.0	0.0	0.0	0.0	0.0	0.0	0.0	-2.7230670520164897e-10	0.0	0.0	0.0	0.0	0.0	0.0	0.0	-3.403833815020605e-11	-2.382683670514409e-10	-2.484798684965006e-09	-1.7019169075102924e-09	-5.051289381490545e-08	0.0	0.0	0.0	0.0	0.0	0.0	0.0	-6.807667630041131e-11
4x38_G.H5.23	0.0	0.0	0.0	0.0	0.0	0.0	0.0	0.0	0.0	0.0	0.0	0.0	0.0	0.0	0.0	0.0	0.0	0.0	0.0	0.0	0.0	0.0	0.0	0.0	0.0	0.0	0.0	0.0	0.0	0.0	0.0	0.0	0.0	0.0	0.0	0.0	0.0	0.0	0.0	0.0	0.0	0.0	0.0	0.0	0.0	0.0	0.0	0.0	0.0
4x38_G.H5.24	0.0	0.0	0.0	0.0	0.0	0.0	0.0	0.0	0.0	0.0	0.0	0.0	0.0	0.0	0.0	0.0	0.0	0.0	0.0	0.0	0.0	0.0	0.0	0.0	0.0	0.0	0.0	0.0	0.0	0.0	0.0	0.0	0.0	0.0	0.0	0.0	0.0	0.0	0.0	0.0	0.0	0.0	0.0	0.0	0.0	0.0	0.0	0.0	0.0
4x38_G.H5.25	0.0	0.0	0.0	0.0	0.0	0.0	0.0	0.0	0.0	0.0	0.0	0.0	0.0	0.0	0.0	0.0	0.0	0.0	0.0	0.0	0.0	0.0	0.0	0.0	0.0	0.0	0.0	0.0	0.0	0.0	0.0	0.0	0.0	0.0	0.0	0.0	0.0	0.0	0.0	0.0	0.0	0.0	0.0	0.0	0.0	0.0	0.0	0.0	0.0
4x38_G.H5.26	0.0	0.0	0.0	0.0	0.0	0.0	0.0	0.0	0.0	0.0	0.0	0.0	0.0	0.0	0.0	0.0	0.0	0.0	0.0	0.0	0.0	0.0	0.0	0.0	0.0	0.0	0.0	0.0	0.0	0.0	0.0	0.0	0.0	0.0	0.0	0.0	0.0	0.0	0.0	0.0	0.0	0.0	0.0	0.0	0.0	0.0	0.0	0.0	0.0
4x38_G.HN.46	0.0	0.0	0.0	0.0	0.0	0.0	0.0	0.0	0.0	0.0	0.0	0.0	0.0	0.0	0.0	0.0	0.0	0.0	0.0	0.0	0.0	0.0	0.0	0.0	0.0	0.0	0.0	0.0	-2.9953737572180683e-09	0.0	0.0	0.0	0.0	0.0	0.0	0.0	-3.744217196522585e-10	-2.620952037565869e-09	-2.7332785534615216e-08	-1.8721085982613087e-08	-5.556418319639584e-07	0.0	0.0	0.0	0.0	0.0	0.0	0.0	-7.488434393045303e-10
4x38_G.HN.48	-1.747806683627209e-07	-1.9420074262524566e-08	-1.9420074262524298e-07	-6.175583615482746e-06	-0.00011473295786252138	-7.768029705009874e-08	-8.971522967758538e-06	-0.00012419991900969443	3.176249138501536e-05	-1.116654270095172e-05	-1.0098438616512854e-06	-1.942007426252456e-08	-8.09622896004644e-05	-5.8648624272823675e-06	-1.942007426252456e-08	-3.884014852504912e-08	0.0	-3.884014852504907e-08	-2.2018144250329305e-07	-1.9420074262524625e-08	0.0	-1.3594051983767124e-07	-9.321635646011697e-07	-5.049219308256424e-07	-4.9232428476266626e-08	-1.1652044557514824e-07	-3.6924321357201126e-08	-3.155762067660231e-05	-1.2211613837892805e-05	-4.019955372342557e-06	-0.0003151489651322457	-1.942007426252456e-08	-9.904237873887541e-07	0.0	1.348720309517913e-06	-1.2923512475019945e-06	-9.258427976856037e-09	-6.480899583799197e-08	-6.758652423104884e-07	-4.629213988427959e-07	-1.3739507117654245e-05	-0.0001382424808806034	-2.4616214238133333e-08	-9.71003713126213e-07	0.0	-4.923242847626692e-08	-7.768029705009801e-08	-2.5246096541282134e-07	-1.851685595371208e-08
4x38_G.HN.49	0.0	0.0	0.0	0.0	-3.585555015078147e-09	0.0	-7.58482791651188e-10	-3.682089188561159e-08	6.2235581644412375e-06	0.0	0.0	0.0	0.0	0.0	0.0	0.0	0.0	0.0	-6.895298105919955e-10	0.0	0.0	0.0	0.0	0.0	-2.7581192423678557e-10	0.0	-2.0685894317759163e-10	0.0	0.0	0.0	0.0	0.0	0.0	0.0	-1.1515147836886172e-08	-7.240063011215646e-09	0.0	0.0	0.0	0.0	0.0	-2.7581192423679276e-10	-1.3790596211839297e-10	0.0	0.0	-2.7581192423678795e-10	0.0	0.0	0.0
4x38_G.HN.51	0.0	0.0	0.0	0.0	-1.6134997567852788e-08	0.0	-3.4131725624304506e-09	-1.6569401348525506e-07	-2.6315560456337395e-06	0.0	0.0	0.0	0.0	0.0	0.0	0.0	0.0	0.0	-3.1028841476638133e-09	0.0	0.0	0.0	0.0	0.0	-1.2411536590655737e-09	0.0	-9.308652442992073e-10	0.0	-1.6447324994179423e-07	0.0	0.0	0.0	0.0	0.0	-5.1818165265988334e-08	-3.258028355047078e-08	-2.0559156242724338e-08	-1.4391409369907145e-07	-1.500818405718882e-06	-1.0279578121362112e-06	-2.029726526899671e-05	-1.241153659065557e-09	-6.20576829532785e-10	0.0	0.0	-1.2411536590655785e-09	0.0	0.0	-4.111831248544851e-08
4x38_G.HN.52	-4.179257309927755e-07	-4.643619233253094e-08	-4.643619233253086e-07	-1.4766709161744912e-05	-0.0002615931869760046	-1.8574476933012406e-07	-2.2355692668193292e-05	-0.0002999901296482351	0.0006843624088788387	-2.670081059120529e-05	-2.4146820012915925e-06	-4.643619233253106e-08	0.0001298040630138754	-4.0703329081600357e-07	-4.643619233253093e-08	-9.287238466506186e-08	0.0	-9.28723846650619e-08	2.0563340032016196e-06	-4.643619233253095e-08	0.0	-3.250533463277167e-07	2.500445635525535e-05	-1.2073410006457975e-06	-4.4626369341513204e-07	-2.7861715399518514e-07	-3.3469777006135013e-07	-5.8437941548352485e-05	-5.459716776704474e-06	-6.208117614431902e-06	0.000155347981801041	-4.643619233253095e-08	-2.368245808959082e-06	0.0	-1.1823160803277585e-05	3.253984262708021e-05	-3.3289494710901504e-08	-2.3302646297630745e-07	-2.430133113895802e-06	-1.6644747355450586e-06	-4.940161015097742e-05	-0.0003308862083317026	-2.231318467075683e-07	-2.3218096166265686e-06	0.0	-4.4626369341513183e-07	-1.8574476933012372e-07	-6.036705003228981e-07	-6.657898942180245e-08
4x38_G.HN.53	-7.861905340743759e-07	-8.735450378604185e-08	-8.735450378604247e-07	-2.7778732203961962e-05	-0.0005132077097429928	-3.4941801514416846e-07	-3.974629922264919e-05	-0.0005291062294320496	-8.735450378604233e-08	-5.022883967697448e-05	-4.542434196874225e-06	-8.735450378604274e-08	-0.00036418092628400905	-2.638106014338464e-05	-8.735450378604209e-08	-1.7470900757208418e-07	0.0	-1.7470900757208386e-07	-4.3677251893020813e-07	-8.735450378604268e-08	0.0	-6.114815265022959e-07	-7.888419833279156e-07	-2.271217098437112e-06	0.0	-5.241270227162475e-07	0.0	-0.00014195106865231704	-6.938126088647285e-06	-1.8082382283710842e-05	-0.0014175888874398928	-8.735450378604206e-08	-4.455079693088152e-06	0.0	0.0	0.0	0.0	0.0	0.0	0.0	0.0	-0.0006216146489414678	0.0	-4.367725189302049e-06	0.0	0.0	-3.49418015144168e-07	-1.1356085492185523e-06	0.0
4x38_G.h4s6.10	0.0	0.0	0.0	0.0	0.0	0.0	0.0	0.0	0.0	0.0	0.0	0.0	0.0	0.0	0.0	0.0	0.0	0.0	0.0	0.0	0.0	0.0	0.0	0.0	0.0	0.0	0.0	0.0	0.0	0.0	0.0	0.0	0.0	0.0	0.0	0.0	0.0	0.0	0.0	0.0	0.0	0.0	0.0	0.0	0.0	0.0	0.0	0.0	0.0
4x38_G.h4s6.12	0.0	0.0	0.0	0.0	0.0	0.0	0.0	0.0	0.0	0.0	0.0	0.0	0.0	0.0	0.0	0.0	0.0	0.0	0.0	0.0	0.0	0.0	0.0	0.0	0.0	0.0	0.0	0.0	0.0	0.0	0.0	0.0	0.0	0.0	0.0	0.0	0.0	0.0	0.0	0.0	0.0	0.0	0.0	0.0	0.0	0.0	0.0	0.0	0.0
4x38_G.hns1.01	-7.126665628812032e-08	-7.918517365346734e-09	-7.918517365346647e-08	-2.518088522180244e-06	-4.652128952141178e-05	-3.1674069461386935e-08	-3.6029254012327087e-06	-4.796245968190462e-05	-7.918517365346752e-09	-4.553147485074415e-06	-4.1176290299802924e-07	-7.918517365346749e-09	-3.301229889613021e-05	-2.3913922443346868e-06	-7.918517365346734e-09	-1.5837034730693467e-08	0.0	-1.583703473069349e-08	-3.959258682673324e-08	-7.918517365346749e-09	0.0	-5.54296215574269e-08	-3.800888335366422e-07	-2.0588145149901457e-07	0.0	-4.751110419208063e-08	0.0	-1.286759071868852e-05	-4.958876394728951e-06	-1.6391330946267767e-06	-0.00012850169980484596	-7.918517365346735e-09	-4.038443856326848e-07	0.0	0.0	0.0	-1.2253801734074087e-09	-8.577661213851782e-09	-8.945275265874141e-08	-6.126900867037087e-08	3.222327780668405e-05	-5.6348169571807466e-05	0.0	-3.9592586826733563e-07	0.0	0.0	-3.167406946138694e-08	-1.0294072574950722e-07	-2.4507603468148232e-09
4x38_G.hns1.02	-1.6123677893240015e-09	-1.7915197659155266e-10	-1.7915197659155435e-09	-5.6970328556114146e-08	-1.090166190133705e-06	-7.166079063662083e-10	-8.947821866149465e-08	-1.4717428870139797e-06	-6.140476591788719e-06	-1.0301238654014425e-07	-9.31590278276074e-09	-1.7915197659155253e-10	6.061463806393943e-06	-5.4103896930649505e-08	-1.7915197659155253e-10	-3.5830395318310506e-10	0.0	-3.5830395318310495e-10	-8.135822894173661e-09	-1.7915197659155258e-10	0.0	-1.2540638361408772e-09	-8.599294876394713e-09	-4.657951391380362e-09	-2.896025204486351e-09	-1.0749118595493383e-09	-2.172018903364734e-09	-2.9112196196127545e-07	-4.282551405561817e-06	-3.7084459154451945e-08	1.4113592715882661e-05	-1.7915197659155253e-10	-9.13675080616929e-09	0.0	-1.2090905228730422e-07	-7.602066161776538e-08	-9.46844452324276e-07	-6.627911166269922e-06	-5.89071224244658e-05	5.478300333584871e-05	0.0015394935143685777	-1.2777414906299928e-06	-1.448012602243177e-09	-8.95759882957771e-09	0.0	-2.8960252044863184e-09	-7.16607906366209e-10	-2.32897569569018e-09	1.5104852937535335e-06
4x38_G.hns1.03	-3.837435338591096e-08	-4.263817042879022e-09	-4.263817042878999e-08	-1.355893819635514e-06	6.345860403153876e-05	-1.7055268171515826e-08	-1.9400367545099475e-06	0.00010012850551215944	-4.2638170428789905e-09	-2.4516947996554253e-06	-2.2171848622970598e-07	-4.263817042879017e-09	2.647841132746454e-05	2.934989503866924e-05	-4.263817042879028e-09	-8.527634085758052e-09	0.0	-8.527634085757918e-09	-2.1319085214395277e-08	-4.2638170428790095e-09	0.0	-2.984671930015315e-08	-2.0466321805819212e-07	-1.1085924311485307e-07	0.0	-2.558290225727421e-08	0.0	1.0092168297331977e-05	1.0951811141808986e-05	2.521564070526108e-06	0.00011122800954346977	-4.263817042879024e-09	-2.1745466918682744e-07	0.0	0.0	0.0	0.0	0.0	0.0	0.0	0.0	0.00010922982005735794	0.0	-2.1319085214394945e-07	0.0	0.0	-1.7055268171515872e-08	-5.542962155742652e-08	0.0
4x39_G.H4.13	0.0	0.0	0.0	0.0	0.0	0.0	0.0	0.0	0.0	0.0	0.0	0.0	0.0	0.0	0.0	0.0	0.0	0.0	0.0	0.0	0.0	0.0	0.0	0.0	0.0	0.0	0.0	0.0	0.0	0.0	0.0	0.0	0.0	0.0	0.0	0.0	0.0	0.0	0.0	0.0	0.0	0.0	0.0	0.0	0.0	0.0	0.0	0.0	0.0
4x39_G.H5.13	0.0	0.0	0.0	0.0	0.0	0.0	0.0	0.0	0.0	0.0	0.0	0.0	0.0	0.0	0.0	0.0	0.0	0.0	0.0	0.0	0.0	0.0	0.0	0.0	0.0	0.0	0.0	0.0	0.0	0.0	0.0	0.0	0.0	0.0	0.0	0.0	0.0	0.0	0.0	0.0	0.0	0.0	0.0	0.0	0.0	0.0	0.0	0.0	0.0
4x39_G.H5.15	0.0	0.0	0.0	0.0	0.0	0.0	0.0	0.0	0.0	0.0	0.0	0.0	0.0	0.0	0.0	0.0	0.0	0.0	0.0	0.0	0.0	0.0	0.0	0.0	0.0	0.0	0.0	0.0	-1.0892268208066002e-09	0.0	0.0	0.0	0.0	0.0	0.0	0.0	-1.3615335260082477e-10	-9.53073468205764e-10	-9.939194739859957e-09	-6.807667630041113e-09	-2.0205157525962122e-07	0.0	0.0	0.0	0.0	0.0	0.0	0.0	-2.723067052016465e-10
4x39_G.H5.16	0.0	0.0	0.0	0.0	0.0	0.0	0.0	0.0	0.0	0.0	0.0	0.0	0.0	0.0	0.0	0.0	0.0	0.0	0.0	0.0	0.0	0.0	0.0	0.0	0.0	0.0	0.0	0.0	0.0	0.0	0.0	0.0	0.0	0.0	0.0	0.0	0.0	0.0	0.0	0.0	0.0	0.0	0.0	0.0	0.0	0.0	0.0	0.0	0.0
4x39_G.H5.17	0.0	0.0	0.0	0.0	0.0	0.0	0.0	0.0	0.0	0.0	0.0	0.0	0.0	0.0	0.0	0.0	0.0	0.0	0.0	0.0	0.0	0.0	0.0	0.0	0.0	0.0	0.0	0.0	0.0	0.0	0.0	0.0	0.0	0.0	0.0	0.0	0.0	0.0	0.0	0.0	0.0	0.0	0.0	0.0	0.0	0.0	0.0	0.0	0.0
4x39_G.H5.18	0.0	0.0	0.0	0.0	0.0	0.0	0.0	0.0	0.0	0.0	0.0	0.0	0.0	0.0	0.0	0.0	0.0	0.0	0.0	0.0	0.0	0.0	0.0	0.0	0.0	0.0	0.0	0.0	-6.889359641601712e-08	0.0	0.0	0.0	0.0	0.0	0.0	0.0	-8.61169955200214e-09	-6.028189686401453e-08	-6.286540672961428e-07	-4.3058497760010303e-07	-1.2779762135171048e-05	0.0	0.0	0.0	0.0	0.0	0.0	0.0	-1.7223399104004217e-08
4x39_G.H5.19	0.0	0.0	0.0	0.0	0.0	0.0	0.0	0.0	0.0	0.0	0.0	0.0	0.0	0.0	0.0	0.0	0.0	0.0	0.0	0.0	0.0	0.0	0.0	0.0	0.0	0.0	0.0	0.0	-2.139513782769349e-06	0.0	0.0	0.0	0.0	0.0	0.0	0.0	-2.6743922284616797e-07	-1.8720745599231727e-06	-1.952306326777015e-05	8.87532648097542e-05	-0.00035943389052128777	0.0	0.0	0.0	0.0	0.0	0.0	0.0	2.86929575270974e-06
4x39_G.H5.20	0.0	0.0	0.0	0.0	0.0	0.0	0.0	0.0	0.0	0.0	0.0	0.0	0.0	0.0	0.0	0.0	0.0	0.0	0.0	0.0	0.0	0.0	0.0	0.0	0.0	0.0	0.0	0.0	0.0	0.0	0.0	0.0	0.0	0.0	0.0	0.0	0.0	0.0	0.0	0.0	0.0	0.0	0.0	0.0	0.0	0.0	0.0	0.0	0.0
4x39_G.H5.22	0.0	0.0	0.0	0.0	0.0	0.0	0.0	0.0	0.0	0.0	0.0	0.0	0.0	0.0	0.0	0.0	0.0	0.0	0.0	0.0	0.0	0.0	0.0	0.0	0.0	0.0	0.0	0.0	-8.7369606363948e-06	0.0	0.0	0.0	0.0	0.0	0.0	0.0	2.312054118852728e-06	1.618437883196902e-05	-7.972476580710203e-05	0.00011560270594263655	-0.000531370454562581	0.0	0.0	0.0	0.0	0.0	0.0	0.0	4.6241082377054485e-06
4x39_G.H5.23	0.0	0.0	0.0	0.0	0.0	0.0	0.0	0.0	0.0	0.0	0.0	0.0	0.0	0.0	0.0	0.0	0.0	0.0	0.0	0.0	0.0	0.0	0.0	0.0	0.0	0.0	0.0	0.0	-6.992836189578263e-07	0.0	0.0	0.0	0.0	0.0	0.0	0.0	-8.741045236972803e-08	-6.118731665880999e-07	-6.380963022990125e-06	5.841999976719781e-06	-0.00012971711131667742	0.0	0.0	0.0	0.0	0.0	0.0	0.0	-1.7482090473945635e-07
4x39_G.H5.24	0.0	0.0	0.0	0.0	0.0	0.0	0.0	0.0	0.0	0.0	0.0	0.0	0.0	0.0	0.0	0.0	0.0	0.0	0.0	0.0	0.0	0.0	0.0	0.0	0.0	0.0	0.0	0.0	0.0	0.0	0.0	0.0	0.0	0.0	0.0	0.0	0.0	0.0	0.0	0.0	0.0	0.0	0.0	0.0	0.0	0.0	0.0	0.0	0.0
4x39_G.H5.25	0.0	0.0	0.0	0.0	0.0	0.0	0.0	0.0	0.0	0.0	0.0	0.0	0.0	0.0	0.0	0.0	0.0	0.0	0.0	0.0	0.0	0.0	0.0	0.0	0.0	0.0	0.0	0.0	0.0	0.0	0.0	0.0	0.0	0.0	0.0	0.0	0.0	0.0	0.0	0.0	0.0	0.0	0.0	0.0	0.0	0.0	0.0	0.0	0.0
4x39_G.HN.44	0.0	0.0	0.0	0.0	-1.6134997567852573e-08	0.0	-3.4131725624304377e-09	-1.6569401348525892e-07	-2.631556045633728e-06	0.0	0.0	0.0	0.0	0.0	0.0	0.0	0.0	0.0	-3.1028841476637984e-09	0.0	0.0	0.0	0.0	0.0	-1.241153659065543e-09	0.0	-9.308652442992054e-10	0.0	0.0	0.0	0.0	0.0	0.0	0.0	-5.181816526598842e-08	-3.2580283550470856e-08	0.0	0.0	0.0	0.0	0.0	-1.241153659065566e-09	-6.205768295327695e-10	0.0	0.0	-1.241153659065581e-09	0.0	0.0	0.0
4x39_G.HN.46	0.0	0.0	0.0	0.0	0.0	0.0	0.0	0.0	0.0	0.0	0.0	0.0	0.0	0.0	0.0	0.0	0.0	0.0	0.0	0.0	0.0	0.0	0.0	0.0	0.0	0.0	0.0	0.0	-2.723067052016538e-10	0.0	0.0	0.0	0.0	0.0	0.0	0.0	-3.4038338150206444e-11	-2.3826836705143987e-10	-2.4847986849649947e-09	-1.7019169075102717e-09	-5.051289381490538e-08	0.0	0.0	0.0	0.0	0.0	0.0	0.0	-6.807667630041154e-11
4x39_G.HN.48	-3.721344857759784e-07	-4.1348276197330377e-08	-4.134827619733103e-07	6.855142893090006e-05	0.0020440475026516644	3.2387810936128094e-06	0.0005461448205694483	0.0008119284810613203	0.00017530066974832966	-2.3775258813464968e-05	-2.1501103622611937e-06	-4.134827619733023e-08	-0.00017238096346667306	-1.2487179411593852e-05	-4.13482761973303e-08	-8.26965523946606e-08	0.0	-8.26965523946613e-08	-3.2913292236673286e-07	-4.1348276197330165e-08	0.0	-2.89437933381316e-07	-1.984717257471874e-06	-1.0750551811305954e-06	-4.8956616552029645e-08	-2.4808965718398823e-07	-3.671746241402214e-08	-6.719094882066242e-05	-2.5844578770268072e-05	-8.559093172847446e-06	-0.0006709998261302841	-4.134827619733032e-08	-2.1087620860638688e-06	0.0	1.3602354573548182e-06	-1.2851111844908184e-06	-2.382683670514402e-10	-1.6678785693600973e-09	-1.7393590794754975e-08	-1.191341835257208e-08	-3.5359025670433464e-07	0.002309909971740814	-2.4478308276014766e-08	-2.0674138098665248e-06	0.0	-4.895661655203062e-08	-1.6539310478932217e-07	-5.375275905653002e-07	-4.765367341028816e-10
4x39_G.HN.51	0.0	0.0	0.0	0.0	-5.378332522617341e-09	0.0	-1.1377241874767634e-09	3.348942860573731e-06	2.5269888498575626e-06	0.0	0.0	0.0	0.0	0.0	0.0	0.0	0.0	0.0	-1.0342947158879587e-09	0.0	0.0	0.0	0.0	0.0	-4.137178863551858e-10	0.0	-3.102884147663828e-10	0.0	-5.500595445073303e-08	0.0	0.0	0.0	0.0	0.0	-1.727272175532877e-08	-1.0860094516823393e-08	-6.8757443063415605e-09	-4.813021014439011e-08	-5.019293343629322e-07	-3.4378721531708127e-07	6.128405361583254e-05	-4.137178863551942e-10	-2.0685894317759249e-10	0.0	0.0	-4.1371788635518513e-10	0.0	0.0	-1.375148861268323e-08
4x39_G.HN.52	-3.5020628384117166e-07	-3.891180931568581e-08	-3.8911809315685515e-07	-1.2373955362388007e-05	-0.0001200641308774297	-1.556472372627422e-07	-1.7787547862927006e-05	-0.00010693951250295953	-2.9739305152868195e-05	-2.2374290356519182e-05	-2.0234140844156596e-06	-3.891180931568603e-08	-0.00014860663624348302	-1.1751366413337097e-05	-3.891180931568591e-08	-7.782361863137182e-08	0.0	-7.782361863137137e-08	-2.6971779593295486e-07	-3.891180931568614e-08	0.0	-2.723826652097977e-07	1.5364073512491716e-06	-1.0117070422078302e-06	-3.006349974181017e-08	-2.3347085589411288e-07	-2.2547624806357294e-08	-5.360728765154148e-06	1.3126035360119437e-05	-8.054744528346928e-06	-0.0004884855252420608	-3.8911809315685904e-08	-1.98450227509997e-06	0.0	-1.255151114220576e-06	-7.891668682225197e-07	0.0	0.0	0.0	0.0	0.0	-0.00011693031126526333	-1.50317498709052e-08	-1.9455904657842717e-06	0.0	-3.006349974181026e-08	-1.5564723726274216e-07	-5.058535211039171e-07	0.0
4x39_G.HN.53	-6.533314282340852e-07	-7.259238091489798e-08	-7.25923809148972e-07	-2.308437713093756e-05	-0.0004264802378750254	-2.903695236595912e-07	-3.3029533316278867e-05	-0.0004396920512015346	-7.259238091489831e-08	-4.174061902606633e-05	-3.7748038075746456e-06	-7.259238091489825e-08	-0.0003026376360342096	-2.192289903629916e-05	-7.259238091489798e-08	-1.4518476182979595e-07	0.0	-1.4518476182979635e-07	-3.6296190457448865e-07	-7.259238091489816e-08	0.0	-5.081466664042849e-07	-8.02600855130343e-08	-1.8874019037873236e-06	0.0	-4.355542854893857e-07	0.0	-0.00011796261898670933	-1.1159734925839616e-06	-1.5026622849383992e-05	-0.0011780291574869626	-7.2592380914898e-08	-3.702211426659801e-06	0.0	0.0	0.0	0.0	0.0	0.0	0.0	0.0	-0.0005165673825904085	0.0	-3.629619045744926e-06	0.0	0.0	3.1138046747424866e-06	-9.437009518936633e-07	0.0
4x39_G.S1.03	0.0	0.0	0.0	0.0	0.0	0.0	0.0	0.0	0.0	0.0	0.0	0.0	0.0	0.0	0.0	0.0	0.0	0.0	0.0	0.0	0.0	0.0	0.0	0.0	0.0	0.0	0.0	0.0	-1.252610843927564e-08	0.0	0.0	0.0	0.0	0.0	0.0	0.0	-1.565763554909463e-09	-1.0960344884366279e-08	-1.143007395083914e-07	-7.828817774547415e-08	1.1293103678122652e-05	0.0	0.0	0.0	0.0	0.0	0.0	0.0	-3.131527109818909e-09
4x39_G.h2s4.02	0.0	0.0	0.0	0.0	0.0	0.0	0.0	0.0	0.0	0.0	0.0	0.0	0.0	0.0	0.0	0.0	0.0	0.0	0.0	0.0	0.0	0.0	0.0	0.0	0.0	0.0	0.0	0.0	-4.3569072832263595e-09	0.0	0.0	0.0	0.0	0.0	0.0	0.0	-5.446134104032938e-10	-3.8122938728230636e-09	-3.975677895944006e-08	-2.723067052016481e-08	-8.082063010384865e-07	0.0	0.0	0.0	0.0	0.0	0.0	0.0	-1.089226820806581e-09
4x39_G.hgh4.13	0.0	0.0	0.0	0.0	0.0	0.0	0.0	0.0	0.0	0.0	0.0	0.0	0.0	0.0	0.0	0.0	0.0	0.0	0.0	0.0	0.0	0.0	0.0	0.0	0.0	0.0	0.0	0.0	0.0	0.0	0.0	0.0	0.0	0.0	0.0	0.0	0.0	0.0	0.0	0.0	0.0	0.0	0.0	0.0	0.0	0.0	0.0	0.0	0.0
4x39_G.hns1.01	0.0	0.0	0.0	0.0	0.0	0.0	0.0	0.0	0.0	0.0	0.0	0.0	0.0	0.0	0.0	0.0	0.0	0.0	0.0	0.0	0.0	0.0	0.0	0.0	0.0	0.0	0.0	0.0	-9.775810716739228e-08	0.0	0.0	0.0	0.0	0.0	0.0	0.0	-1.2219763395923982e-08	-8.553834377146676e-08	-8.920427279024511e-07	-6.10988169796196e-07	2.952430989807814e-05	0.0	0.0	0.0	0.0	0.0	0.0	0.0	-2.443952679184797e-08
4x39_G.hns1.02	0.0	0.0	0.0	0.0	-1.7927775075390793e-09	0.0	-3.7924139582559463e-10	-1.8410445942805772e-08	-2.923951161815355e-07	0.0	0.0	0.0	0.0	0.0	0.0	0.0	0.0	0.0	-3.4476490529599365e-10	0.0	0.0	0.0	0.0	0.0	-1.3790596211839307e-10	0.0	-1.034294715887959e-10	0.0	1.777631786891632e-05	0.0	0.0	0.0	0.0	0.0	-5.75757391844308e-09	-3.620031505607839e-09	-3.310909151870509e-07	-2.317636406309376e-06	0.0001596557699050578	-1.655454575935253e-05	-0.0003245343824158822	-1.3790596211839615e-10	-6.895298105919663e-11	0.0	0.0	-1.379059621183942e-10	0.0	0.0	-6.62181830374102e-07
4x40_G.H5.22	0.0	0.0	0.0	0.0	0.0	0.0	0.0	0.0	0.0	0.0	0.0	0.0	0.0	0.0	0.0	0.0	0.0	0.0	0.0	0.0	0.0	0.0	0.0	0.0	0.0	0.0	0.0	0.0	-8.169201156049373e-10	0.0	0.0	0.0	0.0	0.0	0.0	0.0	-1.021150144506175e-10	-7.148051011543346e-10	-7.45439605489507e-09	-5.105750722530777e-09	3.2526355169573426e-06	0.0	0.0	0.0	0.0	0.0	0.0	0.0	-2.0423002890123374e-10
4x40_G.H5.23	0.0	0.0	0.0	0.0	0.0	0.0	0.0	0.0	0.0	0.0	0.0	0.0	0.0	0.0	0.0	0.0	0.0	0.0	0.0	0.0	0.0	0.0	0.0	0.0	0.0	0.0	0.0	0.0	-5.44613410403302e-10	0.0	0.0	0.0	0.0	0.0	0.0	0.0	-6.807667630041262e-11	-4.765367341028811e-10	-4.969597369929979e-09	-3.4038338150205496e-09	-1.0102578762981062e-07	0.0	0.0	0.0	0.0	0.0	0.0	0.0	-1.3615335260082322e-10
4x40_G.HN.42	0.0	0.0	0.0	0.0	0.0	0.0	0.0	0.0	0.0	0.0	0.0	0.0	0.0	0.0	0.0	0.0	0.0	0.0	0.0	0.0	0.0	0.0	0.0	0.0	0.0	0.0	0.0	0.0	-1.3615335260082027e-09	0.0	0.0	0.0	0.0	0.0	0.0	0.0	-1.7019169075102852e-10	-1.1913418352572101e-09	-1.2423993424825006e-08	-8.509584537551415e-09	-2.52564469074526e-07	0.0	0.0	0.0	0.0	0.0	0.0	0.0	-3.403833815020565e-10
4x40_G.HN.44	-2.8022952178451013e-07	-3.1136613531612365e-08	-3.113661353161222e-07	-9.901443103052435e-06	-0.00018292760449822263	-1.2454645412645065e-07	-1.4167159156883307e-05	-0.00018859446816097406	-3.1136613531612815e-08	-1.790355278067668e-05	-1.6191039036438223e-06	-3.113661353161284e-08	-0.00012980854181329014	-9.403257286546903e-06	-3.113661353161251e-08	-6.227322706322502e-08	0.0	-6.227322706322511e-08	-1.5568306765805975e-07	-3.113661353161317e-08	0.0	-2.17956294721283e-07	-1.494557449517375e-06	-8.095519518219105e-07	0.0	-1.8681968118967626e-07	0.0	-5.059699698886977e-05	-1.9460383457257693e-05	-6.4452790010436395e-06	-0.0005052849643910023	-3.11366135316125e-08	-1.5879672901122111e-06	0.0	0.0	0.0	0.0	0.0	0.0	0.0	0.0	-0.00022156814189095502	0.0	-1.5568306765806008e-06	0.0	0.0	-1.2454645412644983e-07	-4.0477597591095573e-07	0.0
4x40_G.HN.45	0.0	0.0	0.0	0.0	-1.792777507539067e-09	0.0	-3.792413958255949e-10	-1.8410445942805762e-08	-2.923951161815358e-07	0.0	0.0	0.0	0.0	0.0	0.0	0.0	0.0	0.0	-3.447649052959961e-10	0.0	0.0	0.0	0.0	0.0	-1.379059621183925e-10	0.0	-1.0342947158879595e-10	0.0	0.0	0.0	0.0	0.0	0.0	0.0	-5.757573918443078e-09	-3.620031505607816e-09	0.0	0.0	0.0	0.0	0.0	-1.3790596211839622e-10	-6.895298105919637e-11	0.0	0.0	-1.379059621183938e-10	0.0	0.0	0.0
4x40_G.HN.47	-1.0319153851673601e-08	-1.1465726501859497e-09	-1.1465726501859398e-08	-3.6461010275913155e-07	-6.736114319842583e-06	-4.586290600743781e-09	-5.216905558346129e-07	-6.9447905421761945e-06	-1.146572650185942e-09	-6.59279273856916e-07	-5.962177780966948e-08	-1.1465726501859373e-09	-4.780061378625187e-06	-3.46264940356156e-07	-1.1465726501859452e-09	-2.29314530037189e-09	0.0	-2.2931453003718924e-09	-5.73286325092976e-09	-1.1465726501859288e-09	0.0	-8.026008551301637e-09	-5.503548720892503e-08	-2.981088890483476e-08	0.0	-6.879435901115507e-09	0.0	-1.8631805565521882e-06	-7.168802130714087e-07	-2.3734053858849086e-07	-1.860658096721739e-05	-1.1465726501859456e-09	-5.8475205159483124e-08	0.0	0.0	0.0	-3.403833815020599e-11	-2.382683670514409e-10	-2.4847986849650088e-09	-1.7019169075102963e-09	-5.0512893814905463e-08	-8.159010978723257e-06	0.0	-5.732863250929648e-08	0.0	0.0	-4.5862906007437905e-09	-1.4905444452417366e-08	-6.807667630041129e-11
4x40_G.HN.48	-3.2989044969568593e-07	-3.6654494410632226e-08	-3.6654494410632237e-07	-1.1656129222580896e-05	-0.0002153487402174747	-1.4661797764252626e-07	-1.6678553439629464e-05	-0.00022205309353708123	-6.214447267737016e-07	-2.107633428611345e-05	-1.906033709352845e-06	-3.6654494410632054e-08	-0.00014940841299952416	-1.1069657312010928e-05	-3.665449441063226e-08	-7.330898882126452e-08	0.0	-7.330898882126312e-08	-1.8396200186375205e-07	-3.665449441063187e-08	0.0	-2.565814608744242e-07	1.6447584666917591e-06	-9.530168546764269e-07	-2.7581192423679053e-10	-2.199269664637907e-07	-2.0685894317759378e-10	-5.956355341727736e-05	-2.307026457612445e-05	-7.587480343000766e-06	-0.0005812124385021291	-3.6654494410632226e-08	-1.8693792149422338e-06	0.0	-1.1515147836886131e-08	-7.240063011215804e-09	-2.015069618492175e-08	-1.410548732944518e-07	-1.4710008214992972e-06	-1.0075348092460875e-06	-2.9903633138424055e-05	-0.00026083365803798107	-1.3790596211839547e-10	-1.83272472053159e-06	0.0	-2.758119242367911e-10	-1.4661797764252658e-07	-4.7650842733821e-07	-4.0301392369843414e-08
4x40_G.HN.49	-1.2898942314592024e-09	-1.4332158127324188e-10	-1.4332158127324194e-09	-4.557626284489142e-08	-8.420142899803114e-07	-5.73286325092971e-10	-6.521131947932603e-08	-8.680988177720347e-07	-1.433215812732421e-10	-8.240990923211533e-08	-7.45272222620867e-09	-1.433215812732414e-10	-5.975076723281429e-07	-4.328311754451921e-08	-1.4332158127324126e-10	-2.866431625464825e-10	0.0	-2.8664316254648525e-10	-7.166079063662119e-10	-1.4332158127324082e-10	0.0	-1.0032510689127063e-09	-6.879435901115637e-09	-3.726361113104336e-09	0.0	-8.59929487639461e-10	0.0	9.979625025637258e-06	-8.957598829577656e-08	-2.9667567323561486e-08	1.0783515774998972e-06	-1.4332158127324133e-10	-7.309400644935398e-09	0.0	0.0	0.0	0.0	0.0	0.0	0.0	0.0	-1.0198763723404012e-06	0.0	-7.166079063662131e-09	0.0	0.0	-5.732863250929709e-10	-1.8631805565521675e-09	0.0
4x40_G.HN.50	-3.224735578648014e-10	-3.583039531831074e-11	-3.583039531831066e-10	-1.13940657112229e-08	-2.1050357249508006e-07	-1.4332158127324252e-10	-1.6302829869831556e-08	-2.1702470444300806e-07	-3.5830395318310495e-11	-2.0602477308028724e-08	-1.863180556552163e-09	-3.583039531831036e-11	-1.4937691808203667e-07	-1.0820779386129864e-08	-3.58303953183106e-11	-7.166079063662117e-11	0.0	-7.166079063662126e-11	-1.7915197659155524e-10	-3.5830395318310146e-11	0.0	-2.5081276722817636e-10	-1.7198589752789094e-09	-9.315902782760819e-10	0.0	-2.1498237190986207e-10	0.0	-5.822439239225585e-08	-2.2393997073944098e-08	-7.416891830890339e-09	-5.814556552255461e-07	-3.583039531831061e-11	-1.8273501612338416e-09	0.0	0.0	0.0	0.0	0.0	0.0	0.0	0.0	-2.549690930851024e-07	0.0	-1.7915197659155226e-09	0.0	0.0	-1.433215812732426e-10	-4.657951391380406e-10	0.0
4x40_G.HN.51	-1.2898942314592074e-09	-1.4332158127324376e-10	-1.4332158127324248e-09	-4.5576262844891444e-08	-8.420142899803125e-07	-5.732863250929737e-10	-6.521131947932633e-08	-8.680988177720331e-07	-1.4332158127324278e-10	-8.240990923211478e-08	-7.452722226208681e-09	-1.4332158127324221e-10	-5.975076723281503e-07	-4.3283117544519675e-08	-1.433215812732432e-10	-2.866431625464863e-10	0.0	-2.8664316254648665e-10	-7.166079063662161e-10	-1.433215812732415e-10	0.0	-1.0032510689127028e-09	-6.879435901115663e-09	-3.7263611131043416e-09	0.0	-8.599294876394561e-10	0.0	-2.3289756956902215e-07	-9.175444193739025e-08	-2.9667567323561423e-08	-2.3258226209021796e-06	-1.4332158127324325e-10	-7.309400644935421e-09	0.0	0.0	0.0	-2.7230670520164706e-10	-1.9061469364115297e-09	-1.9878389479720093e-08	-1.3615335260082423e-08	-4.041031505192427e-07	-1.0198763723404033e-06	0.0	-7.1660790636620755e-09	0.0	0.0	-5.732863250929735e-10	-1.8631805565521695e-09	-5.446134104032885e-10
4x40_G.HN.52	-3.018352501614517e-07	-3.3537250017939296e-08	-3.3537250017939113e-07	-1.066484550570449e-05	-0.00019703851496542267	-1.3414900007175636e-07	-1.5260965723745366e-05	-0.00020320876514242609	-1.2031177147440783e-06	-1.928391876031489e-05	-1.7439370009328337e-06	-3.3537250017939554e-08	-0.00011939175013437464	-1.0128249505417626e-05	-3.3537250017939415e-08	-6.707450003587883e-08	0.0	-6.70745000358785e-08	-1.6906530971087848e-07	-3.353725001793961e-08	0.0	-2.347607501255733e-07	1.7943861975410151e-06	-8.719685004664154e-07	-5.516238484735815e-10	-2.0122350010763104e-07	-4.13717886355188e-10	-4.7689682882346567e-05	-3.94236102954838e-06	-6.942210753713389e-06	-0.000496584054513485	-3.3537250017939395e-08	-1.7103997509148908e-06	0.0	-2.3030295673772232e-08	-1.4480126022431783e-08	-3.063450433518494e-10	-2.1444153034629586e-09	-2.236318816468542e-08	-1.5317252167592703e-08	-4.5461604433415087e-07	-0.00023865162275150058	-2.758119242367911e-10	-1.67686250089693e-06	0.0	-5.516238484735824e-10	-1.341490000717565e-07	-4.3598425023320784e-07	-6.126900867037002e-10
4x40_G.hns1.02	0.0	0.0	0.0	0.0	0.0	0.0	0.0	0.0	0.0	0.0	0.0	0.0	0.0	0.0	0.0	0.0	0.0	0.0	0.0	0.0	0.0	0.0	0.0	0.0	0.0	0.0	0.0	0.0	-3.785063202302846e-08	0.0	0.0	0.0	0.0	0.0	0.0	0.0	-4.731329002878621e-09	-3.3119303020149975e-08	-3.453870172101364e-07	3.1676077482581457e-06	-7.021292240271815e-06	0.0	0.0	0.0	0.0	0.0	0.0	0.0	-9.462658005757229e-09
4x41_G.H5.20	0.0	0.0	0.0	0.0	0.0	0.0	0.0	0.0	0.0	0.0	0.0	0.0	0.0	0.0	0.0	0.0	0.0	0.0	0.0	0.0	0.0	0.0	0.0	0.0	0.0	0.0	0.0	0.0	0.0	0.0	0.0	0.0	0.0	0.0	0.0	0.0	0.0	0.0	0.0	0.0	0.0	0.0	0.0	0.0	0.0	0.0	0.0	0.0	0.0
4x41_G.H5.22	0.0	0.0	0.0	0.0	0.0	0.0	0.0	0.0	0.0	0.0	0.0	0.0	0.0	0.0	0.0	0.0	0.0	0.0	0.0	0.0	0.0	0.0	0.0	0.0	0.0	0.0	0.0	0.0	0.0	0.0	0.0	0.0	0.0	0.0	0.0	0.0	0.0	0.0	0.0	0.0	0.0	0.0	0.0	0.0	0.0	0.0	0.0	0.0	0.0
4x41_G.H5.23	0.0	0.0	0.0	0.0	0.0	0.0	0.0	0.0	0.0	0.0	0.0	0.0	0.0	0.0	0.0	0.0	0.0	0.0	0.0	0.0	0.0	0.0	0.0	0.0	0.0	0.0	0.0	0.0	0.0	0.0	0.0	0.0	0.0	0.0	0.0	0.0	0.0	0.0	0.0	0.0	0.0	0.0	0.0	0.0	0.0	0.0	0.0	0.0	0.0
4x41_G.H5.25	0.0	0.0	0.0	0.0	0.0	0.0	0.0	0.0	0.0	0.0	0.0	0.0	0.0	0.0	0.0	0.0	0.0	0.0	0.0	0.0	0.0	0.0	0.0	0.0	0.0	0.0	0.0	0.0	0.0	0.0	0.0	0.0	0.0	0.0	0.0	0.0	0.0	0.0	0.0	0.0	0.0	0.0	0.0	0.0	0.0	0.0	0.0	0.0	0.0
4x41_G.HN.48	-3.192488222861484e-08	-3.547209136512772e-09	-3.5472091365127516e-08	-1.1280125054110848e-06	-2.083985367701246e-05	-1.4188836546051345e-08	-1.6139801571133235e-06	-2.148544573985819e-05	-3.547209136512835e-09	-2.0396452534948753e-06	-1.8445487509866398e-07	-3.5472091365128097e-09	-1.4788314890121825e-05	-1.0712571592268654e-06	-3.5472091365127758e-09	-7.0944182730255516e-09	0.0	-7.09441827302563e-09	-1.773604568256413e-08	-3.54720913651284e-09	0.0	-2.4830463955589725e-08	-1.7026603855261414e-07	-9.222743754933225e-08	0.0	-2.1283254819076374e-08	0.0	-5.764214846833224e-06	-2.2387902467366167e-06	-7.342722912581464e-07	-5.756410986732993e-05	-3.5472091365127766e-09	-1.809076659621506e-07	0.0	0.0	0.0	-2.7230670520164828e-09	-1.9061469364115352e-08	-1.9878389479719906e-07	-1.3615335260082278e-07	-4.041031505192422e-06	-2.5241940215425164e-05	0.0	-1.7736045682564013e-07	0.0	0.0	-1.418883654605123e-08	-4.611371877466572e-08	-5.4461341040329565e-09
4x41_G.HN.52	-3.869682694377619e-09	-4.299647438197333e-10	-4.299647438197347e-09	-1.3672878853467264e-07	-2.5260428699408838e-06	-1.7198589752788936e-09	-1.9563395843797752e-07	-2.604296453316117e-06	-4.299647438197251e-10	-2.47229727696347e-07	-2.235816667862591e-08	-4.299647438197288e-10	-1.7925230169844565e-06	-1.2984935263355954e-07	-4.299647438197331e-10	-8.599294876394662e-10	0.0	-8.599294876394575e-10	-2.1498237190986837e-09	-4.2996474381972646e-10	0.0	-3.0097532067381335e-09	-2.0638307703347457e-08	-1.1179083339312924e-08	0.0	-2.5797884629184036e-09	0.0	-6.986927087070649e-07	-2.6872796488733565e-07	-8.900270197068354e-08	-6.977467862706582e-06	-4.299647438197327e-10	-2.1928201934806095e-08	0.0	0.0	0.0	0.0	0.0	0.0	0.0	0.0	-3.0596291170212304e-06	0.0	-2.1498237190986336e-08	0.0	0.0	-1.7198589752789032e-09	-5.5895416696564735e-09	0.0
4x41_G.hns1.02	0.0	0.0	0.0	0.0	0.0	0.0	0.0	0.0	0.0	0.0	0.0	0.0	0.0	0.0	0.0	0.0	0.0	0.0	0.0	0.0	0.0	0.0	0.0	0.0	0.0	0.0	0.0	0.0	-7.896894450847615e-09	0.0	0.0	0.0	0.0	0.0	0.0	0.0	-9.87111806355959e-10	-6.909782644491714e-09	-7.205916186398558e-08	-4.9355590317798315e-08	-1.4648739206322582e-06	0.0	0.0	0.0	0.0	0.0	0.0	0.0	-1.974223612711912e-09
4x45_G.H5.23	0.0	0.0	0.0	0.0	0.0	0.0	0.0	0.0	0.0	0.0	0.0	0.0	0.0	0.0	0.0	0.0	0.0	0.0	0.0	0.0	0.0	0.0	0.0	0.0	0.0	0.0	0.0	0.0	-1.0810576196505424e-07	0.0	0.0	0.0	0.0	0.0	0.0	0.0	-1.351322024563168e-08	-9.459254171942134e-08	-9.864650779311247e-07	-6.75661012281586e-07	-1.3245270447713084e-05	0.0	0.0	0.0	0.0	0.0	0.0	0.0	-2.7026440491263646e-08
5x57_G.H5.25	-3.224735578648007e-10	-3.583039531831025e-11	-3.5830395318310506e-10	-1.1394065711222792e-08	-2.1050357249508184e-07	-1.433215812732404e-10	-1.630282986983175e-08	-2.1702470444300489e-07	-3.5830395318310004e-11	-2.0602477308028426e-08	-1.863180556552143e-09	-3.583039531830986e-11	-1.4937691808203548e-07	-1.0820779386129798e-08	-3.58303953183101e-11	-7.16607906366202e-11	0.0	-7.166079063662028e-11	-1.7915197659155442e-10	-3.58303953183096e-11	0.0	-2.508127672281741e-10	-1.7198589752789168e-09	-9.315902782760722e-10	0.0	-2.1498237190986072e-10	0.0	-5.822439239225685e-08	-2.239399707394378e-08	-7.416891830890208e-09	-5.814556552255416e-07	-3.5830395318310114e-11	-1.8273501612338263e-09	0.0	0.0	0.0	0.0	0.0	0.0	0.0	0.0	-2.5496909308510135e-07	0.0	-1.7915197659154988e-09	0.0	0.0	-1.4332158127324074e-10	-4.657951391380357e-10	0.0
5x58_G.H5.23	6.233378043131194e-06	-6.38855948525481e-08	2.765318249876611e-06	-2.0315619163110344e-05	-0.00037532786975872187	-2.5554237941019087e-07	-2.9067945657909623e-05	-0.00038695504802188505	-6.388559485254804e-08	-3.3330042841813153e-05	-3.32205093233253e-06	-6.38855948525483e-08	0.0025965714559158795	-9.08092705026325e-06	-6.388559485254823e-08	3.2764030086969993e-06	0.0	-1.2777118970509488e-07	-3.194279742627436e-07	-6.388559485254842e-08	0.0	-4.471991639678345e-07	-3.066508552922291e-06	-1.661025466166262e-06	0.0	-3.833135691152919e-07	0.0	0.00015149897324476475	-3.652432258444057e-05	-6.415969737673401e-06	0.0023912679845237432	3.3402886035495332e-06	6.954357257726309e-06	0.0	0.0	0.0	0.0	0.0	0.0	0.0	0.0	-0.0004546098929707333	0.0	-3.194279742627403e-06	0.0	0.0	-2.5554237941019066e-07	-8.305127330831358e-07	0.0
5x58_G.H5.25	-4.84355283912925e-07	-5.381725376810279e-08	-5.381725376810226e-07	3.3111584921556876e-06	-4.3846015570453774e-05	-2.1526901507241e-07	-2.4487608947278362e-05	-6.729068788672419e-05	-6.38607486131168e-07	-3.0944920916659425e-05	-2.798497195941312e-06	-5.381725376810254e-08	-0.00022436413095922172	-1.6252810637967237e-05	-5.381725376810278e-08	-1.0763450753620556e-07	0.0	-1.0763450753620508e-07	-2.6977579865110467e-07	-5.3817253768102344e-08	0.0	-3.767207763767189e-07	-2.5832281808689595e-06	-1.399248597970655e-06	-2.7581192423678567e-10	-3.2290352260861295e-07	-2.0685894317759254e-10	-7.043216638115746e-05	-3.02316094066624e-05	-7.735997331595303e-06	-0.0007984545617839258	-5.381725376810276e-08	-2.7446799421732797e-06	0.0	-1.1515147836886108e-08	-7.240063011215879e-09	0.0	0.0	0.0	0.0	0.0	-0.00012424661454718682	-1.3790596211839307e-10	-2.6908626884051406e-06	0.0	-2.75811924236793e-10	-2.1526901507241022e-07	-6.996242989853241e-07	0.0
5x61_G.H5.20	-5.391757887499427e-07	3.344265777429871e-06	2.805089988679914e-06	-8.838355273958363e-06	1.3046286169544435e-05	-2.396336838888646e-07	-2.4413159161402768e-05	-2.5755663919385485e-05	-9.744123822914522e-05	-3.444734205902384e-05	-3.115237890555214e-06	-5.990842097221659e-08	2.2575728838998587e-05	3.977861823922626e-05	-5.990842097221625e-08	-1.198168419444325e-07	0.0	-1.19816841944432e-07	-8.077255752673806e-07	-5.9908420972217e-08	0.0	-4.193589468055118e-07	-2.8756042066663657e-06	-1.557618945277606e-06	-2.0327338816251968e-07	-3.5945052583329175e-07	-1.524550411218896e-07	0.00010349509362587151	-3.063441471083079e-05	1.8236524644369963e-05	0.000685638979084695	-5.99084209722162e-08	-3.055329469583006e-06	0.0	-8.48666395578515e-06	-5.335926439266143e-06	0.0	0.0	0.0	0.0	0.0	2.964774555942718e-05	-1.0163669408126013e-07	-2.9954210486107987e-06	0.0	-2.0327338816251984e-07	-2.396336838888637e-07	-7.78809472638804e-07	0.0
5x61_G.H5.23	-3.205387165176088e-07	-3.5615412946401126e-08	-3.5615412946400827e-07	-1.132570131695544e-05	-0.00020974790709473815	-1.424616517856045e-07	-1.6312338205631143e-05	-0.00022093271241816433	-7.937925909391637e-05	-2.0478862444180456e-05	1.1764695320395532e-05	-3.5615412946401245e-08	7.279066632258902e-05	3.3498409869413756e-05	-3.561541294640121e-08	-7.123082589280242e-08	0.0	-7.123082589280174e-08	-2.7564553293077184e-07	-3.561541294640133e-08	0.0	-2.493078906248077e-07	-1.7095398214272595e-06	5.882347660197749e-06	-3.902738727950557e-08	-2.136924776784082e-07	-2.927054045962995e-08	0.00027573402540550206	1.8587189608861994e-05	2.3265177305713658e-05	0.0007871069322650401	-3.5615412946401185e-08	-1.8163860602664418e-06	0.0	-1.629393418919412e-06	-1.0244689160870508e-06	-4.084600578024749e-10	-2.8592204046172855e-09	-2.981758421958046e-08	-2.0423002890123284e-08	-6.061547257788654e-07	-0.0002534783059138706	-1.9513693639752732e-08	1.6234035510820394e-06	0.0	-3.9027387279505524e-08	-1.4246165178560416e-07	-4.630003683032127e-07	-8.169201156049366e-10
5x61_G.H5.25	-8.661818916225065e-06	2.0635082967768476e-06	7.018386174160119e-06	-4.506424649579197e-05	-0.004382137354631577	4.8498589887052555e-06	-0.0005810580407564147	-0.0019138349077652938	0.006707072830870328	0.0007848247152352382	8.687738624198326e-05	-1.3406659016252412e-06	0.00033743113554240034	0.000344037221357635	2.0635082967768506e-06	4.127016593553701e-06	0.0	4.127016593553672e-06	-5.053184231674437e-07	2.0635082967768404e-06	0.0	8.278612838295346e-07	3.7315206900301345e-06	9.396951136970895e-06	2.4792044339834737e-06	-8.043995409751484e-06	1.573162262865454e-07	0.0006809242365167356	0.0006088096475182897	0.00010374966858460903	0.009653989077081626	-1.3406659016252393e-06	-1.3907173808453887e-05	0.0	0.00019371740137646306	5.9972855094463106e-05	-6.024785852586481e-09	-4.2173500968104975e-08	-4.398093672388075e-07	-3.0123929262932143e-07	-8.940782205238233e-06	-0.004622071809038614	1.239602216991737e-06	6.572949865641936e-05	0.0	-9.249697644186141e-07	4.849858988705275e-06	2.0017259461294767e-05	-1.2049571705172894e-08
5x61_G.H5.26	-7.739365388755151e-09	-8.599294876394583e-10	-8.599294876394738e-09	-2.734575770693451e-07	-5.052085739881721e-06	-3.4397179505577294e-09	-3.912679168759562e-07	-5.208592906632156e-06	-8.59929487639442e-10	-4.944594553927023e-07	-4.471633335725098e-08	-8.599294876394493e-10	-3.5850460339689434e-06	-2.5969870526711877e-07	-8.599294876394579e-10	-1.7198589752789158e-09	0.0	-1.7198589752788984e-09	-4.299647438197388e-09	-8.599294876394428e-10	0.0	-6.019506413476272e-09	-4.127661540669461e-08	-2.2358166678625427e-08	0.0	-5.159576925836734e-09	0.0	-1.3973854174141156e-06	-5.374559297746703e-07	-1.7800540394136885e-07	-1.395493572541307e-05	-8.599294876394571e-10	-4.385640386961224e-08	0.0	0.0	0.0	0.0	0.0	0.0	0.0	0.0	-6.119258234042591e-06	0.0	-4.2996474381972706e-08	0.0	0.0	-3.4397179505577732e-09	-1.1179083339312737e-08	0.0
5x62_G.H5.25	-1.8058519240428623e-08	-2.0065021378254126e-09	-2.0065021378254184e-08	-6.380676798284813e-07	-1.1926243927804863e-05	-8.026008551301654e-09	-9.421600601891414e-07	-1.0166813588002575e-05	1.1525311535905441e-05	-1.1537387292496183e-06	-1.0433811116692036e-07	-2.0065021378254035e-09	5.25158938101427e-06	1.3010733147985129e-05	-2.0065021378254084e-09	-4.013004275650817e-09	0.0	-4.0130042756507945e-09	-3.6579408396918836e-08	-2.0065021378254006e-09	0.0	-1.4045514964777956e-08	-9.631210261561978e-08	-5.216905558346024e-08	-1.0618759083116612e-08	-1.2039012826952567e-08	-7.96406931233742e-09	4.0993698605260763e-05	5.5531953338424695e-06	2.988828255872233e-06	9.33929286482461e-05	-2.0065021378254092e-09	-1.0233160902909597e-07	0.0	-4.433331917201296e-07	-2.787424259317998e-07	-1.3615335260082526e-10	-9.530734682057597e-10	-9.93919473986002e-09	-6.807667630041171e-09	-2.020515752596218e-07	-1.4288887971848648e-05	-5.309379541558318e-09	-1.0032510689126921e-07	0.0	-1.061875908311673e-08	-8.02600855130163e-09	-2.608452779173014e-08	-2.723067052016451e-10
5x64_G.H5.12	0.0	0.0	0.0	0.0	4.909107486509416e-07	0.0	-6.162672682165804e-07	0.00013348338686624287	0.0019384174428720559	0.0	0.0	0.0	0.0	0.0	0.0	0.0	0.0	0.0	9.652279624100015e-06	0.0	0.0	0.0	0.0	0.0	-2.2409718844239815e-07	0.0	-1.6807289133179776e-07	0.0	0.0	0.0	0.0	0.0	0.0	0.0	-9.356057617470116e-06	9.257972001912931e-07	0.0	0.0	0.0	0.0	0.0	-2.2409718844239559e-07	-1.1204859422119876e-07	0.0	0.0	-2.240971884423972e-07	0.0	0.0	0.0
5x64_G.H5.16	-1.2253995198862188e-06	-1.361555022095823e-07	-1.3615550220958171e-06	-4.3297449702647214e-05	-0.000632488876647961	-5.446220088383224e-07	-6.365258203088137e-05	-0.0004957143085883449	0.0029736093671085097	-7.828941377050936e-05	-7.080086114898158e-06	-1.3615550220958135e-07	-0.0005063571531405077	-4.111896166729315e-05	-1.36155502209582e-07	-2.72311004419164e-07	0.0	-2.723110044191615e-07	5.199394807718327e-06	-1.3615550220958063e-07	0.0	-9.530885154670669e-07	-6.535464106059915e-06	-3.5400430574490763e-06	-3.0946097899368403e-06	-8.169330132574939e-07	-2.3209573424525993e-06	-0.00022125269109057134	-8.510590269555637e-05	-2.8184188957383492e-05	-0.0020699603477226025	-1.3615550220958206e-07	-6.943930612688628e-06	0.0	-7.473317155542848e-05	-4.378759080341766e-05	-1.0892268208066056e-09	-7.624587745646066e-09	-7.95135579188808e-08	-5.446134104032895e-08	-1.6164126020769738e-06	-0.0007983642793948276	1.8568693034336708e-06	-6.807775110479105e-06	0.0	3.095644084652367e-07	-5.446220088383254e-07	-1.7700215287245468e-06	-2.1784536416131736e-09
5x64_G.H5.20	-3.753592213546228e-07	-4.1706580150514224e-08	-4.1706580150513395e-07	-1.3262692487863163e-05	-0.00019595532121911293	-1.6682632060205904e-07	-1.939783115924581e-05	-0.00022200814843809083	-0.00020915075791216032	-2.3981283586545542e-05	-2.1687421678267294e-06	-4.170658015051443e-08	-0.0001091954228778519	-9.191213007053035e-06	-4.170658015051428e-08	-8.341316030102857e-08	0.0	-8.341316030102908e-08	-5.915667105364117e-07	-4.1706580150514554e-08	0.0	-2.919460610535987e-07	-2.001915847224675e-06	-1.0843710839133662e-06	-1.5321352391353748e-07	-2.502394809030813e-07	-1.1491014293515353e-07	-4.3943973355770125e-05	-2.6066612594071475e-05	-8.633262091156444e-06	-0.0005508599373416659	-4.170658015051428e-08	1.2771386107258546e-06	0.0	-2.9924904249881966e-06	-4.021855002730296e-06	0.0	0.0	0.0	0.0	0.0	-0.00022204540551012866	-7.660676195676886e-08	-2.085329007525701e-06	0.0	-1.5321352391353663e-07	-1.6682632060205883e-07	-5.421855419566831e-07	0.0
5x64_G.H5.25	-3.224735578647991e-10	-3.583039531831055e-11	-3.583039531831053e-10	-1.1394065711222777e-08	-2.1050357249508043e-07	-1.4332158127324162e-10	-1.6302829869831675e-08	-2.1702470444300518e-07	-3.583039531831031e-11	-2.0602477308028492e-08	-1.8631805565521675e-09	-3.583039531831016e-11	-1.4937691808203643e-07	-1.0820779386129858e-08	-3.5830395318310405e-11	-7.16607906366208e-11	0.0	-7.166079063662087e-11	-1.791519765915546e-10	-3.58303953183099e-11	0.0	-2.508127672281746e-10	-1.7198589752789073e-09	-9.315902782760841e-10	0.0	-2.1498237190985948e-10	0.0	-5.82243923922564e-08	-2.2393997073943863e-08	-7.4168918308902905e-09	-5.814556552255418e-07	-3.583039531831042e-11	-1.8273501612338445e-09	0.0	0.0	0.0	0.0	0.0	0.0	0.0	0.0	-2.5496909308510283e-07	0.0	-1.7915197659155052e-09	0.0	0.0	-1.4332158127324193e-10	-4.657951391380417e-10	0.0
5x65_G.H5.13	-9.674206735943963e-10	-1.0749118595493239e-10	-1.074911859549332e-09	-3.4182197133668365e-08	-6.315107174852231e-07	-4.299647438197168e-10	-4.890848960949435e-08	-6.510741133290236e-07	-1.0749118595493037e-10	-6.180743192408734e-08	-5.5895416696564155e-09	-1.0749118595493128e-10	-4.4813075424611507e-07	-3.246233815838969e-08	-1.0749118595493236e-10	-2.1498237190986473e-10	0.0	-2.1498237190986256e-10	-5.374559297746683e-10	-1.0749118595493046e-10	0.0	-7.524383016845288e-10	-5.1595769258368734e-09	-2.7947708348282007e-09	0.0	-6.449471157295976e-10	0.0	-1.7467317717676503e-07	-6.718199122183382e-08	-2.2250675492670898e-08	-1.74436696567664e-06	-1.0749118595493229e-10	-5.482050483701552e-09	0.0	0.0	0.0	0.0	0.0	0.0	0.0	0.0	-7.649072792553185e-07	0.0	-5.374559297746627e-09	0.0	0.0	-4.299647438197221e-10	-1.3973854174141029e-09	0.0
5x65_G.H5.16	-8.726134475821409e-07	-9.695704973134994e-08	-9.695704973134878e-07	-3.083234181456871e-05	0.0012072325627461788	-3.8782819892539316e-07	-2.712075429206525e-05	0.0009875934828673316	-2.0272220066257184e-05	-5.575030359552612e-05	-5.041766586030171e-06	-9.69570497313499e-08	-0.0004042139403299938	-2.9281029018867787e-05	-9.695704973135009e-08	-1.9391409946270018e-07	0.0	-1.9391409946269814e-07	-5.085740271221713e-07	-9.695704973134963e-08	0.0	-6.786993481194491e-07	-4.653938387104773e-06	-2.520883293015089e-06	-9.515511386169276e-09	6.226606098416109e-06	-7.136633539627051e-09	-0.00015415103161504096	-6.142379001226436e-05	-2.007010929438918e-05	-0.0015734190030403294	-9.695704973135004e-08	-4.944809536298839e-06	0.0	-3.9727260037256656e-07	-2.497821738869473e-07	-1.0320424127142362e-07	-7.224296888999703e-07	-7.533909612813874e-06	-1.7560378651691034e-06	-5.102986809473093e-05	0.0012912735020703453	-4.757755693084625e-09	-4.847852486567523e-06	0.0	-9.515511386169347e-09	-3.8782819892539453e-07	-1.2604416465075353e-06	-2.0640848254284757e-07
5x65_G.H5.17	-1.0061175005381578e-07	-1.117908333931302e-08	-1.1179083339312999e-07	-3.55494850190144e-06	-6.567711461846305e-05	-4.471633335725111e-08	-5.086482919387464e-06	-6.771170778621819e-05	-1.1179083339312884e-08	-6.427972920104992e-06	-5.813123336442845e-07	-1.1179083339312955e-08	-4.660559844159598e-05	-3.376083168472537e-06	-1.1179083339313021e-08	-2.2358166678626043e-08	0.0	-2.235816667862565e-08	-5.5895416696564935e-08	-1.1179083339312909e-08	0.0	-7.825358337519016e-08	-5.365960002870246e-07	-2.9065616682214167e-07	0.0	-6.707450003587911e-08	0.0	-1.8166010426383778e-05	-6.98692708707058e-06	-2.3140702512377704e-06	-0.00018141416443037133	-1.1179083339313015e-08	-5.701332503049619e-07	0.0	0.0	0.0	0.0	0.0	0.0	0.0	0.0	-7.955035704255027e-05	0.0	-5.589541669656501e-07	0.0	0.0	-4.471633335725123e-08	-1.4532808341107157e-07	0.0
5x65_G.H5.20	-1.0248066347362e-05	1.887258582206073e-06	1.8517148300503078e-06	0.00038908942884060096	0.006334231756699929	7.406859320201409e-07	0.0005152849874281972	0.005843440185496589	0.005596592994609766	-3.139545230739155e-05	-2.4412824867759237e-05	1.8872585822060768e-06	-0.00012161581443257583	-0.0002470497157902662	-1.5169156161960146e-06	-3.033831232392029e-06	0.0	-3.033831232392036e-06	1.104138040412635e-05	-1.5169156161960184e-06	0.0	2.9982874802363e-06	-1.834516240297516e-05	-8.802238235477549e-06	5.407878875001316e-06	1.132355149323639e-05	-1.9930859175159962e-07	-0.00044971675086448383	-0.00025650254550963023	-1.7838377291592744e-05	-0.0018561979291125434	-1.5169156161960142e-06	1.79541811292617e-05	0.0	2.7485795974383768e-05	4.408681226472524e-05	3.043946465758451e-06	8.825800698966998e-07	2.1361814294644257e-05	-4.394689838573078e-06	0.000793049982133667	0.00708295089563512	4.4060265367016935e-06	-9.539484449547133e-07	0.0	-4.804643720204906e-06	-2.663488266381978e-06	7.051421798643586e-07	2.683718733114828e-06
5x65_G.H5.25	-3.696191920246285e-06	-4.106879911384792e-07	-4.106879911384773e-06	0.000308539690411832	0.003572220379073564	5.165596432250248e-06	0.0002595113959347036	0.0033029872482230552	-0.0037353058967014453	-0.0002021038529206054	-7.739078745592578e-06	2.9934862072636007e-06	-0.00040835951706832225	1.213919461226255e-05	-4.10687991138479e-07	-8.213759822769577e-07	0.0	-8.213759822769557e-07	-7.85410948729747e-06	-4.106879911384781e-07	0.0	5.293582604327328e-07	3.8157937798188356e-05	2.9388090240078764e-06	-2.3202678126420126e-06	-2.4641279468308713e-06	-1.7402008594815074e-06	0.00012920877682605732	-5.9634846053736515e-05	-2.3737278594427675e-05	-0.0012315826995455141	-4.106879911384792e-07	-3.924216556052106e-06	0.0	-7.644613598739163e-05	-4.7290333288244404e-05	-4.751411622387222e-07	-3.325988135671043e-06	-3.128113064502485e-05	-2.375705811193622e-05	-0.0004055421553028813	0.00562991374783036	-1.1601339063210014e-06	-6.917702763315651e-06	0.0	-2.3202678126420075e-06	-1.6427519645539168e-06	-5.338943884800238e-06	-9.502823244774427e-07
5x65_G.H5.26	-8.493953514158802e-07	-9.437726126843159e-08	-9.437726126843105e-07	8.572995366230919e-05	0.0008091642577136384	-3.77509045073728e-07	-2.622607220876557e-05	0.0009215856894052824	-6.52637358672955e-05	-4.405440263414115e-05	-4.907617585958445e-06	-9.437726126843179e-08	-0.0003934588022280853	-2.850193290306642e-05	-9.437726126843155e-08	-1.8875452253686302e-07	0.0	-1.8875452253686313e-07	-7.494220551054275e-07	-9.437726126843179e-08	0.0	-6.606408288790179e-07	-4.530108540884715e-06	-2.4538087929792186e-06	-1.1101429950530972e-07	-5.662635676105826e-07	-8.326072462897952e-08	-0.00015336304956120055	-5.8986332906179966e-05	-1.953609308256509e-05	-0.0014158122731184285	-9.437726126843156e-08	-4.813240324689973e-06	0.0	-4.6348470043467074e-06	-2.9141253620144348e-06	-6.807667630041218e-11	-4.765367341028796e-10	-4.969597369930021e-09	-3.4038338150205827e-09	-1.0102578762981042e-07	0.0010644292356994064	-5.550714975265475e-08	-4.71886306342149e-06	0.0	-1.1101429950530896e-07	-3.775090450737278e-07	-1.2269043964896078e-06	-1.3615335260082162e-10
5x66_G.H5.12	0.0	0.0	0.0	0.0	0.0	0.0	0.0	0.0	0.0	0.0	0.0	0.0	0.0	0.0	0.0	0.0	0.0	0.0	0.0	0.0	0.0	0.0	0.0	0.0	0.0	0.0	0.0	0.0	-4.3569072832263504e-09	0.0	0.0	0.0	0.0	0.0	0.0	0.0	-5.446134104032928e-10	-3.8122938728230685e-09	-3.975677895944021e-08	-2.7230670520164906e-08	9.404316294167752e-06	0.0	0.0	0.0	0.0	0.0	0.0	0.0	-1.089226820806578e-09
5x66_G.H5.13	0.0	0.0	0.0	0.0	0.0	0.0	0.0	0.0	0.0	0.0	0.0	0.0	0.0	0.0	0.0	0.0	0.0	0.0	0.0	0.0	0.0	0.0	0.0	0.0	0.0	0.0	0.0	0.0	-1.061996150286417e-08	0.0	0.0	0.0	0.0	0.0	0.0	0.0	-1.3274951878580306e-09	-9.292466315006173e-09	-9.690714871363537e-08	-6.637475939290125e-08	-1.9700028587813203e-06	0.0	0.0	0.0	0.0	0.0	0.0	0.0	-2.654990375716047e-09
5x66_G.H5.16	0.0	0.0	0.0	0.0	0.0	0.0	0.0	0.0	0.0	0.0	0.0	0.0	0.0	0.0	0.0	0.0	0.0	0.0	0.0	0.0	0.0	0.0	0.0	0.0	0.0	0.0	0.0	0.0	-3.2540651271597016e-07	0.0	0.0	0.0	0.0	0.0	0.0	0.0	-4.06758140894959e-08	-2.8473069862647073e-07	-2.9693344285332047e-06	-2.0337907044747824e-06	0.000310692079517015	0.0	0.0	0.0	0.0	0.0	0.0	0.0	-8.135162817899217e-08
5x66_G.H5.17	0.0	0.0	0.0	0.0	0.0	0.0	0.0	0.0	0.0	0.0	0.0	0.0	0.0	0.0	0.0	0.0	0.0	0.0	0.0	0.0	0.0	0.0	0.0	0.0	0.0	0.0	0.0	0.0	-2.450760346814827e-09	0.0	0.0	0.0	0.0	0.0	0.0	0.0	-3.063450433518517e-10	-2.1444153034629504e-09	-2.2363188164685387e-08	-1.5317252167592723e-08	-4.5461604433415304e-07	0.0	0.0	0.0	0.0	0.0	0.0	0.0	-6.126900867037049e-10
5x66_G.H5.20	0.0	0.0	0.0	0.0	0.0	0.0	0.0	0.0	0.0	0.0	0.0	0.0	0.0	0.0	0.0	0.0	0.0	0.0	0.0	0.0	0.0	0.0	0.0	0.0	0.0	0.0	0.0	0.0	-5.446134104032989e-10	0.0	0.0	0.0	0.0	0.0	0.0	0.0	-6.807667630041222e-11	-4.765367341028826e-10	-4.969597369929971e-09	-3.4038338150205595e-09	-1.0102578762981053e-07	0.0	0.0	0.0	0.0	0.0	0.0	0.0	-1.36153352600824e-10
5x66_G.H5.26	0.0	0.0	0.0	0.0	0.0	0.0	0.0	0.0	0.0	0.0	0.0	0.0	0.0	0.0	0.0	0.0	0.0	0.0	0.0	0.0	0.0	0.0	0.0	0.0	0.0	0.0	0.0	0.0	0.0	0.0	0.0	0.0	0.0	0.0	0.0	0.0	0.0	0.0	0.0	0.0	0.0	0.0	0.0	0.0	0.0	0.0	0.0	0.0	0.0
5x67_G.H5.09	-1.9574144962392952e-07	-2.174904995821485e-08	-2.174904995821477e-07	-6.916197886712139e-06	-0.00012437149430610716	-8.699619983286034e-08	-9.895817730987756e-06	-0.00013173399559690422	-2.1749049958214946e-08	-1.2505703725973356e-05	-1.130950597827177e-06	-2.1749049958214953e-08	-9.067178927579701e-05	-6.568213087380919e-06	-2.1749049958214873e-08	-4.349809991642974e-08	0.0	-4.3498099916430005e-08	-1.0874524979107304e-07	-2.1749049958214982e-08	0.0	-1.5224334970750382e-07	-1.0439543979943167e-06	-5.654752989135872e-07	0.0	-1.3049429974928953e-07	0.0	-3.5342206182098834e-05	-1.359315622388394e-05	-4.502053341350434e-06	-0.0003529435827219074	-2.1749049958214873e-08	-1.109201547868957e-06	0.0	0.0	0.0	0.0	0.0	0.0	0.0	0.0	-0.00015136206530425492	0.0	-1.0874524979107151e-06	0.0	0.0	-8.699619983286022e-08	-2.8273764945679534e-07	0.0
5x67_G.H5.12	-3.224735578648002e-10	-3.583039531831029e-11	-3.5830395318310506e-10	-1.1394065711222782e-08	-2.732507852589528e-07	-1.4332158127324059e-10	-2.9576278723727842e-08	-8.613903124412206e-07	3.061622548407586e-05	-2.0602477308028426e-08	-1.863180556552149e-09	-3.58303953183099e-11	-1.4937691808203564e-07	-1.0820779386129811e-08	-3.5830395318310146e-11	-7.166079063662028e-11	0.0	-7.166079063662036e-11	-1.2245923661951248e-08	-3.583039531830964e-11	0.0	-2.508127672281739e-10	-1.719858975278913e-09	-9.31590278276075e-10	-4.826708674143974e-09	-2.1498237190986023e-10	-3.6200315056078164e-09	-5.822439239225678e-08	-2.2393997073943787e-08	-7.416891830890224e-09	-5.814556552255415e-07	-3.583039531831016e-11	-1.8273501612338323e-09	0.0	-2.0151508714550548e-07	-1.2670110269627185e-07	0.0	0.0	0.0	0.0	0.0	-2.597958017592457e-07	-2.41335433707199e-09	-1.7915197659154988e-09	0.0	-4.826708674143975e-09	-1.433215812732409e-10	-4.657951391380371e-10	0.0
5x67_G.H5.13	-2.057381299177402e-07	-2.2859792213082216e-08	-2.2859792213082448e-07	-7.2694139237603154e-06	-0.00013872406136295496	-9.143916885232969e-08	-1.133679398045428e-05	-0.00018047615737713752	-0.0007213616114120355	-1.3144380522522219e-05	-1.1887091950802694e-06	-2.285979221308225e-08	-9.530247373634001e-05	-6.903657248350946e-06	-2.28597922130822e-08	-4.57195844261644e-08	0.0	-4.57195844261646e-08	-9.648339824306433e-07	-2.2859792213082388e-08	0.0	-1.6001854549157657e-07	-1.0972700262279514e-06	-5.943545975401364e-07	-3.4021400854607884e-07	-1.371587532784951e-07	-2.5516050640955943e-07	-3.714716234625868e-05	-1.428737013317628e-05	-4.73197698810808e-06	-0.0003709687080338999	-2.28597922130822e-08	-1.165849402867182e-06	0.0	-1.4203934856798774e-05	-8.930617724334835e-06	0.0	0.0	0.0	0.0	0.0	-0.00015960632119843703	-1.7010700427303955e-07	-1.1429896106541006e-06	0.0	-3.402140085460812e-07	-9.143916885232863e-08	-2.9717729877006657e-07	0.0
5x67_G.H5.16	-5.159576925836817e-09	-5.73286325092976e-10	-5.732863250929692e-09	-1.8230505137956615e-07	-5.445886291159127e-06	-2.2931453003718953e-09	-7.003860556791678e-07	-2.4810102118799658e-05	-0.00033888651294071014	-3.2963963692845964e-07	-2.9810888904834805e-08	-5.732863250929699e-10	-2.390030689312586e-06	-1.7313247017807788e-07	-5.732863250929737e-10	-1.1465726501859474e-09	0.0	-1.1465726501859487e-09	-4.0244895686352577e-07	-5.732863250929658e-10	0.0	-4.013004275650814e-09	-2.7517743604462467e-08	-1.4905444452417413e-08	-1.5983301009521834e-07	-3.439717950557746e-09	-1.1987475757141382e-07	-9.315902782760974e-07	-3.5830395318310467e-07	-1.1867026929424534e-07	-9.303290483608684e-06	-5.732863250929739e-10	-2.9237602579741466e-08	0.0	-6.6730281714757286e-06	-4.19561651499955e-06	0.0	0.0	0.0	0.0	0.0	-4.2393384994568474e-06	-7.9916505047609e-08	-2.8664316254648203e-08	0.0	-1.598330100952231e-07	-2.2931453003719002e-09	-7.452722226208701e-09	0.0
5x68_G.H5.09	-2.731995982230558e-06	-3.035551091367311e-07	-3.0355510913673306e-06	-9.653052470548087e-05	-0.0017833862661783089	-1.2142204365469196e-06	-0.0001381175746572108	-0.001838633296041156	-3.035551091367311e-07	-0.00017454418775361986	-1.578486567511002e-05	-3.0355510913673096e-07	-0.001228075333808612	-9.167364295929296e-05	-3.03555109136731e-07	-6.07110218273462e-07	0.0	-6.071102182734613e-07	-1.5177755456836297e-06	-3.0355510913673086e-07	0.0	-2.1248857639571073e-06	-1.4570645238563078e-05	-7.892432837554986e-06	0.0	-1.8213306548203985e-06	0.0	-0.0004932770523471861	-0.00018972194321045644	-5.26233849960971e-05	-0.00356101845751162	-3.03555109136731e-07	4.943734624439203e-06	0.0	0.0	0.0	0.0	0.0	0.0	0.0	0.0	-0.0021566939824185748	0.0	-1.5177755456836413e-05	0.0	0.0	-1.21422043654692e-06	-3.946216418777513e-06	0.0
5x68_G.H5.12	-3.364366629203418e-06	-3.7381851435593675e-07	3.0701632532447644e-06	-0.00011887428756518845	-0.0021828144783435596	-1.4952740574237432e-06	-0.00017013975934457423	-0.0022531426862004034	0.00019416367514233382	-0.00021154147155626066	-1.9438562746508768e-05	-3.738185143559362e-07	-0.00024784231996510646	-0.00010948901713709153	-3.738185143559369e-07	-7.476370287118738e-07	0.0	-7.476370287118723e-07	1.4875040696914762e-06	-3.738185143559351e-07	0.0	-2.6167296004915816e-06	2.971515008854417e-05	-9.71928137325437e-06	-1.9031022772338515e-08	-2.242911086135627e-06	-1.4273267079254528e-08	-0.0004951173372811321	-0.0001587447391076149	4.31974828997104e-06	0.0010041429591129529	-3.73818514355937e-07	-2.0438732401423968e-06	0.0	-7.94545200745161e-07	-4.995643477739081e-07	0.0	0.0	0.0	0.0	0.0	-0.0026464948823860263	-9.515511386169231e-09	-1.8690925717796756e-05	0.0	-1.903102277233864e-08	-1.4952740574237474e-06	-4.859640686627198e-06	0.0
5x68_G.H5.13	-2.0056242931401028e-05	1.1757027615797333e-06	-1.8880540169821462e-05	-0.00025249457432362693	-0.000447419967073267	-5.5097115488872915e-06	0.000131199505337692	0.00035373373418302173	0.01305649631749673	0.0005568829909642759	5.0924021006939964e-05	1.1757027615797324e-06	-0.004939962794554511	0.00027676622743383203	-2.2284714368223462e-06	-4.4569428736446925e-06	0.0	2.3514055231594674e-06	1.577230124815883e-05	1.1757027615797316e-06	0.0	-8.790951660952293e-06	-9.675410637226599e-05	2.0355749205866868e-05	6.680854334825655e-06	7.0542165694783775e-06	5.0106407511193385e-06	0.0005182097404206184	0.0004994365988416385	1.1886626155663167e-05	-0.00493374038061234	-2.2284714368223467e-06	-6.599360450031054e-05	0.0	0.0002550964490901612	0.00016515990369396795	-6.120093199406951e-08	-4.284065239584988e-07	-4.467668035567079e-06	-3.0600465997035126e-06	-9.082218307920055e-05	-0.0014514650308521608	3.3404271674128208e-06	2.814757029336785e-05	0.0	-1.2749406197847745e-07	4.702811046318945e-06	1.1879961702134458e-05	-1.224018639881401e-07
5x68_G.H5.16	-8.47643245084814e-06	-2.0765505606727076e-06	9.872062178891611e-06	-2.0358328994329478e-05	-0.0002515944628683928	-4.902028044288771e-06	3.3368616288876014e-05	0.0009871678213928437	0.008522108755968077	0.0003276492942989228	4.5207209773112796e-05	-2.0765505606727068e-06	-0.001266677102713598	8.435413814287709e-05	1.327623637729379e-06	2.655247275458758e-06	0.0	2.6552472754587358e-06	1.0205814381630918e-05	1.327623637729382e-06	0.0	-9.191571311006181e-07	-1.797424615063997e-05	1.068899519214912e-05	4.1504178359152484e-06	4.561567627974146e-06	3.112813376936451e-06	0.0006901893317989347	0.00018992495952511052	6.716346690745337e-05	-9.565898616974154e-05	1.3276236377293778e-06	-7.18302684064774e-06	0.0	0.00016987577045105977	0.00010554429399437364	-4.0740486931980617e-07	-2.8518340852386607e-06	-2.974055546034624e-05	-2.0370243465990647e-05	-0.0006045888260706006	-0.00046824339022552607	2.0752089179576217e-06	2.553109150564365e-05	0.0	4.150417835915271e-06	5.310494550917492e-06	3.642410496873521e-06	-8.148097386396294e-07
5x68_G.H5.17	-2.316650039700716e-06	-2.5740555996674524e-07	-2.5740555996674675e-06	-2.057983249818772e-05	0.0033903394191393474	-1.0296222398669678e-06	0.00021320937939656891	0.0034408382881605847	-1.6981951115874687e-05	-0.00014460402278247442	-1.338508911827064e-05	-2.574055599667447e-07	-0.0010697196053029623	-7.773647910995665e-05	-2.5740555996674566e-07	-5.148111199334913e-07	0.0	-5.148111199334824e-07	-1.1742896758019185e-06	-2.574055599667444e-07	0.0	-1.8018389197672214e-06	-1.2355466878403735e-05	-6.692544559135336e-06	4.509524961271514e-08	-1.5444333598004482e-06	3.3821437209536866e-08	-0.00041828403494596024	-0.0001611287248412947	-5.3282950913115837e-05	-0.004160156556148332	-2.574055599667454e-07	-1.3127683558303923e-05	0.0	1.882726671330906e-06	1.1837503023337694e-06	-3.1281232760039476e-08	-2.189686293202707e-07	-2.2835299914828447e-06	-1.5640616380019545e-06	-4.642134941589808e-05	0.005269454508393007	2.2547624806357532e-08	-1.2870277998337185e-05	0.0	4.5095249612715534e-08	-1.0296222398669712e-06	-3.346272279567652e-06	-6.256246552007822e-08
5x68_G.H5.20	-2.5749513595504352e-06	-2.8610570661671225e-07	-2.8610570661671445e-06	-7.736491791050624e-05	-0.0002458759884712087	-1.1444228264668558e-06	-9.096867336110156e-05	0.0008439045548005014	0.008678352292476184	0.00019973585792441235	1.5760071041549696e-05	-2.861057066167128e-07	-2.85471150315622e-05	3.955052194262962e-05	-2.8610570661671156e-07	-5.722114132334231e-07	0.0	-5.722114132334301e-07	-1.9936330529034838e-06	-2.861057066167119e-07	0.0	1.401434252085097e-06	-1.032889971920012e-05	-6.303999752303753e-07	9.306445947597818e-06	-1.7166342397002773e-06	6.9798344606983614e-06	0.0004099509957371769	4.5835467469033525e-05	1.2263776896783973e-05	-4.388406493479246e-05	-2.861057066167117e-07	-1.4591391037452328e-05	0.0	0.0002489729761777249	0.00012855228337877236	-2.9953737572180617e-09	-2.0967616300526816e-08	-2.186622842769231e-07	-1.497686878609053e-07	-4.445134655711687e-06	0.0002814083441796802	4.653222973798898e-06	1.6332282454782964e-05	0.0	-9.060766476083852e-07	-1.1444228264668566e-06	-3.151999876152058e-07	-5.990747514436232e-09
5x68_G.H5.21	0.0	0.0	0.0	0.0	0.0	0.0	0.0	0.0	0.0	0.0	0.0	0.0	0.0	0.0	0.0	0.0	0.0	0.0	0.0	0.0	0.0	0.0	0.0	0.0	0.0	0.0	0.0	0.0	0.0	0.0	0.0	0.0	0.0	0.0	0.0	0.0	0.0	0.0	0.0	0.0	0.0	0.0	0.0	0.0	0.0	0.0	0.0	0.0	0.0
5x68_G.H5.25	0.0	0.0	0.0	0.0	0.0	0.0	0.0	0.0	0.0	0.0	0.0	0.0	0.0	0.0	0.0	0.0	0.0	0.0	0.0	0.0	0.0	0.0	0.0	0.0	0.0	0.0	0.0	0.0	0.0	0.0	0.0	0.0	0.0	0.0	0.0	0.0	0.0	0.0	0.0	0.0	0.0	0.0	0.0	0.0	0.0	0.0	0.0	0.0	0.0
5x68_G.H5.26	-8.558448225731795e-07	-9.50938691747977e-08	-9.509386917479725e-07	-2.3431502000781174e-05	-0.00025462603597302294	-3.803754766991869e-07	-3.695123816811433e-05	-7.561908742564639e-05	-9.678510108924421e-05	-3.616361799476927e-06	-4.94488119708948e-06	3.309080329227275e-06	0.00011417978917058231	-8.293303300376258e-06	-9.509386917479775e-08	-1.901877383495955e-07	0.0	-1.9018773834959515e-07	-9.226294280428917e-07	-9.509386917479719e-08	0.0	-6.656570842235787e-07	-4.564505720390237e-06	-2.4724405985447463e-06	-1.788640328675619e-07	-5.705632150487856e-07	3.2700261737513762e-06	0.0005058822570809595	6.651832634628263e-05	2.1165659461641905e-05	-0.0003483181653294667	-9.509386917479773e-08	-4.849787327914657e-06	0.0	-4.063399173818557e-06	-4.695180862773424e-06	-3.0634504335185156e-10	-2.144415303462911e-09	-2.2363188164685433e-08	-1.5317252167592703e-08	-4.546160443341532e-07	-0.00021049497189963784	-8.943201643378085e-08	-4.754693458739861e-06	0.0	-1.788640328675611e-07	-3.803754766991891e-07	-1.2362202992723725e-06	-6.126900867037045e-10
5x68_G.S6.02	-6.06250288785817e-08	-6.736114319842457e-09	-6.736114319842455e-08	-2.1420843537098836e-06	-3.963921161934625e-05	-2.6944457279369554e-08	-3.0785847057780624e-06	-4.146342048922696e-05	-1.0532960296854773e-05	-3.873265733909388e-06	-3.5027794463180467e-07	3.3974380840822413e-06	-2.8082860599423064e-05	4.7740418722117004e-06	-6.736114319842474e-09	-1.3472228639684948e-08	0.0	-1.3472228639684708e-08	-4.60921081898683e-08	-6.7361143198424606e-09	0.0	-4.715280023889683e-08	-3.2333348735243767e-07	-1.7513897231590242e-07	-4.964614636262299e-09	-4.0416685919054676e-08	-3.723460977196741e-09	-7.5420115713418546e-06	-4.2100714499015385e-06	8.81814693099891e-06	9.832433761670095e-06	-6.736114319842468e-09	-3.435418303119655e-07	0.0	-2.0727266106394857e-07	-1.303211342018835e-07	0.0	0.0	0.0	0.0	0.0	-4.793915411463474e-05	-2.4823073181311417e-09	-3.3680571599211935e-07	0.0	-4.964614636262283e-09	-2.694445727936958e-08	-8.756948615795109e-08	0.0
5x68_G.h4s6.12	-6.449471157296001e-09	-7.16607906366216e-10	-7.166079063662208e-09	-2.2788131422445484e-07	-8.058972514994355e-07	-2.8664316254648533e-09	-3.260565973966307e-07	-9.363198904581026e-07	-7.166079063662179e-10	-4.120495461605747e-07	-3.726361113104367e-08	-7.166079063662181e-10	-2.987538361640755e-06	-2.1641558772259804e-07	-7.166079063662155e-10	-1.433215812732431e-09	0.0	-1.4332158127324335e-09	-3.5830395318310435e-09	-7.166079063662164e-10	0.0	-5.016255344563494e-09	-3.439717950557846e-08	-1.863180556552178e-08	0.0	-4.299647438197347e-09	0.0	-1.164487847845098e-06	-4.478799414788835e-07	-1.4833783661780667e-07	-4.820764707706838e-06	-7.166079063662155e-10	-3.654700322467716e-08	0.0	0.0	0.0	0.0	0.0	0.0	0.0	0.0	1.7089665351021546e-06	0.0	-3.583039531831056e-08	0.0	0.0	-2.866431625464862e-09	-9.315902782760887e-09	0.0
5x68_G.h4s6.20	0.0	0.0	0.0	0.0	-2.3126829847255296e-07	0.0	-4.8922140061500334e-08	-2.37494752662198e-06	-3.77189699874178e-05	0.0	0.0	0.0	0.0	0.0	0.0	0.0	0.0	0.0	-4.4474672783183214e-08	0.0	0.0	0.0	0.0	0.0	-1.7789869113273028e-08	0.0	-1.3342401834955081e-08	0.0	0.0	0.0	0.0	0.0	0.0	0.0	-7.427270354791454e-07	-4.6698406422341245e-07	0.0	0.0	0.0	0.0	0.0	-1.7789869113273028e-08	-8.894934556636514e-09	0.0	0.0	-1.7789869113273025e-08	0.0	0.0	0.0
5x69_G.H5.06	-7.987670028310967e-07	-8.875188920345662e-08	-8.875188920345671e-07	-2.8223100766699544e-05	-0.0005214173490703066	-3.550075568138267e-07	-4.038210958757271e-05	-0.0005375701929053238	-8.875188920345691e-08	-5.103233629198634e-05	-4.6150982385796965e-06	-8.87518892034573e-08	-0.0003700066260892078	-2.6803070539443956e-05	-8.875188920345691e-08	-1.7750377840691382e-07	0.0	-1.7750377840691348e-07	-4.4375944601727285e-07	-8.875188920345759e-08	0.0	-6.212632244241966e-07	-4.260090681765944e-06	-2.3075491192898465e-06	0.0	-5.325113352207437e-07	0.0	-0.00014422181995561492	-5.5469930752159766e-05	-1.8371641065115323e-05	-0.0014402656579936932	-8.875188920345687e-08	-4.526346349376263e-06	0.0	0.0	0.0	0.0	0.0	0.0	0.0	0.0	-0.000631558443571791	0.0	-4.437594460172814e-06	0.0	0.0	-3.550075568138268e-07	-1.1537745596449256e-06	0.0
5x69_G.H5.09	-1.1763835390907708e-06	-1.3070928212119856e-07	-1.3070928212119715e-06	-4.156555171454095e-05	-0.0007679170324620385	-5.228371284848002e-07	-5.947272336514397e-05	-0.0007917061218081045	-1.3070928212119972e-07	-7.515783721968907e-05	-6.796882670302373e-06	-1.307092821211988e-07	-0.0005449269971632742	-3.947420320060179e-05	-1.3070928212119834e-07	-2.614185642423967e-07	0.0	-2.6141856424240124e-07	-6.535464106059933e-07	-1.3070928212119898e-07	0.0	-9.149649748483816e-07	-6.2740455418175455e-06	-3.3984413351511853e-06	0.0	-7.842556927272017e-07	0.0	-0.0002124025834469443	-8.169330132574938e-05	-2.705682139908798e-05	-0.0021211502302628175	-1.3070928212119842e-07	-6.666173388181106e-06	0.0	0.0	0.0	0.0	0.0	0.0	0.0	0.0	-0.000930127251574433	0.0	-6.535464106059939e-06	0.0	0.0	-5.228371284848013e-07	-1.699220667575602e-06	0.0
5x69_G.H5.10	-5.185374810465966e-07	-5.761527567184358e-08	-5.761527567184364e-07	-1.8321657663646188e-05	-0.00033848974457207975	-2.304611026873736e-07	-2.6214950430688317e-05	-0.00034897572474435786	-5.7615275671843494e-08	-3.312878351131054e-05	-2.995994334935899e-06	-5.7615275671843295e-08	-0.00024019808427591717	-1.7399813252897036e-05	-5.761527567184345e-08	-1.152305513436869e-07	0.0	-1.1523055134368613e-07	-2.8807637835921806e-07	-5.76152756718432e-08	0.0	-4.033069297029056e-07	-2.765533232248507e-06	-1.4979971674679454e-06	0.0	-3.456916540310627e-07	0.0	-9.362482296674638e-05	-3.6009547294902344e-05	-1.1926362064071667e-05	-0.000934980693602684	-5.761527567184347e-08	-2.9383790592640554e-06	0.0	0.0	0.0	0.0	0.0	0.0	0.0	0.0	-0.00040999030168084594	0.0	-2.8807637835921866e-06	0.0	0.0	-2.304611026873731e-07	-7.489985837339746e-07	0.0
5x69_G.H5.12	-3.2247355786479973e-10	-3.583039531831077e-11	-3.5830395318310594e-10	-1.1394065711222831e-08	-2.1050357249508057e-07	-1.4332158127324252e-10	-1.6302829869831632e-08	-2.1702470444300595e-07	-3.583039531831053e-11	-2.0602477308028595e-08	-1.8631805565521695e-09	-3.5830395318310385e-11	-1.4937691808203683e-07	-1.0820779386129876e-08	-3.583039531831063e-11	-7.166079063662125e-11	0.0	-7.166079063662133e-11	-1.7915197659155488e-10	-3.583039531831013e-11	0.0	-2.5081276722817636e-10	-1.7198589752789081e-09	-9.315902782760852e-10	0.0	-2.149823719098596e-10	0.0	-5.822439239225608e-08	-2.2393997073943956e-08	-7.416891830890321e-09	-5.814556552255436e-07	-3.5830395318310644e-11	-1.827350161233843e-09	0.0	0.0	0.0	0.0	0.0	0.0	0.0	0.0	-2.549690930851021e-07	0.0	-1.7915197659155133e-09	0.0	0.0	-1.4332158127324283e-10	-4.657951391380423e-10	0.0
5x69_G.H5.13	-7.500734955935135e-07	-8.334149951039183e-08	-8.334149951039055e-07	-2.650259684430474e-05	-0.00046920626443314005	-3.333659980415654e-07	-3.792038227722761e-05	-0.00048437441734402493	-8.334149951039201e-08	-4.7921362218474836e-05	-4.333757974540309e-06	-8.334149951039192e-08	-0.0003440465372604199	-2.516913285213802e-05	-8.334149951039179e-08	-1.6668299902078358e-07	0.0	-1.6668299902078352e-07	-4.167074975519557e-07	-8.334149951039184e-08	0.0	-5.833904965727426e-07	-4.000391976498789e-06	-2.1668789872701494e-06	0.0	-5.000489970623507e-07	0.0	-0.00013202576250598348	-5.2088437193994427e-05	-1.3847516200248695e-05	-0.0011073653117696786	-8.334149951039181e-08	-4.250416475029953e-06	0.0	0.0	0.0	0.0	0.0	0.0	0.0	0.0	-0.000569228891127131	0.0	-4.167074975519583e-06	0.0	0.0	-3.33365998041566e-07	-1.0834394936350736e-06	0.0
5x69_G.H5.16	-4.3404940888601814e-07	-4.8227712098446425e-08	-4.822771209844632e-07	-1.5336412447306147e-05	-0.0002765294601815733	-1.9291084839378663e-07	-2.1943609004793257e-05	-0.000285306903783483	-4.8227712098446875e-08	-2.7730934456606797e-05	-2.5078410291192296e-06	-4.8227712098446624e-08	-8.531940899275243e-05	-1.4564769053730774e-05	-4.822771209844642e-08	-9.645542419689284e-08	0.0	-9.645542419689313e-08	-2.4113856049223416e-07	-4.822771209844674e-08	0.0	-3.375939846891265e-07	-2.314930180725444e-06	-1.2539205145596178e-06	0.0	-2.893662725906788e-07	0.0	-6.815750956476922e-05	-3.0142320061528947e-05	-9.983136404378382e-06	0.00017052946361899147	-4.822771209844644e-08	9.445608813813197e-07	0.0	0.0	0.0	0.0	0.0	0.0	0.0	0.0	-0.0003363800508957364	0.0	-2.4113856049223043e-06	0.0	0.0	-1.9291084839378665e-07	-6.269602572798094e-07	0.0
5x69_G.H5.17	-3.011903030457231e-07	3.370708609174774e-06	-3.346558922730232e-07	-3.833708977478018e-06	0.0005659246837316687	-1.3386235690920946e-07	1.881489888559814e-05	0.0005121755077146646	-3.346558922730246e-08	-1.9242713805699058e-05	-1.7402106398197424e-06	-3.3465589227302444e-08	-2.3776118742952998e-05	-1.0106607946645272e-05	-3.3465589227302365e-08	-6.693117845460473e-08	0.0	-6.693117845460485e-08	-1.6732794613651407e-07	-3.346558922730244e-08	0.0	-2.3425912459111603e-07	-1.6063482829105166e-06	-8.701053199098706e-07	0.0	-2.0079353536381222e-07	0.0	-5.4381582494366245e-05	-2.0976717662324035e-05	-6.927376970051569e-06	-0.0003830833946557636	-3.346558922730238e-08	-1.7067450505924225e-06	0.0	0.0	0.0	-7.590549407496009e-09	-5.31338458524713e-08	-5.541101067472117e-07	-3.7952747037479386e-07	-1.1264375320724097e-05	0.0005550314552862012	0.0	-1.673279461365108e-06	0.0	0.0	-1.3386235690920954e-07	-4.350526599549379e-07	-1.5181098814991908e-08
5x69_G.H5.20	-1.4304927026882394e-06	3.2452305647700573e-06	1.8147378620817995e-06	-5.05440754949846e-05	-0.0008161572693054333	-6.35774534528104e-07	-1.4767713185021989e-05	-0.0009169480488217954	0.00016214527234976813	-8.798841514001366e-05	-4.860894750463305e-06	-1.5894363363202665e-07	0.002176445272855411	-4.8000977356872335e-05	3.2452305647700637e-06	3.0862869311380225e-06	0.0	-3.17887267264053e-07	-1.0850102184193662e-06	-1.589436336320266e-07	0.0	-1.1126054354241925e-06	3.3220795966487624e-05	-4.13253447443271e-06	-1.1611682010369151e-07	-9.536618017921587e-07	-8.708761507776676e-08	0.0001434091507594005	-6.529884595611143e-05	1.8161280814201656e-05	0.004011143961525905	-1.5894363363202675e-07	1.572309407358113e-05	0.0	1.9604711574751618e-06	2.078115286109203e-05	-1.0211501445061812e-10	-7.148051011543243e-10	-7.454396054895175e-09	-5.1057507225308095e-09	-1.515386814447149e-07	-0.0009030793424526672	-5.8058410051846345e-08	-7.947181681601335e-06	0.0	-1.1611682010369096e-07	-6.357745345281045e-07	-2.066267237216347e-06	-2.0423002890123297e-10
5x69_G.H5.25	9.579184527559764e-06	-7.037089640516285e-08	6.1046394327525395e-06	-2.237794505684169e-05	-0.00039529755419889236	-2.814835856206499e-07	-3.306598645336943e-06	-0.0004890687857920749	-0.00028629105791248756	-4.046326543296816e-05	-3.6592866130684457e-06	-7.037089640516318e-08	0.0023448587366484866	2.5772086744555165e-06	-7.037089640516306e-08	-1.4074179281032613e-07	0.0	-1.4074179281032507e-07	4.706122490590571e-06	-7.037089640516338e-08	0.0	6.315752121968022e-06	7.491820353580033e-05	1.5745308918678692e-06	-7.001485696751051e-07	-4.222253784309777e-07	2.8790627711457433e-06	0.0008694536366798127	-3.376928765802049e-05	4.670836001536904e-05	0.0015949771486522943	-7.037089640516303e-08	1.6836129473749155e-05	0.0	-1.5614505990327274e-05	2.2471190426853325e-05	0.0	0.0	0.0	0.0	0.0	-0.00042316344082556274	-3.5007428483755236e-07	-3.5185448202581543e-06	0.0	-7.001485696750937e-07	-2.8148358562064993e-07	-9.148216532671096e-07	0.0
5x69_G.H5.26	-2.0573812991774018e-06	3.1755762762712513e-06	1.1330717572300006e-05	0.00019623562243616235	0.0008421244154926634	-9.14391688523302e-07	9.401221895687811e-05	0.0011008389243356669	0.003941307214351259	-9.39978890428004e-05	-5.078743553998634e-06	-2.285979221308225e-07	0.002648591564545996	-2.478230790428138e-05	-2.2859792213082202e-07	-4.5719584426164403e-07	0.0	-4.5719584426165166e-07	6.241373879310646e-07	-2.2859792213082247e-07	0.0	-1.600185454915767e-06	1.6260693324937186e-05	-5.943545975401388e-06	2.068520478794877e-06	-1.371587532784934e-06	-3.5548709385069724e-06	0.0006429722876612324	-6.161084513866812e-05	3.097623668216734e-05	0.003129298884250778	3.1755762762712564e-06	-1.4459714334657875e-06	0.0	0.00019359221723935246	0.00010706336264359723	-5.4665571069230484e-08	-3.826589974846127e-07	-3.990586688053812e-06	-2.7332785534615544e-06	-8.112370746673697e-05	0.0011429593298967439	-2.369913959004636e-06	-1.142989610654117e-05	0.0	-1.3356537196072006e-06	-9.14391688523301e-07	-2.9717729877006784e-06	-1.093311421384607e-07
5x69_G.S6.01	-1.9348413471888047e-09	-2.1498237190986636e-10	-2.1498237190986705e-09	-6.836439426733652e-08	-1.2630214349704391e-06	-8.599294876394398e-10	-9.781697921898933e-08	-1.3021482266580504e-06	-2.1498237190986233e-10	-1.2361486384817392e-07	-1.1179083339312909e-08	-2.1498237190986413e-10	-8.962615084922304e-07	-6.492467631677956e-08	-2.149823719098663e-10	-4.299647438197326e-10	0.0	-4.2996474381972827e-10	-1.07491185954934e-09	-2.1498237190986245e-10	0.0	-1.5048766033690676e-09	-1.0319153851673696e-08	-5.589541669656438e-09	0.0	-1.2898942314591888e-09	0.0	-3.4934635435353096e-07	-1.343639824436673e-07	-4.450135098534201e-08	-3.488733931353279e-06	-2.149823719098661e-10	-1.096410096740307e-08	0.0	0.0	0.0	0.0	0.0	0.0	0.0	0.0	-1.5298145585106275e-06	0.0	-1.0749118595493175e-08	0.0	0.0	-8.599294876394505e-10	-2.794770834828224e-09	0.0
5x69_G.S6.02	-1.8480959601231373e-06	-2.0534399556924044e-07	-2.053439955692394e-06	-6.529939059101732e-05	-0.0012063959739692933	-8.213759822769495e-07	-9.343151798400297e-05	-0.0012437685811628853	-2.0534399556923822e-07	-0.0001180727974523115	-1.0677887769600484e-05	-2.0534399556923854e-07	-0.0008492707691313548	-6.20138866619102e-05	-2.0534399556924028e-07	-4.1068799113848057e-07	0.0	-4.1068799113847543e-07	-1.0267199778462075e-06	-2.0534399556923732e-07	0.0	-1.4374079689846615e-06	-9.85651178732345e-06	-5.338943884800249e-06	0.0	-1.2320639734154367e-06	0.0	-0.000333683992800014	-0.0001283399972307743	-4.2506207082832316e-05	-0.0033153014891055847	-2.053439955692402e-07	-1.0472543774031178e-05	0.0	0.0	0.0	0.0	0.0	0.0	0.0	0.0	-0.0014612278724707136	0.0	-1.0267199778462035e-05	0.0	0.0	-8.213759822769548e-07	-2.669471942400124e-06	0.0
5x69_G.S6.03	-2.902262020783187e-09	-3.2247355786480025e-10	-3.2247355786479964e-09	-1.0254659140100772e-07	-1.8945321524556739e-06	-1.2898942314591875e-09	-1.4672546882848376e-07	-1.9532223399870873e-06	-3.2247355786479787e-10	-1.8542229577225793e-07	-1.6768625008969697e-08	-3.224735578647996e-10	-1.3443922627383424e-06	-9.738701447516893e-08	-3.2247355786480045e-10	-6.449471157296009e-10	0.0	-6.449471157296005e-10	-1.6123677893239847e-09	-3.224735578647984e-10	0.0	-2.2573149050535874e-09	-1.5478730777510312e-08	-8.384312504484852e-09	0.0	-1.93484134718883e-09	0.0	-5.240195315303009e-07	-2.0154597366550085e-07	-6.675202647801299e-08	-5.233100897029945e-06	-3.224735578648003e-10	-1.6446151451104716e-08	0.0	0.0	0.0	0.0	0.0	0.0	0.0	0.0	-2.2947218377659344e-06	0.0	-1.6123677893239907e-08	0.0	0.0	-1.2898942314591962e-09	-4.192156252242423e-09	0.0
5x69_G.S6.04	-1.289894231459203e-09	-1.4332158127324392e-10	-1.4332158127324231e-09	-4.557626284489151e-08	-8.420142899803217e-07	-5.732863250929733e-10	-6.521131947932641e-08	-8.680988177720237e-07	-1.4332158127324294e-10	-8.240990923211463e-08	-7.452722226208681e-09	-1.4332158127324234e-10	-5.975076723281474e-07	-4.328311754451949e-08	-1.4332158127324333e-10	-2.866431625464866e-10	0.0	-2.866431625464869e-10	-7.166079063662194e-10	-1.433215812732413e-10	0.0	-1.0032510689127086e-09	-6.879435901115617e-09	-3.726361113104342e-09	0.0	-8.599294876394365e-10	0.0	-2.3289756956902365e-07	-8.95759882957762e-08	-2.966756732356144e-08	-2.3258226209021758e-06	-1.4332158127324338e-10	-7.3094006449353756e-09	0.0	0.0	0.0	0.0	0.0	0.0	0.0	0.0	-1.0198763723404103e-06	0.0	-7.166079063662087e-09	0.0	0.0	-5.732863250929745e-10	-1.86318055655217e-09	0.0
5x69_G.h4s6.08	0.0	0.0	0.0	0.0	-1.6134997567852173e-08	0.0	-3.4131725624303137e-09	-1.6569401348525284e-07	-2.6315560456337226e-06	0.0	0.0	0.0	0.0	0.0	0.0	0.0	0.0	0.0	-3.1028841476639357e-09	0.0	0.0	0.0	0.0	0.0	-1.241153659065576e-09	0.0	-9.308652442991746e-10	0.0	0.0	0.0	0.0	0.0	0.0	0.0	-5.1818165265986905e-08	-3.258028355047111e-08	0.0	0.0	0.0	0.0	0.0	-1.2411536590655659e-09	-6.205768295327861e-10	0.0	0.0	-1.241153659065565e-09	0.0	0.0	0.0
5x69_G.h4s6.09	0.0	0.0	0.0	0.0	-8.963887537695845e-09	0.0	-1.8962069791279475e-09	-9.205222971402927e-08	-1.4619755809076592e-06	0.0	0.0	0.0	0.0	0.0	0.0	0.0	0.0	0.0	-1.7238245264799752e-09	0.0	0.0	0.0	0.0	0.0	-6.895298105919775e-10	0.0	-5.171473579439817e-10	0.0	0.0	0.0	0.0	0.0	0.0	0.0	-2.8787869592215305e-08	-1.8100157528039347e-08	0.0	0.0	0.0	0.0	0.0	-6.895298105919715e-10	-3.4476490529598796e-10	0.0	0.0	-6.895298105919827e-10	0.0	0.0	0.0
5x69_G.h4s6.10	0.0	0.0	0.0	0.0	-1.7927775075391302e-09	0.0	-3.792413958255946e-10	-1.8410445942805762e-08	-2.923951161815346e-07	0.0	0.0	0.0	0.0	0.0	0.0	0.0	0.0	0.0	-3.4476490529598677e-10	0.0	0.0	0.0	0.0	0.0	-1.3790596211839565e-10	0.0	-1.0342947158879744e-10	0.0	0.0	0.0	0.0	0.0	0.0	0.0	-5.757573918443042e-09	-3.6200315056079107e-09	0.0	0.0	0.0	0.0	0.0	-1.379059621183954e-10	-6.895298105919794e-11	0.0	0.0	-1.3790596211839594e-10	0.0	0.0	0.0
5x69_G.h4s6.12	-8.642291350776573e-08	-9.602545945307396e-09	-9.602545945307309e-08	-3.053609610607683e-06	-5.641495742868155e-05	-3.841018378122923e-08	-4.3691584051148215e-06	-5.1354272393922546e-05	-9.60254594530727e-09	-5.52146391855164e-06	-4.993323891559765e-07	-9.602545945307315e-09	-3.322466564918189e-05	-2.8999688754828118e-06	-9.602545945307388e-09	-1.9205091890614776e-08	0.0	-1.92050918906146e-08	-4.8012729726536526e-08	-9.602545945307257e-09	0.0	-6.72178216171508e-08	-4.6092220537475123e-07	-2.496661945779891e-07	0.0	-5.761527567184345e-08	0.0	-1.5604137161124474e-05	-6.001591215817146e-06	-1.9877270106786042e-06	-0.00014221341880683841	-9.602545945307385e-09	-4.897298432106713e-07	0.0	0.0	0.0	0.0	0.0	0.0	0.0	0.0	-6.833171694680811e-05	0.0	-4.801272972653667e-07	0.0	0.0	-3.841018378122923e-08	-1.248330972889936e-07	0.0
5x69_G.h4s6.20	0.0	0.0	0.0	0.0	-5.378332522617372e-09	0.0	-1.1377241874767554e-09	-5.523133782841766e-08	-8.771853485446059e-07	0.0	0.0	0.0	0.0	0.0	0.0	0.0	0.0	0.0	-1.0342947158879626e-09	0.0	0.0	0.0	0.0	0.0	-4.1371788635518435e-10	0.0	-3.102884147663925e-10	0.0	0.0	0.0	0.0	0.0	0.0	0.0	-1.727272175532894e-08	-1.0860094516823639e-08	0.0	0.0	0.0	0.0	0.0	-4.1371788635519355e-10	-2.068589431775918e-10	0.0	0.0	-4.137178863551872e-10	0.0	0.0	0.0
5x70_G.H4.16	-1.289894231459197e-09	-1.4332158127324325e-10	-1.4332158127324291e-09	-4.5576262844891094e-08	-8.420142899803144e-07	-5.732863250929692e-10	-6.521131947932599e-08	-8.680988177720281e-07	-1.4332158127324216e-10	-8.240990923211494e-08	-7.452722226208665e-09	-1.4332158127324167e-10	-5.975076723281479e-07	-4.3283117544519443e-08	-1.4332158127324265e-10	-2.8664316254648525e-10	0.0	-2.866431625464854e-10	-7.166079063662167e-10	-1.4332158127324059e-10	0.0	-1.0032510689127094e-09	-6.879435901115605e-09	-3.726361113104335e-09	0.0	-8.599294876394468e-10	0.0	-2.3289756956902252e-07	-8.957598829577687e-08	-2.966756732356153e-08	-2.3258226209021923e-06	-1.4332158127324273e-10	-7.309400644935387e-09	0.0	0.0	0.0	0.0	0.0	0.0	0.0	0.0	-1.019876372340415e-06	0.0	-7.16607906366215e-09	0.0	0.0	-5.732863250929715e-10	-1.8631805565521662e-09	0.0
5x70_G.H5.02	-1.2898942314592076e-09	-1.433215812732418e-10	-1.4332158127324227e-09	-4.557626284489148e-08	-8.420142899803297e-07	-5.73286325092965e-10	-6.521131947932679e-08	-8.680988177720228e-07	-1.4332158127324082e-10	-8.24099092321142e-08	-7.452722226208681e-09	-1.4332158127324025e-10	-5.975076723281417e-07	-4.328311754451915e-08	-1.4332158127324123e-10	-2.866431625464824e-10	0.0	-2.866431625464827e-10	-7.166079063662191e-10	-1.4332158127323922e-10	0.0	-1.0032510689127032e-09	-6.879435901115659e-09	-3.726361113104343e-09	0.0	-8.59929487639442e-10	0.0	-2.3289756956902244e-07	-8.957598829577545e-08	-2.9667567323561427e-08	-2.325822620902175e-06	-1.4332158127324126e-10	-7.309400644935418e-09	0.0	0.0	0.0	0.0	0.0	0.0	0.0	0.0	-1.0198763723404043e-06	0.0	-7.1660790636620416e-09	0.0	0.0	-5.732863250929662e-10	-1.86318055655217e-09	0.0
5x70_G.H5.06	-5.030587502690786e-08	-5.589541669656502e-09	-5.589541669656503e-08	-1.77747425095072e-06	-3.2838557309231566e-05	-2.235816667862553e-08	-2.5432414596937227e-06	-3.385585389310902e-05	-5.589541669656436e-09	-3.213986460052498e-06	-2.9065616682214177e-07	-5.58954166965647e-09	-2.3302799220798034e-05	-1.6880415842362682e-06	-5.589541669656503e-09	-1.1179083339313006e-08	0.0	-1.117908333931281e-08	-2.7947708348282484e-08	-5.589541669656447e-09	0.0	-3.9126791687595194e-08	-2.682980001435124e-07	-1.453280834110706e-07	0.0	-3.353725001793957e-08	0.0	-9.08300521319187e-06	-3.493463543535292e-06	-1.1570351256188873e-06	-9.070708221518564e-05	-5.5895416696565e-09	-2.850666251524807e-07	0.0	0.0	0.0	0.0	0.0	0.0	0.0	0.0	-3.9775178521274984e-05	0.0	-2.7947708348282516e-07	0.0	0.0	-2.2358166678625586e-08	-7.266404170553567e-08	0.0
5x70_G.H5.09	-4.837103367971979e-09	-5.374559297746618e-10	-5.374559297746649e-09	-1.7091098566834525e-07	-3.157553587426104e-06	-2.149823719098661e-09	-2.445424480474671e-07	-3.2553705666451002e-06	-5.374559297746639e-10	-3.090371596204295e-07	-2.794770834828242e-08	-5.374559297746642e-10	-2.2406537712305807e-06	-1.62311690791949e-07	-5.374559297746628e-10	-1.0749118595493253e-09	0.0	-1.0749118595493332e-09	-2.6872796488732776e-09	-5.374559297746667e-10	0.0	-3.762191508422659e-09	-2.579788462918388e-08	-1.397385417414122e-08	0.0	-3.224735578647924e-09	0.0	-8.733658858838324e-07	-3.3590995610916264e-07	-1.1125337746335573e-07	-5.317660629981201e-06	-5.374559297746625e-10	-2.7410252418507653e-08	0.0	0.0	0.0	0.0	0.0	0.0	0.0	0.0	-3.824536396276459e-06	0.0	-2.6872796488733127e-08	0.0	0.0	-2.149823719098663e-09	-6.986927087070606e-09	0.0
5x70_G.H5.13	-2.624934761019456e-07	-2.9165941789105167e-08	-2.9165941789104987e-07	-9.274769488935374e-06	-0.00017134990801099287	-1.1666376715642084e-07	-1.3270503514042748e-05	-0.00016304141262300022	-2.916594178910526e-08	-6.557893933529128e-06	-1.5166289730334658e-06	-2.9165941789105322e-08	-7.393437254114977e-05	-8.808114420309803e-06	-2.916594178910525e-08	-5.833188357821049e-08	0.0	-5.833188357821081e-08	-1.4582970894552753e-07	-2.91659417891054e-08	0.0	-2.0416159252373593e-07	-1.3999652058770374e-06	2.64585971188535e-06	0.0	-1.7499565073463172e-07	0.0	-4.73946554072957e-05	5.404444942878691e-06	-2.6331757519426243e-06	0.0002483800267076437	-2.916594178910525e-08	-1.487463031244362e-06	0.0	0.0	0.0	-2.4507603468147648e-08	-1.7155322427703792e-07	-1.789055053174802e-06	-1.2253801734073978e-06	-3.636928354673198e-05	-0.00020754484177127247	0.0	-1.4582970894552552e-06	0.0	0.0	-1.16663767156421e-07	-3.791572432583679e-07	-4.9015206936296315e-08
5x70_G.H5.16	-1.0996348323189494e-07	-1.2218164803544044e-08	-1.221816480354392e-07	-3.885376407526984e-06	-7.178171822082064e-05	-4.8872659214176335e-08	-5.559264985612471e-06	-7.400542421506572e-05	-1.2218164803544039e-08	-7.025444762037863e-06	-6.353445697842856e-07	-1.2218164803544054e-08	-5.093752906597494e-05	-3.68988577067028e-06	-1.2218164803544052e-08	-2.4436329607088104e-08	0.0	-2.443632960708811e-08	-6.109082401771997e-08	-1.2218164803544054e-08	0.0	-8.552715362480727e-08	-5.864719105701109e-07	-3.176722848921428e-07	0.0	-7.330898882126458e-08	0.0	-1.985451780575888e-05	-7.63635300221501e-06	-2.52916011433358e-06	0.0005200043774309271	-1.2218164803544054e-08	-6.231264049807412e-07	0.0	0.0	0.0	0.0	0.0	0.0	0.0	0.0	-8.694446074201905e-05	0.0	-6.109082401772039e-07	0.0	0.0	-4.887265921417627e-08	-1.5883614244607242e-07	0.0
5x70_G.H5.17	-9.48072260122508e-08	-1.053413622358335e-08	-1.0534136223583355e-07	-3.3498553190995117e-06	-6.188805031355284e-05	-4.2136544894333036e-08	-4.793031981730458e-06	-6.380526310624479e-05	-1.053413622358329e-08	-6.057128328560452e-06	-5.477750836263364e-07	-1.0534136223583309e-08	-4.391681391611914e-05	-3.1813091395222154e-06	-1.0534136223583345e-08	-2.1068272447166684e-08	0.0	-2.1068272447166594e-08	-5.2670681117917564e-08	-1.0534136223583277e-08	0.0	-7.373895356508409e-08	-5.056385387320036e-07	-2.738875418131689e-07	0.0	-6.320481734150099e-08	0.0	-1.7117971363322896e-05	1.9405933724821536e-05	-2.1805661982817637e-06	0.00015244858621188601	-1.0534136223583342e-08	-5.372409474027532e-07	0.0	0.0	0.0	-1.5545309033199003e-07	-1.088171632323902e-06	-1.1348075594235233e-05	-7.772654516599479e-06	-0.0002306923860526736	-7.496091336702095e-05	0.0	-5.267068111791721e-07	0.0	0.0	-4.213654489433316e-08	-1.3694377090658452e-07	-3.109061806639809e-07
5x70_G.H5.20	-1.1441361833042954e-06	-1.271262425893675e-07	-1.2712624258936689e-06	-4.0426145143418737e-05	-0.0007468666752125276	-5.085049703574714e-07	-5.7842440378162186e-05	-0.0007700036513638001	-1.2712624258936783e-07	-7.309758948888657e-05	-6.610564614647151e-06	-1.2712624258936754e-07	-0.0001317009241420309	0.00017266667503894028	-1.2712624258936733e-07	-2.5425248517873465e-07	0.0	-2.5425248517873793e-07	-6.356312129468321e-07	-1.271262425893668e-07	0.0	-8.898836981255702e-07	-6.1020596442896015e-06	-3.305282307323563e-06	0.0	-7.627574555361946e-07	0.0	0.0006785051473768192	0.00015543411807138928	2.815165495843421e-05	0.005317244997395472	-1.271262425893674e-07	-6.4834383720577426e-06	0.0	0.0	0.0	0.0	0.0	0.0	0.0	0.0	-0.0009046303422659411	0.0	-6.356312129468373e-06	0.0	0.0	-5.085049703574726e-07	-1.652641153661779e-06	0.0
5x70_G.H5.25	-7.613600701187798e-07	-8.459556334653133e-08	-8.459556334653288e-07	-2.6901389144197286e-05	-0.0004969989346608718	-3.383822533861273e-07	-3.84909813226721e-05	-0.0005123953271899478	-8.459556334653136e-08	-4.864244892425573e-05	-4.3989692940196575e-06	-8.459556334653093e-08	0.0001715639229622282	0.0003557196500903798	-8.459556334653109e-08	-1.6919112669306213e-07	0.0	-1.6919112669306325e-07	-4.2297781673265577e-07	-8.459556334653075e-08	0.0	-5.921689434257304e-07	-4.06058704063351e-06	-2.1994846470098296e-06	0.0	-5.075733800791956e-07	0.0	0.0005365587008454967	0.0002603117991614083	6.418889914891791e-05	0.004274708193161538	-8.459556334653115e-08	-4.314373730673138e-06	0.0	0.0	0.0	0.0	0.0	0.0	0.0	0.0	-0.0006019820287739245	0.0	-4.2297781673265835e-06	0.0	0.0	-3.3838225338612723e-07	-1.0997423235049148e-06	0.0
5x70_G.H5.26	-1.9416132919039313e-06	-2.1573481021155248e-07	-2.1573481021154822e-06	-6.860366964727248e-05	-0.0012674420099928491	-8.629392408462055e-07	-9.815933864625495e-05	-0.0013067057454513552	-2.157348102115511e-07	-0.00012404751587164183	-1.1218210131000587e-05	-2.1573481021155243e-07	0.00034312515864480704	0.0006395121463853392	-2.1573481021155272e-07	-4.3146962042310543e-07	0.0	-4.314696204230987e-07	-1.078674051057747e-06	-2.157348102115531e-07	0.0	1.8940305269212298e-06	-1.035527089015435e-05	-5.609105065500292e-06	0.0	-1.294408861269283e-06	0.0	0.001092800793528719	0.00034513333797617316	0.0001153390816111064	0.010129368990288929	-2.1573481021155266e-07	-1.100247532078911e-05	0.0	0.0	0.0	-2.6209520375658404e-09	-1.8346664262960744e-08	-1.9132949874230578e-07	-1.310476018782926e-07	-3.889492823747671e-06	-0.0015351689094653788	0.0	-1.0786740510577489e-05	0.0	0.0	-8.629392408462022e-07	-2.8045525327501328e-06	-5.241904075131682e-09
5x70_G.HN.29	0.0	0.0	0.0	0.0	-3.585555015078278e-09	0.0	-7.58482791651186e-10	-3.68208918856116e-08	-5.847902323630664e-07	0.0	0.0	0.0	0.0	0.0	0.0	0.0	0.0	0.0	-6.895298105919763e-10	0.0	0.0	0.0	0.0	0.0	-2.758119242367914e-10	0.0	-2.068589431775939e-10	0.0	0.0	0.0	0.0	0.0	0.0	0.0	-1.1515147836886139e-08	-7.2400630112158495e-09	0.0	0.0	0.0	0.0	0.0	-2.758119242367923e-10	-1.3790596211839594e-10	0.0	0.0	-2.7581192423679193e-10	0.0	0.0	0.0
5x70_G.S6.01	-2.902262020783185e-08	-3.2247355786480034e-09	-3.224735578648003e-08	-1.0254659140100488e-06	-1.894532152455656e-05	-1.2898942314591787e-08	-1.4672546882848075e-06	-1.9532223399870904e-05	-3.2247355786479658e-09	-1.854222957722613e-06	-1.676862500896967e-07	-3.224735578647991e-09	-1.3443922627383506e-05	-9.738701447516935e-07	-3.2247355786480042e-09	-6.4494711572960085e-09	0.0	-6.4494711572959125e-09	-1.6123677893239785e-08	-3.2247355786479732e-09	0.0	-2.2573149050535988e-08	-1.5478730777510275e-07	-8.384312504484838e-08	0.0	-1.934841347188777e-08	0.0	-5.240195315302975e-06	2.5173547857613477e-05	2.7366539336219476e-06	5.539952402535818e-06	-3.224735578648002e-09	-1.6446151451104615e-07	0.0	0.0	0.0	-5.5482491184835306e-09	-3.883774382938442e-08	-4.0502218564930454e-07	-2.7741245592417717e-07	-8.233601691829555e-06	-2.294721837765926e-05	0.0	-1.6123677893239853e-07	0.0	0.0	-1.2898942314591888e-08	-4.192156252242401e-08	-1.1096498236967051e-08
5x70_G.S6.02	-1.8348745442506857e-07	-2.0387494936118944e-08	-2.038749493611898e-07	-6.483223389685841e-06	-0.00011978549663723544	-8.154997974447564e-08	-9.27820640291329e-06	-0.00011677076066098179	-1.4823630758437653e-06	-8.318635389866173e-06	-1.0601497366781873e-06	-2.0387494936118984e-08	-3.393285341264838e-05	-6.157023470707921e-06	-2.038749493611894e-08	-4.077498987223788e-08	0.0	-4.077498987223792e-08	-1.0366129920707419e-07	-2.0387494936119007e-08	0.0	-1.4271246455283257e-07	-9.785997569337035e-07	-5.300748683390937e-07	-6.89529810591974e-10	-1.2232496961671325e-07	-5.171473579439833e-10	-1.6108808279182702e-05	0.0001332122354293973	-8.160372533745089e-07	0.0003874324880395023	-2.0387494936118944e-08	-1.0397622417420603e-06	0.0	-2.8787869592215136e-08	-1.8100157528039364e-08	-5.313384585247129e-08	-3.7193692096729805e-07	-3.878770747230358e-06	-2.656692292623574e-06	-7.885062724506836e-05	-0.00014507810349523087	-3.447649052959862e-10	-1.01937474680595e-06	0.0	-6.895298105919792e-10	-8.154997974447564e-08	3.139136764232526e-06	-1.062676917049426e-07
5x70_G.S6.03	-9.02925962021431e-09	-1.0032510689127096e-09	-1.00325106891271e-08	-3.1903383991424265e-07	-5.894100029862197e-06	-4.013004275650764e-09	-4.5647923635528437e-07	-6.0766917244041735e-06	-1.003251068912695e-09	-5.768693646248116e-07	-5.216905558346033e-08	-1.0032510689126974e-09	-4.182553706297042e-06	-3.0298182281163514e-07	-1.0032510689127065e-09	-2.006502137825413e-09	0.0	-2.006502137825384e-09	-5.016255344563557e-09	-1.0032510689126885e-09	0.0	-7.022757482389001e-09	-4.8156051307809746e-08	-2.608452779173017e-08	0.0	-6.019506413476177e-09	0.0	-1.6302829869831465e-06	-6.270319180704414e-07	-2.0767297126493167e-07	-1.6280758346315265e-05	-1.0032510689127067e-09	-5.1165804514548104e-08	0.0	0.0	0.0	0.0	0.0	0.0	0.0	0.0	-7.139134606382886e-06	0.0	-5.0162553445634486e-08	0.0	0.0	-4.013004275650785e-09	-1.3042263895865106e-08	0.0
5x70_G.S6.04	-6.739697359374282e-08	-7.48855262152703e-09	-7.488552621527017e-08	-2.3813597336455608e-06	-4.399524665147047e-05	-2.9954210486108204e-08	-3.4072914427947207e-06	-4.5358163228589406e-05	-7.488552621527074e-09	-4.305917757377991e-06	-3.8940473631939686e-07	-7.48855262152711e-09	-3.1219775879146054e-05	-2.2615428917011672e-06	-7.488552621527063e-09	-1.4977105243054125e-08	0.0	-1.4977105243054085e-08	-3.744276310763513e-08	-7.488552621527168e-09	0.0	-5.241986835068903e-08	-3.5945052583329387e-07	-1.947023681596986e-07	0.0	-4.4931315729161204e-08	0.0	-1.2168898009981439e-05	-4.680345388454393e-06	-1.5501303926560835e-06	-0.00012152423194213913	-7.488552621527058e-09	-3.819161836978783e-07	0.0	0.0	0.0	0.0	0.0	0.0	0.0	0.0	-5.32885404547865e-05	0.0	-3.744276310763459e-07	0.0	0.0	-2.995421048610821e-08	-9.735118407984903e-08	0.0
5x70_G.h4s6.04	0.0	0.0	0.0	0.0	-2.689166261308716e-08	0.0	-5.68862093738386e-09	-2.7615668914208974e-07	-4.385926742722906e-06	0.0	0.0	0.0	0.0	0.0	0.0	0.0	0.0	0.0	-5.171473579439846e-09	0.0	0.0	0.0	0.0	0.0	-2.06858943177593e-09	0.0	-1.5514420738319664e-09	0.0	0.0	0.0	0.0	0.0	0.0	0.0	-8.636360877664585e-08	-5.4300472584118766e-08	0.0	0.0	0.0	0.0	0.0	-2.0685894317759224e-09	-1.0342947158879726e-09	0.0	0.0	-2.068589431775921e-09	0.0	0.0	0.0
5x70_G.h4s6.08	-1.0641627409538367e-08	-1.1824030455042574e-09	-1.1824030455042597e-08	-3.760041684703597e-07	-6.960960112397739e-06	-4.729612182017034e-09	-5.410273168710511e-07	-7.30909881416182e-06	-2.3403433324977563e-06	-6.798817511649458e-07	-6.148495836622173e-08	-1.1824030455042598e-09	-4.9294382967072545e-06	-3.5708571974228537e-07	-1.182403045504259e-09	-2.3648060910085176e-09	0.0	-2.364806091008527e-09	-8.670134469889227e-09	-1.1824030455042613e-09	0.0	-8.276821318529801e-09	-5.6755346184204075e-08	-3.074247918311083e-08	-1.1032476969471675e-09	-7.094418273025708e-09	-8.274357727103783e-10	-1.9214049489444406e-06	-7.390019034401618e-07	-2.447574304193819e-07	-1.9188036622443064e-05	-1.1824030455042586e-09	-6.030255532071683e-08	0.0	-4.606059134754442e-08	-2.8960252044863626e-08	0.0	0.0	0.0	0.0	0.0	-8.415083319505277e-06	-5.516238484735846e-10	-5.912015227521219e-08	0.0	-1.1032476969471696e-09	-4.729612182017041e-09	-1.5371239591555508e-08	0.0
5x70_G.h4s6.09	0.0	0.0	0.0	0.0	-3.5855550150782604e-09	0.0	-7.584827916511892e-10	-3.6820891885611524e-08	-5.847902323630691e-07	0.0	0.0	0.0	0.0	0.0	0.0	0.0	0.0	0.0	-6.895298105919735e-10	0.0	0.0	0.0	0.0	0.0	-2.758119242367913e-10	0.0	-2.068589431775949e-10	0.0	0.0	0.0	0.0	0.0	0.0	0.0	-1.1515147836886085e-08	-7.240063011215821e-09	0.0	0.0	0.0	0.0	0.0	-2.758119242367908e-10	-1.3790596211839586e-10	0.0	0.0	-2.7581192423679177e-10	0.0	0.0	0.0
5x70_G.h4s6.12	-1.4092094478691585e-07	-1.565788275410184e-08	-1.5657882754101789e-07	-4.9792067158043895e-06	-9.199006118034775e-05	-6.263153101640722e-08	-7.124336653116275e-06	-8.462727324638994e-05	-1.565788275410171e-08	1.2092400115976861e-06	-8.142099032132951e-07	-1.5657882754101653e-08	-6.18735390034487e-05	-4.728680591738774e-06	-1.5657882754101772e-08	-3.1315765508203544e-08	0.0	-3.131576550820359e-08	-7.828941377051044e-08	-1.565788275410154e-08	0.0	-1.0960517927871253e-07	-7.515783721968864e-07	-4.0710495160664754e-07	0.0	-9.39472965246118e-08	0.0	-8.42318848340515e-06	0.00010255157182595445	-3.241181730099096e-06	-0.00010431245660387342	-1.5657882754101782e-08	-7.985520204591924e-07	0.0	0.0	0.0	0.0	0.0	0.0	0.0	0.0	-0.00011142149367818895	0.0	2.6212800606969695e-06	0.0	0.0	-6.263153101640731e-08	-2.0355247580332409e-07	0.0
5x70_G.h4s6.20	0.0	0.0	0.0	0.0	-2.653310711157942e-07	0.0	-5.612772658218743e-08	-2.724745999535271e-06	-4.327447719486657e-05	0.0	0.0	0.0	0.0	0.0	0.0	0.0	0.0	0.0	-5.102520598380661e-08	0.0	0.0	0.0	0.0	0.0	-2.0410082393522754e-08	0.0	-1.5307561795142057e-08	0.0	1.2772001394072995e-05	0.0	0.0	0.0	0.0	0.0	-8.521209399295697e-07	-5.357646628299705e-07	-1.055869249419392e-07	-7.391084745935684e-07	-7.707845520761495e-06	-5.279346247096876e-06	-0.0001566909966138338	-2.0410082393522847e-08	-1.0205041196761405e-08	0.0	0.0	-2.041008239352261e-08	0.0	0.0	-2.1117384988387562e-07
5x70_G.hgh4.13	0.0	0.0	0.0	0.0	0.0	0.0	0.0	0.0	0.0	0.0	0.0	0.0	0.0	0.0	0.0	0.0	0.0	0.0	0.0	0.0	0.0	0.0	0.0	0.0	0.0	0.0	0.0	0.0	0.0	0.0	0.0	0.0	0.0	0.0	0.0	0.0	0.0	0.0	0.0	0.0	0.0	0.0	0.0	0.0	0.0	0.0	0.0	0.0	0.0
5x71_G.H4.04	-3.224735578648022e-10	-3.5830395318310553e-11	-3.583039531831064e-10	-1.1394065711222907e-08	-2.1050357249508194e-07	-1.4332158127324167e-10	-1.6302829869831632e-08	-2.1702470444300682e-07	-3.583039531831031e-11	-2.0602477308028664e-08	-1.8631805565521497e-09	-3.583039531831016e-11	-1.4937691808203606e-07	-1.0820779386129826e-08	-3.5830395318310405e-11	-7.16607906366208e-11	0.0	-7.166079063662087e-11	-1.7915197659155511e-10	-3.58303953183099e-11	0.0	-2.508127672281759e-10	-1.719858975278914e-09	-9.31590278276075e-10	0.0	-2.1498237190986039e-10	0.0	-5.822439239225617e-08	-2.2393997073943975e-08	-7.416891830890285e-09	-5.814556552255456e-07	-3.583039531831042e-11	-1.8273501612338321e-09	0.0	0.0	0.0	0.0	0.0	0.0	0.0	0.0	-2.549690930851022e-07	0.0	-1.7915197659155168e-09	0.0	0.0	-1.4332158127324196e-10	-4.657951391380372e-10	0.0
5x71_G.H4.08	-1.2898942314592062e-09	-1.4332158127324374e-10	-1.433215812732422e-09	-4.557626284489176e-08	2.562159908421769e-06	-5.732863250929723e-10	-6.52113194793262e-08	2.5360753806300593e-06	-1.4332158127324276e-10	-8.240990923211482e-08	-7.452722226208681e-09	-1.4332158127324216e-10	-5.975076723281469e-07	-4.328311754451946e-08	-1.4332158127324314e-10	-2.8664316254648624e-10	0.0	-2.8664316254648655e-10	-7.166079063662187e-10	-1.4332158127324113e-10	0.0	-1.00325106891271e-09	-6.8794359011156085e-09	-3.726361113104343e-09	0.0	-8.599294876394389e-10	0.0	-2.3289756956902278e-07	-8.957598829577656e-08	-2.9667567323561612e-08	-2.3258226209021787e-06	-1.433215812732432e-10	-7.309400644935368e-09	0.0	0.0	0.0	0.0	0.0	0.0	0.0	0.0	9.192646222865827e-06	0.0	-7.166079063662131e-09	0.0	0.0	-5.732863250929739e-10	-1.86318055655217e-09	0.0
5x71_G.H4.12	-3.9986721175234884e-08	-4.442969019470539e-09	-4.442969019470543e-08	-1.4128641481916628e-06	0.00012359337564243385	-1.777187607788253e-08	-2.0401337322545454e-06	0.00018664979929720017	-1.433180366191459e-05	-2.5547071861955705e-06	-2.310343890124692e-07	-4.442969019470568e-09	-1.8522737842172756e-05	-1.3417766438800995e-06	-4.442969019470539e-09	-8.885938038941079e-09	0.0	-8.885938038941141e-09	-3.9108325456856176e-08	-4.442969019470596e-09	0.0	-3.1100783136293863e-08	-2.132625129345838e-07	-1.1551719450623463e-07	-6.757392143801538e-09	-2.6657814116822728e-08	-5.068044107851043e-09	-7.219824656639664e-06	-2.7768556371691228e-06	-9.196945870304065e-07	-7.210050124796821e-05	-4.442969019470542e-09	-2.2659141999299992e-07	0.0	-2.8212112200370744e-07	-1.7738154377478795e-07	0.0	0.0	0.0	0.0	0.0	0.00023049848834226638	-3.3786960719007986e-09	-2.221484509735268e-07	0.0	-6.757392143801452e-09	-1.7771876077882392e-08	-5.775859725311709e-08	0.0
5x71_G.H4.13	-1.5478730777510497e-08	-1.7198589752789178e-09	-1.7198589752789364e-08	-5.469151541386911e-07	5.797931248827793e-05	3.3972947625009695e-06	-7.82535833751907e-07	9.511221433719916e-05	-1.7198589752788856e-09	-9.889189107853884e-07	-8.943266671450305e-08	-1.7198589752789003e-09	-7.170092067937809e-06	-5.193974105342377e-07	-1.7198589752789172e-09	-3.4397179505578344e-09	0.0	-3.4397179505577993e-09	-8.59929487639472e-09	-1.7198589752788868e-09	0.0	-1.2039012826952435e-08	-8.255323081338972e-08	-4.4716333357251404e-08	0.0	-1.0319153851673555e-08	0.0	-2.794770834828234e-06	-1.0749118595493322e-06	-3.560108078827343e-07	-2.7909871450826394e-05	-1.7198589752789158e-09	-8.771280773922519e-08	0.0	0.0	0.0	0.0	0.0	0.0	0.0	0.0	0.00011712010307119244	0.0	-8.599294876394609e-08	0.0	0.0	-6.879435901115552e-09	-2.2358166678625745e-08	0.0
5x71_G.H4.16	-1.3553563637057328e-06	-1.505951515228609e-07	-1.5059515152285882e-06	0.0001087027549422263	0.0061652387777476345	1.3014316187517076e-05	0.0007511524934952753	0.005363615149502049	-0.0005650579596142413	-8.659221212564469e-05	-7.830947879188658e-06	-1.5059515152286187e-07	-0.0006278311866988044	-4.547973575990336e-05	-1.505951515228612e-07	-3.011903030457224e-07	0.0	-3.0119030304572506e-07	-1.4190615546461512e-06	-1.5059515152286235e-07	0.0	-1.0541660606600315e-06	-7.22856727309729e-06	-3.9154739395943305e-06	-2.6643431881273937e-07	-9.035709091371768e-07	-1.998257391095522e-07	-0.00024471712122464846	-9.412196970178689e-05	-3.1173196365232134e-05	-0.0024438581189129747	-1.505951515228612e-07	-7.680352727665936e-06	0.0	-1.1123632810432105e-05	-6.993900868834344e-06	0.0	0.0	0.0	0.0	0.0	0.009858901818513583	-1.3321715940636958e-07	-7.529757576143115e-06	0.0	-2.6643431881273947e-07	-6.023806060914487e-07	-1.957736969797158e-06	0.0
5x71_G.H5.05	-3.643951203872203e-08	-4.048834670969104e-09	-4.0488346709691e-08	-1.2875294253681733e-06	-2.3786903691943667e-05	-1.6195338683876345e-08	-1.8422197752909954e-06	-2.4523791602059946e-05	-4.0488346709690995e-09	-2.328079935807257e-06	-2.1053940289039628e-07	-4.0488346709690846e-09	-1.6879591743270217e-05	-1.2227480706326909e-06	-4.048834670969095e-09	-8.09766934193819e-09	0.0	-8.097669341938138e-09	-2.0244173354845582e-08	-4.048834670969079e-09	0.0	-2.834184269678394e-08	-1.9434406420651765e-07	-1.0526970144519812e-07	0.0	-2.429300802581463e-08	0.0	-6.579356340324815e-06	-2.530521669355744e-06	-8.381087768906135e-07	-6.57044890404868e-05	-4.048834670969096e-09	-2.064905682194229e-07	0.0	0.0	0.0	0.0	0.0	0.0	0.0	0.0	-2.881150751861623e-05	0.0	-2.0244173354845335e-07	0.0	0.0	-1.6195338683876322e-08	-5.263485072259917e-08	0.0
5x71_G.H5.06	-7.803860100328198e-08	-8.670955667031219e-09	-8.670955667031262e-08	-2.757363902115912e-06	-5.125560060762722e-05	-3.468382266812588e-08	-4.0116520727686585e-06	-5.5741806515199745e-05	-5.117781628743569e-05	-4.985799508543038e-06	-4.508896946856315e-07	-8.670955667031317e-09	-3.6149214175852945e-05	-2.6186286114434026e-06	-8.67095566703124e-09	-1.7341911334062474e-08	0.0	-1.7341911334062706e-08	-1.0368863676195638e-07	-8.670955667031384e-09	0.0	-6.069668966921883e-08	-4.1620587201749907e-07	-2.2544484734281622e-07	-2.4133543370719378e-08	-5.2025734002186735e-08	-1.810015752803952e-08	-1.4090302958925646e-05	-5.419347291894577e-06	-1.7948878230754738e-06	-0.0001407122685645841	-8.67095566703124e-09	-4.422187390185939e-07	0.0	-1.0075754357275177e-06	-6.335055134813692e-07	0.0	0.0	0.0	0.0	0.0	-6.172665406996647e-05	-1.2066771685359669e-08	-4.3354778335155527e-07	0.0	-2.413354337071926e-08	-3.468382266812557e-08	-1.1272242367140834e-07	0.0
5x71_G.H5.09	-8.048940004305319e-06	-8.943266671450406e-07	-8.943266671450356e-06	-0.00028099170595372215	-0.004147812554996457	-3.5773066685801723e-06	-0.0004069186335509854	-0.004385471840781664	-8.943266671450399e-07	-0.0005142378336084021	-4.650498669154181e-05	-8.943266671450404e-07	-0.003728447875327662	-0.0002700866534778017	-8.943266671450406e-07	-1.7886533342900813e-06	0.0	-1.7886533342900824e-06	-4.471633335725151e-06	-8.943266671450408e-07	0.0	-6.260286670015279e-06	-4.2927680022962105e-05	-2.325249334577095e-05	0.0	-5.3659600028703055e-06	0.0	-0.0014532808341106826	-0.0005589541669656536	-0.0001851256200990214	-0.014513133154429675	-8.943266671450406e-07	-4.5610660024397175e-05	0.0	0.0	0.0	0.0	0.0	0.0	0.0	0.0	-0.005216821858542593	0.0	-4.4716333357252e-05	0.0	0.0	-3.5773066685801702e-06	-1.1626246672885482e-05	0.0
5x71_G.H5.10	-3.5472091365127584e-09	-3.941343485014193e-10	-3.94134348501419e-09	-1.253347228234502e-07	-2.1562923876896475e-06	-1.5765373940056905e-09	-8.657580550124699e-07	-2.20934821117438e-05	0.0007337130731842543	-2.2662725038831817e-07	-2.0494986122074042e-08	-3.9413434850141824e-10	-1.6431460989024115e-06	-1.1902857324742871e-07	-3.941343485014186e-10	-7.882686970028372e-10	0.0	-7.882686970028423e-10	-6.259951503282378e-07	-3.9413434850141757e-10	0.0	-2.7589404395099392e-09	-1.891844872806813e-08	-1.0247493061037072e-08	-2.496097914342922e-07	-2.3648060910085077e-09	-1.8720734357572508e-07	-6.404683163148051e-07	-2.4633396781338663e-07	-8.158581013979346e-08	-6.396012207481003e-06	-3.941343485014187e-10	-2.0100851773572484e-08	0.0	-1.042120879238201e-05	-6.552257025150119e-06	0.0	0.0	0.0	0.0	0.0	-3.054269815370313e-06	-1.2480489571714712e-07	-1.970671742507098e-08	0.0	-2.496097914342915e-07	-1.5765373940056885e-09	-5.1237465305185255e-09	0.0
5x71_G.H5.12	-1.4833783661780609e-08	-1.6481981846423065e-09	-1.6481981846423145e-08	-5.241270227162435e-07	-9.846307087959422e-06	-6.592792738569301e-09	-7.844411410323726e-07	-1.1658486985173637e-05	4.1473880197338546e-05	-9.477139561693151e-07	-8.570630560139991e-08	-1.6481981846423156e-09	-6.8713382317737875e-06	-4.977558517619708e-07	-1.6481981846423077e-09	-3.2963963692846154e-09	0.0	-3.296396369284636e-09	-3.9614597305147055e-08	-1.6481981846423234e-09	0.0	-1.153738729249614e-08	-7.911351286283087e-08	-4.285315280070012e-08	-1.2549442552773714e-08	-9.88918910785372e-09	-9.412081914580411e-09	-2.6783220500437196e-06	-1.0301238654014336e-06	-3.411770242209531e-07	-2.674696014037552e-05	-1.648198184642308e-09	-8.405810741675726e-08	0.0	-5.239392265783338e-07	-3.2942286701031566e-07	0.0	0.0	0.0	0.0	0.0	-8.33695352606535e-06	-6.2747212763868634e-09	-8.24099092321145e-08	0.0	-1.2549442552773654e-08	-6.592792738569288e-09	-2.1426576400349872e-08	0.0
5x71_G.H5.13	-8.728714264284224e-06	-9.698571404760467e-07	-9.698571404760343e-06	0.0001647656429065086	0.0020951192600342223	-3.879428561904118e-06	0.00017282986751973207	0.00141635360816288	0.014983581905088653	-0.0005576678557737191	-5.0432571304754136e-05	-9.69857140476047e-07	-0.004043334418644615	-0.00029289685642376313	-9.698571404760496e-07	-1.9397142809520993e-06	0.0	-1.9397142809520696e-06	1.4958492401590888e-05	-9.698571404760463e-07	0.0	-6.788999983332307e-06	-4.655314274285024e-05	-2.521628565237707e-05	7.923111241588249e-06	1.4605902347556259e-05	2.5381592327890934e-06	-0.0015760178532735567	-0.0006061639804779927	-0.0002007604280785409	-0.015738841675645123	-9.698571404760486e-07	-4.946271416427802e-05	0.0	0.0002933439781538877	0.00020117332169488792	-4.08460057802472e-10	-2.859220404617303e-09	-2.981758421958068e-08	-2.04230028901233e-08	-6.061547257788608e-07	0.0008543201751772076	3.961555620794093e-06	-4.849285702380141e-05	0.0	1.1147628447840107e-06	-3.879428561904124e-06	-1.2608142826188565e-05	-8.16920115604931e-10
5x71_G.H5.16	0.0	0.0	0.0	0.0	-1.7927775075390593e-09	0.0	-3.792413958255949e-10	-1.8410445942805782e-08	3.111779082220621e-06	0.0	0.0	0.0	0.0	0.0	0.0	0.0	0.0	0.0	-3.447649052959995e-10	0.0	0.0	0.0	0.0	0.0	-1.3790596211839247e-10	0.0	-1.0342947158879569e-10	0.0	0.0	0.0	0.0	0.0	0.0	0.0	-5.757573918443086e-09	-3.6200315056077986e-09	0.0	0.0	0.0	0.0	0.0	-1.3790596211839584e-10	-6.895298105919635e-11	0.0	0.0	-1.3790596211839328e-10	0.0	0.0	0.0
5x71_G.H5.17	-1.3221415872456777e-08	-1.4690462080507436e-09	-1.4690462080507353e-08	6.341191702644107e-06	9.284421496241372e-05	-5.8761848322030405e-09	4.693057494085338e-06	0.00024209304466871396	0.0011754672354974563	-8.447015696291883e-07	-7.639040281863893e-08	-1.4690462080507436e-09	-6.124453641363591e-06	-4.4365195483132406e-07	-1.4690462080507411e-09	-2.9380924161014822e-09	0.0	-2.9380924161015108e-09	6.41407351255026e-06	-1.4690462080507411e-09	0.0	-1.028332345635532e-08	-7.051421798643585e-08	-3.8195201409319606e-08	-4.239780899368005e-06	-8.814277248304477e-09	3.6285127222782095e-06	-2.3872000880824672e-06	-9.186984934421212e-07	-3.0409256506650697e-07	-2.3839681864247434e-05	-1.469046208050742e-09	-7.492135661058809e-08	0.0	-8.50981491917587e-05	-2.6189893648357913e-05	-6.807667630041248e-11	-4.765367341028765e-10	-4.969597369930021e-09	-3.4038338150206137e-09	-1.0102578762981062e-07	4.658162185538003e-05	-2.1198904496840035e-06	-7.345231040253696e-08	0.0	-4.239780899368022e-06	-5.876184832203035e-09	-1.9097600704659813e-08	-1.3615335260082218e-10
5x71_G.H5.26	0.0	0.0	0.0	0.0	0.0	0.0	0.0	0.0	0.0	0.0	0.0	0.0	0.0	0.0	0.0	0.0	0.0	0.0	0.0	0.0	0.0	0.0	0.0	0.0	0.0	0.0	0.0	0.0	1.5909315021378117e-05	0.0	0.0	0.0	0.0	0.0	0.0	0.0	-1.3894449632914136e-07	-9.726114743039967e-07	-1.0142948232027072e-05	-6.947224816457026e-06	-0.00020619363255244485	0.0	0.0	0.0	0.0	0.0	0.0	0.0	-2.778889926582816e-07
5x71_G.S6.01	-5.523972046223951e-07	-6.137746718026674e-08	-6.137746718026702e-07	7.239466879353088e-05	0.0023797676100296133	-2.455098687210645e-07	0.000591632956542159	0.0012520277739269117	-6.137746718026675e-08	-3.529204362865291e-05	-3.191628293373896e-06	-6.137746718026666e-08	-0.00025588266067453247	-1.8535995088440522e-05	-6.137746718026666e-08	-1.2275493436053332e-07	0.0	-1.2275493436053302e-07	-3.0688733590133314e-07	-6.13774671802666e-08	0.0	-4.296422702618641e-07	-2.946118424652776e-06	-1.595814146686944e-06	0.0	-3.682648030815944e-07	0.0	-9.973838416793268e-05	-3.836091698766617e-05	-1.2705135706315208e-05	-0.0009960335374013633	-6.137746718026668e-08	-3.1302508261935886e-06	0.0	0.0	0.0	0.0	0.0	0.0	0.0	0.0	0.003842284910936686	0.0	-3.0688733590133374e-06	0.0	0.0	-2.4550986872106504e-07	-7.979070733434776e-07	0.0
5x71_G.S6.02	-1.2157253131502961e-06	-1.3508059035003182e-07	-1.3508059035003229e-06	0.00011704055959358698	0.003453567605621416	2.8638518370019235e-06	0.0006237581669486234	0.0020564432350707964	-0.000500061845232709	-7.767133945126917e-05	-7.024190698201757e-06	-1.3508059035003225e-07	-0.0005631509811692833	-4.079433828571014e-05	-1.350805903500315e-07	-2.70161180700063e-07	0.0	-2.701611807000676e-07	-2.8784506965916033e-06	-1.3508059035003283e-07	0.0	-9.455641324502152e-07	-6.4838683368014975e-06	-3.5120953491008733e-06	-8.812190979365697e-07	-8.104835421002064e-07	-6.609143234524312e-07	-0.0002195059593188009	-8.44253689687692e-05	-2.7961682202456773e-05	-0.0021920878202003236	-1.3508059035003164e-07	-6.8891101078516605e-06	0.0	-3.679089733885155e-05	-2.3132001320834465e-05	0.0	0.0	0.0	0.0	0.0	0.004933915011603622	-4.4060954896828505e-07	-6.754029517501704e-06	0.0	-8.812190979365541e-07	-5.403223614001358e-07	-1.7560476745504411e-06	0.0
5x71_G.S6.03	-1.9670887029752815e-08	-2.1856541144169527e-09	-2.185654114416953e-08	-6.950380083845963e-07	-1.30199956729538e-05	-8.742616457667768e-09	-1.0323967616422855e-06	-1.5079551565304391e-05	-2.9241697272266994e-05	-1.2567511157897466e-06	-1.1365401394968357e-07	-2.1856541144169427e-09	-9.111992003004307e-06	-6.600675425539196e-07	-2.1856541144169514e-09	-4.371308228833903e-09	0.0	-4.371308228833881e-09	-4.540476110168393e-08	-2.185654114416937e-09	0.0	-1.5299578800918623e-08	-1.0491139749201484e-07	-5.682700697484181e-08	-1.3790596211839426e-08	-1.3113924686501873e-08	-1.0342947158879659e-08	-3.5516879359275373e-06	-1.3660338215105966e-06	-4.5243040168431e-07	-3.546879496875875e-05	-2.185654114416951e-09	-1.1146835983526401e-07	0.0	-5.757573918443155e-07	-3.6200315056078513e-07	0.0	0.0	0.0	0.0	0.0	-1.556690527440306e-05	-6.895298105919729e-09	-1.0928270572084926e-07	0.0	-1.3790596211839503e-08	-8.742616457667761e-09	-2.8413503487421006e-08	0.0
5x71_G.S6.04	-2.0315834145482254e-08	-2.2573149050535903e-09	-2.257314905053604e-08	-7.178261398070289e-07	-1.535927475101036e-05	-9.029259620214398e-09	-1.4707907149153588e-06	-3.5212778132992314e-05	-0.0003421045432473029	-1.2979560704058239e-06	-1.1738037506278497e-07	-2.257314905053584e-09	-9.410745839168407e-06	-6.817091013261835e-07	-2.2573149050535858e-09	-4.5146298101071715e-09	0.0	-4.5146298101072195e-09	-4.1466151372157e-07	-2.25731490505358e-09	0.0	-1.5801204335375104e-08	-1.083511154425725e-07	-5.869018753139233e-08	-1.6134997567852502e-07	-1.3543889430321592e-08	-1.210124817588936e-07	-3.668136720712063e-06	-1.4108218156585058e-06	-4.6726418534608967e-07	-3.663170627920959e-05	-2.257314905053587e-09	-1.1512306015773175e-07	0.0	-6.736361484578417e-06	-4.235436861561154e-06	0.0	0.0	0.0	0.0	0.0	-1.622440284003978e-05	-8.067498783926235e-08	-1.1286574525268001e-07	0.0	-1.6134997567852513e-07	-9.029259620214413e-09	-2.934509376569607e-08	0.0
5x71_G.h4s6.02	0.0	0.0	0.0	0.0	0.0	0.0	0.0	0.0	0.0	0.0	0.0	0.0	0.0	0.0	0.0	0.0	0.0	0.0	0.0	0.0	0.0	0.0	0.0	0.0	0.0	0.0	0.0	0.0	0.0	0.0	0.0	0.0	0.0	0.0	0.0	0.0	0.0	0.0	0.0	0.0	0.0	0.0	0.0	0.0	0.0	0.0	0.0	0.0	0.0
5x71_G.h4s6.03	0.0	0.0	0.0	0.0	-3.7486977682643617e-06	0.0	-7.929937586712934e-07	-3.8496242466407756e-05	-0.0006113981879355758	0.0	0.0	0.0	0.0	0.0	0.0	0.0	0.0	0.0	-7.209034169739089e-07	0.0	0.0	0.0	0.0	0.0	-2.883613667895636e-07	0.0	-2.1627102509217066e-07	0.0	0.0	0.0	0.0	0.0	0.0	0.0	-1.2039087063464478e-05	-7.569485878226114e-06	0.0	0.0	0.0	0.0	0.0	-2.883613667895635e-07	-1.4418068339478125e-07	0.0	0.0	-2.88361366789564e-07	0.0	0.0	0.0
5x71_G.h4s6.04	0.0	0.0	0.0	0.0	-2.0616941336700515e-07	0.0	-4.361276051994254e-08	-2.1172012834226706e-06	-3.362543836087593e-05	0.0	0.0	0.0	0.0	0.0	0.0	0.0	0.0	0.0	-3.9647964109039465e-08	0.0	0.0	0.0	0.0	0.0	-1.5859185643615476e-08	0.0	-1.18943892327118e-08	0.0	0.0	0.0	0.0	0.0	0.0	0.0	-6.621210006209471e-07	-4.1630362314490775e-07	0.0	0.0	0.0	0.0	0.0	-1.5859185643615483e-08	-7.929592821807788e-09	0.0	0.0	-1.585918564361554e-08	0.0	0.0	0.0
5x71_G.h4s6.08	-4.7081139448260924e-08	-5.231237716473408e-09	-5.2312377164734134e-08	-1.6635335938385264e-06	-3.143091203471434e-05	-2.0924950865894006e-08	-2.527738063971528e-06	-3.54430961220285e-05	-0.00011374693143233109	-3.007961686972172e-06	-2.720243612566155e-07	-5.23123771647344e-09	-2.1809030039977563e-05	-1.579833790374971e-06	-5.231237716473416e-09	-1.0462475432946833e-08	0.0	-1.0462475432946899e-08	-1.6026973674250827e-07	-5.231237716473468e-09	0.0	-3.6618664015313877e-08	-2.5109941039072253e-07	-1.3601218062830805e-07	-5.364541926405608e-08	-3.138742629884005e-08	-4.023406444804256e-08	-8.500761289269293e-06	-3.2695235727958334e-06	-1.0828662073099878e-06	-8.489252566293068e-05	-5.231237716473417e-09	-2.6679312354014187e-07	0.0	-2.2396962542743625e-06	-1.4081922556814597e-06	0.0	0.0	0.0	0.0	0.0	-2.706661041448217e-05	-2.6822709632028107e-08	-2.615618858236728e-07	0.0	-5.3645419264056314e-08	-2.092495086589388e-08	-6.800609031415387e-08	0.0
5x71_G.h4s6.09	-3.224735578648028e-10	-3.58303953183104e-11	-3.583039531831062e-10	-1.1394065711222934e-08	-3.700607706660661e-07	-1.4332158127324087e-10	-5.005531409830904e-08	1.5486198050493162e-06	-2.6023201170551464e-05	-2.060247730802863e-08	-1.8631805565521385e-09	-3.583039531831001e-11	-1.4937691808203567e-07	-1.0820779386129798e-08	-3.583039531831025e-11	-7.166079063662049e-11	0.0	-7.166079063662056e-11	-3.086322854793496e-08	-3.5830395318309746e-11	0.0	-2.5081276722817553e-10	-1.7198589752789176e-09	-9.315902782760699e-10	-1.2273630628537158e-08	-2.149823719098615e-10	-9.20522297140295e-09	-5.822439239225624e-08	-2.239399707394397e-08	-7.416891830890264e-09	-5.814556552255454e-07	-3.583039531831027e-11	-1.827350161233826e-09	0.0	-5.124240787414349e-07	-3.2218280399910775e-07	0.0	0.0	0.0	0.0	0.0	6.541105673090531e-06	-6.136815314268558e-09	-1.791519765915518e-09	0.0	-1.2273630628537221e-08	-1.433215812732413e-10	-4.657951391380345e-10	0.0
5x71_G.h4s6.11	0.0	0.0	0.0	0.0	0.0	0.0	0.0	0.0	0.0	0.0	0.0	0.0	0.0	0.0	0.0	0.0	0.0	0.0	0.0	0.0	0.0	0.0	0.0	0.0	0.0	0.0	0.0	0.0	-3.267680462419892e-09	0.0	0.0	0.0	0.0	0.0	0.0	0.0	-4.0846005780247384e-10	-2.8592204046172846e-09	-2.9817584219580794e-08	-2.042300289012333e-08	-6.06154725778856e-07	0.0	0.0	0.0	0.0	0.0	0.0	0.0	-8.169201156049347e-10
5x71_G.h4s6.12	-2.0009484265510948e-06	-2.2232760295011968e-07	-2.2232760295011874e-06	3.4829222412326744e-05	0.003017126564638701	1.272738638180796e-05	-7.052149155668556e-05	0.0035928184708125836	-2.22327602950116e-07	-0.0001278383716963197	-1.156103535340629e-05	-2.2232760295011674e-07	-0.0009268837766990457	-6.714293609093658e-05	-2.2232760295011904e-07	-4.446552059002381e-07	0.0	-4.4465520590023073e-07	-1.1116380147505922e-06	-2.2232760295011452e-07	0.0	-1.5562932206508131e-06	-1.0671724941605694e-05	-5.780517676703126e-06	0.0	-1.3339656177007397e-06	0.0	-0.000361282354793944	-0.00013896836717908307	-4.602181381067456e-05	-0.0036079323406745414	-2.2232760295011902e-07	-1.1338707750455965e-05	0.0	0.0	0.0	-1.7019169075103203e-09	-1.191341835257185e-08	-1.242399342482497e-07	-8.509584537551354e-08	-2.5256446907452976e-06	0.005740295478169776	0.0	-1.1116380147505964e-05	0.0	0.0	-8.893104118004663e-07	-2.8902588383515725e-06	-3.4038338150206133e-09
5x71_G.h4s6.20	0.0	0.0	0.0	0.0	-6.018354092808869e-06	0.0	-1.2731133657865154e-06	-6.180386702999912e-05	-0.0009815704050213838	0.0	0.0	0.0	0.0	0.0	0.0	0.0	0.0	0.0	-1.1573757870786382e-06	0.0	0.0	0.0	0.0	0.0	-4.6295031483145106e-07	0.0	-3.472127361235949e-07	0.0	-1.3070721849679476e-08	0.0	0.0	0.0	0.0	0.0	-1.932817564421329e-05	-1.2152445764325542e-05	-1.633840231209887e-09	-1.1436881618469188e-08	-1.1927033687832286e-07	-8.169201156049312e-08	-2.4246189031154333e-06	-4.629503148314568e-07	-2.3147515741572553e-07	0.0	0.0	-4.6295031483145223e-07	0.0	0.0	-3.2676804624197225e-09
5x71_G.hgh4.13	0.0	0.0	0.0	0.0	-1.2549442552773725e-08	0.0	-2.6546897707791227e-09	-1.2887312159963996e-07	-2.046765813270749e-06	0.0	0.0	0.0	0.0	0.0	0.0	0.0	0.0	0.0	-2.413354337071917e-09	0.0	0.0	0.0	0.0	0.0	-9.65341734828755e-10	0.0	-7.240063011215861e-10	0.0	0.0	0.0	0.0	0.0	0.0	0.0	-4.030301742910086e-08	-2.534022053925575e-08	0.0	0.0	0.0	0.0	0.0	-9.653417348287646e-10	-4.826708674143778e-10	0.0	0.0	-9.653417348287658e-10	0.0	0.0	0.0
5x71_G.hgh4.14	0.0	0.0	0.0	0.0	-7.35038778091056e-08	0.0	-1.5548897228849224e-08	-7.548282836550368e-07	-1.1988199763442539e-05	0.0	0.0	0.0	0.0	0.0	0.0	0.0	0.0	0.0	-1.4135361117135806e-08	0.0	0.0	0.0	0.0	0.0	-5.654144446854211e-09	0.0	-4.240608335140667e-09	0.0	0.0	0.0	0.0	0.0	0.0	0.0	-2.3606053065616405e-07	-1.4842129172992588e-07	0.0	0.0	0.0	0.0	0.0	-5.654144446854242e-09	-2.8270722234270992e-09	0.0	0.0	-5.654144446854247e-09	0.0	0.0	0.0
5x71_G.hgh4.15	0.0	0.0	0.0	0.0	-1.0039554042219124e-07	0.0	-2.1237518166232962e-08	-1.0309849727971237e-06	-1.6374126506165755e-05	0.0	0.0	0.0	0.0	0.0	0.0	0.0	0.0	0.0	-1.9306834696575483e-08	0.0	0.0	0.0	0.0	0.0	-7.72273387863015e-09	0.0	-5.7920504089726715e-09	0.0	0.0	0.0	0.0	0.0	0.0	0.0	-3.2242413943280803e-07	-2.02721764314043e-07	0.0	0.0	0.0	0.0	0.0	-7.722733878630112e-09	-3.861366939315077e-09	0.0	0.0	-7.722733878630211e-09	0.0	0.0	0.0
5x72_G.H4.01	0.0	0.0	0.0	0.0	0.0	0.0	0.0	0.0	0.0	0.0	0.0	0.0	0.0	0.0	0.0	0.0	0.0	0.0	0.0	0.0	0.0	0.0	0.0	0.0	0.0	0.0	0.0	0.0	-2.7230670520165264e-10	0.0	0.0	0.0	0.0	0.0	0.0	0.0	-3.403833815020635e-11	-2.3826836705143987e-10	-2.4847986849650042e-09	-1.7019169075102804e-09	-5.051289381490546e-08	0.0	0.0	0.0	0.0	0.0	0.0	0.0	-6.807667630041133e-11
5x72_G.H4.05	0.0	0.0	0.0	0.0	0.0	0.0	0.0	0.0	0.0	0.0	0.0	0.0	0.0	0.0	0.0	0.0	0.0	0.0	0.0	0.0	0.0	0.0	0.0	0.0	0.0	0.0	0.0	0.0	-2.723067052016538e-10	0.0	0.0	0.0	0.0	0.0	0.0	0.0	-3.40383381502065e-11	-2.3826836705143997e-10	-2.4847986849649893e-09	-1.7019169075102657e-09	-5.051289381490534e-08	0.0	0.0	0.0	0.0	0.0	0.0	0.0	-6.807667630041162e-11
5x72_G.H4.12	0.0	0.0	0.0	0.0	-1.7927775075391252e-09	0.0	-3.792413958255944e-10	-1.8410445942805762e-08	-2.9239511618153474e-07	0.0	0.0	0.0	0.0	0.0	0.0	0.0	0.0	0.0	-3.4476490529598636e-10	0.0	0.0	0.0	0.0	0.0	-1.379059621183954e-10	0.0	-1.0342947158879708e-10	0.0	0.0	0.0	0.0	0.0	0.0	0.0	-5.7575739184430605e-09	-3.6200315056079057e-09	0.0	0.0	0.0	0.0	0.0	-1.3790596211839594e-10	-6.89529810591978e-11	0.0	0.0	-1.3790596211839565e-10	0.0	0.0	0.0
5x72_G.H4.16	0.0	0.0	0.0	0.0	-1.7927775075391244e-09	0.0	-3.792413958255945e-10	-1.8410445942805762e-08	-2.923951161815348e-07	0.0	0.0	0.0	0.0	0.0	0.0	0.0	0.0	0.0	-3.447649052959863e-10	0.0	0.0	0.0	0.0	0.0	-1.3790596211839537e-10	0.0	-1.0342947158879708e-10	0.0	0.0	0.0	0.0	0.0	0.0	0.0	-5.7575739184430605e-09	-3.620031505607904e-09	0.0	0.0	0.0	0.0	0.0	-1.3790596211839594e-10	-6.89529810591978e-11	0.0	0.0	-1.3790596211839565e-10	0.0	0.0	0.0
5x72_G.H5.13	0.0	0.0	0.0	0.0	0.0	0.0	0.0	0.0	0.0	0.0	0.0	0.0	0.0	0.0	0.0	0.0	0.0	0.0	0.0	0.0	0.0	0.0	0.0	0.0	0.0	0.0	0.0	0.0	-1.851685595371216e-08	0.0	0.0	0.0	0.0	0.0	0.0	0.0	-2.314606994214021e-09	-1.6202248959498115e-08	-1.6896631057762283e-07	-1.1573034971069924e-07	-3.4348767794135787e-06	0.0	0.0	0.0	0.0	0.0	0.0	0.0	-4.6292139884280146e-09
5x72_G.H5.17	0.0	0.0	0.0	0.0	9.947412173629772e-05	0.0	1.855493691461527e-05	0.0008159629620038549	0.012460793945634631	0.0	0.0	0.0	0.0	0.0	0.0	0.0	0.0	0.0	1.2845009506084416e-05	0.0	0.0	0.0	0.0	0.0	9.223012840516151e-06	0.0	3.5130854319851354e-06	0.0	-2.6141443699359e-08	0.0	0.0	0.0	0.0	0.0	0.00020123537937783768	0.00016040390630190274	-3.2676804624197804e-09	-2.2873763236938373e-08	-2.3854067375664603e-07	-1.6338402312098628e-07	-4.849237806230915e-06	-4.393683953092076e-06	-2.1968419765460848e-06	0.0	0.0	-4.393683953092159e-06	0.0	0.0	-6.535360924839456e-09
5x72_G.H5.20	0.0	0.0	0.0	0.0	-2.1513330090469632e-08	0.0	-4.550896749907063e-09	-2.2092535131367084e-07	-3.5087413941784266e-06	0.0	0.0	0.0	0.0	0.0	0.0	0.0	0.0	0.0	-4.137178863551864e-09	0.0	0.0	0.0	0.0	0.0	-1.6548715454207287e-09	0.0	-1.2411536590655452e-09	0.0	-2.232914982653493e-08	0.0	0.0	0.0	0.0	0.0	-6.909088702131486e-08	-4.3440378067293815e-08	-2.79114372831687e-09	-1.9538006098218206e-08	-2.037534921671343e-07	-1.3955718641584368e-07	-4.1420572928222236e-06	-1.6548715454207593e-09	-8.274357727103627e-10	0.0	0.0	-1.6548715454207295e-09	0.0	0.0	-5.582287456633783e-09
5x72_G.H5.21	0.0	0.0	0.0	0.0	-5.91616577487913e-08	0.0	-1.2514966062244637e-08	-6.075447161125891e-07	-9.64903883399034e-06	0.0	0.0	0.0	0.0	0.0	0.0	0.0	0.0	0.0	-1.1377241874767449e-08	0.0	0.0	0.0	0.0	0.0	-4.550896749906953e-09	0.0	-3.413172562430386e-09	0.0	0.0	0.0	0.0	0.0	0.0	0.0	-1.8999993930862278e-07	-1.1946103968506076e-07	0.0	0.0	0.0	0.0	0.0	-4.5508967499070496e-09	-2.2754483749534706e-09	0.0	0.0	-4.550896749907023e-09	0.0	0.0	0.0
5x72_G.H5.25	0.0	0.0	0.0	0.0	0.0	0.0	0.0	0.0	0.0	0.0	0.0	0.0	0.0	0.0	0.0	0.0	0.0	0.0	0.0	0.0	0.0	0.0	0.0	0.0	0.0	0.0	0.0	0.0	0.0	0.0	0.0	0.0	0.0	0.0	0.0	0.0	0.0	0.0	0.0	0.0	0.0	0.0	0.0	0.0	0.0	0.0	0.0	0.0	0.0
5x72_G.H5.26	0.0	0.0	0.0	0.0	7.637404564569457e-06	0.0	-2.9014724899899657e-06	0.0003032366968229406	0.006705730329419934	0.0	0.0	0.0	0.0	0.0	0.0	0.0	0.0	0.0	-2.32823188195439e-06	0.0	0.0	0.0	0.0	0.0	7.919560163063529e-06	0.0	1.684452374295166e-06	0.0	5.615645028020869e-07	0.0	0.0	0.0	0.0	0.0	0.00017319858013180935	0.00012703931706837168	-3.553262119499937e-07	-2.4872834836500103e-06	-2.5938813472350005e-05	-1.7766310597499847e-05	-0.0005273040985338003	-2.292962432142582e-06	2.257692982330796e-06	0.0	0.0	1.111211766259502e-06	0.0	0.0	-7.106524238999982e-07
5x72_G.S6.01	0.0	0.0	0.0	0.0	0.0	0.0	0.0	0.0	0.0	0.0	0.0	0.0	0.0	0.0	0.0	0.0	0.0	0.0	0.0	0.0	0.0	0.0	0.0	0.0	0.0	0.0	0.0	0.0	0.0	0.0	0.0	0.0	0.0	0.0	0.0	0.0	0.0	0.0	0.0	0.0	0.0	0.0	0.0	0.0	0.0	0.0	0.0	0.0	0.0
5x72_G.S6.02	0.0	0.0	0.0	0.0	-1.4297400622625e-05	0.0	-3.024450131709122e-06	-0.00014682330639387913	-0.002328446877349319	0.0	0.0	0.0	0.0	0.0	0.0	0.0	0.0	0.0	-2.749500119735566e-06	0.0	0.0	0.0	0.0	0.0	-1.0998000478941997e-06	0.0	-8.248500359206678e-07	0.0	0.0	0.0	0.0	0.0	0.0	0.0	-4.591665199958263e-05	-2.8869751257223647e-05	0.0	0.0	0.0	0.0	0.0	-1.099800047894216e-06	-5.499000239470952e-07	0.0	0.0	-1.099800047894197e-06	0.0	0.0	0.0
5x72_G.h4s6.03	0.0	0.0	0.0	0.0	-3.2951250588569285e-06	0.0	-6.970456855274294e-07	-3.383839964287784e-05	-0.0005374222235416505	0.0	0.0	0.0	0.0	0.0	0.0	0.0	0.0	0.0	-6.336778959340396e-07	0.0	0.0	0.0	0.0	0.0	-2.5347115837361175e-07	0.0	-1.9010336878020782e-07	0.0	0.0	0.0	0.0	0.0	0.0	0.0	-1.0582420862098182e-05	-6.653617907307303e-06	0.0	0.0	0.0	0.0	0.0	-2.5347115837361435e-07	-1.2673557918680545e-07	0.0	0.0	-2.534711583736101e-07	0.0	0.0	0.0
5x72_G.h4s6.04	0.0	0.0	0.0	0.0	-2.276827434574708e-07	0.0	-4.816365726985021e-08	-2.338126634736318e-06	-3.713417975505442e-05	0.0	0.0	0.0	0.0	0.0	0.0	0.0	0.0	0.0	-4.378514297259078e-08	0.0	0.0	0.0	0.0	0.0	-1.7514057189036312e-08	0.0	-1.3135542891777218e-08	0.0	0.0	0.0	0.0	0.0	0.0	0.0	-7.312118876422609e-07	-4.5974400121220713e-07	0.0	0.0	0.0	0.0	0.0	-1.751405718903632e-08	-8.757028594518083e-09	0.0	0.0	-1.7514057189036276e-08	0.0	0.0	0.0
5x72_G.h4s6.08	0.0	0.0	0.0	0.0	-2.8110751318214006e-06	0.0	-5.94650508654527e-07	-2.2059230841515587e-05	-0.0004346463227838238	0.0	0.0	0.0	0.0	0.0	0.0	0.0	0.0	0.0	-5.405913715041172e-07	0.0	0.0	0.0	0.0	0.0	-2.1623654860164732e-07	0.0	-1.6217741145123448e-07	0.0	0.0	0.0	0.0	0.0	0.0	0.0	-9.02787590411866e-06	-5.676209400793226e-06	0.0	0.0	0.0	0.0	0.0	6.592111848202537e-06	-1.081182743008246e-07	0.0	0.0	-2.162365486016446e-07	0.0	0.0	0.0
5x72_G.h4s6.09	0.0	0.0	0.0	0.0	-1.4844197762424019e-06	0.0	-3.140118757435902e-07	-1.1839675042241184e-05	6.401560285046725e-06	0.0	0.0	0.0	0.0	0.0	0.0	0.0	0.0	0.0	-2.854653415850778e-07	0.0	0.0	0.0	0.0	0.0	-1.1418613663403175e-07	0.0	-8.563960247552501e-08	0.0	0.0	0.0	0.0	0.0	0.0	0.0	-4.767271204470826e-06	-2.9973860866433626e-06	0.0	0.0	0.0	0.0	0.0	6.694162260170128e-06	-5.709306831701638e-08	0.0	0.0	-1.1418613663403128e-07	0.0	0.0	0.0
5x72_G.h4s6.10	0.0	0.0	0.0	0.0	-1.6493553069360469e-07	0.0	-3.4890208415954736e-08	-1.6937610267381736e-06	-2.3496176490298396e-05	0.0	0.0	0.0	0.0	0.0	0.0	0.0	0.0	0.0	-3.171837128723089e-08	0.0	0.0	0.0	0.0	0.0	-1.2687348514892298e-08	0.0	-9.51551138616931e-09	0.0	0.0	0.0	0.0	0.0	0.0	0.0	-5.296968004967619e-07	-3.330428985159218e-07	0.0	0.0	0.0	0.0	0.0	-1.2687348514892326e-08	-6.343674257446157e-09	0.0	0.0	-1.2687348514892368e-08	0.0	0.0	0.0
5x72_G.h4s6.11	0.0	0.0	0.0	0.0	-2.72502181145946e-07	0.0	-5.7644692165488095e-08	1.0818309010301775e-05	0.00045256537530711475	0.0	0.0	0.0	0.0	0.0	0.0	0.0	0.0	0.0	6.7559441311992315e-06	0.0	0.0	0.0	0.0	0.0	-2.0961706241997196e-08	0.0	-1.5721279681497e-08	0.0	0.0	0.0	0.0	0.0	0.0	0.0	-8.751512356033251e-07	-5.502447888524205e-07	0.0	0.0	0.0	0.0	0.0	-2.096170624199633e-08	-1.0480853120998601e-08	0.0	0.0	-2.096170624199656e-08	0.0	0.0	0.0
5x72_G.h4s6.12	0.0	0.0	0.0	0.0	-4.589510419300055e-07	0.0	-9.70857973313518e-08	-1.3088999629562137e-06	-2.3790536766441395e-05	0.0	0.0	0.0	0.0	0.0	0.0	0.0	0.0	0.0	-8.82598157557742e-08	0.0	0.0	0.0	0.0	0.0	-3.530392630230868e-08	0.0	-2.647794472673171e-08	0.0	-4.356907283226481e-09	0.0	0.0	0.0	0.0	0.0	-1.473938923121434e-06	-9.267280654356047e-07	-5.446134104033023e-10	-3.812293872823019e-09	-3.975677895944014e-08	-2.723067052016479e-08	-8.082063010384889e-07	-3.530392630230945e-08	-1.7651963151154376e-08	0.0	0.0	-3.530392630230938e-08	0.0	0.0	-1.0892268208065829e-09
5x72_G.h4s6.13	0.0	0.0	0.0	0.0	-1.4342220060313384e-07	0.0	-3.033931166604696e-08	-1.4728356754244692e-06	-2.3391609294522273e-05	0.0	0.0	0.0	0.0	0.0	0.0	0.0	0.0	0.0	-2.7581192423679196e-08	0.0	0.0	0.0	0.0	0.0	-1.1032476969471608e-08	0.0	-8.274357727103747e-09	0.0	0.0	0.0	0.0	0.0	0.0	0.0	-4.606059134754469e-07	-2.896025204486308e-07	0.0	0.0	0.0	0.0	0.0	-1.1032476969471582e-08	-5.5162384847357925e-09	0.0	0.0	-1.103247696947169e-08	0.0	0.0	0.0
5x72_G.h4s6.20	0.0	0.0	0.0	0.0	8.54005769666819e-05	0.0	1.5774235570950755e-05	0.0006828293736105339	0.013356800768841935	0.0	0.0	0.0	0.0	0.0	0.0	0.0	0.0	0.0	2.022015140719529e-05	0.0	0.0	0.0	0.0	0.0	6.045556043836853e-06	0.0	3.6831234832770493e-06	0.0	-5.173827398831244e-09	0.0	0.0	0.0	0.0	0.0	0.00023793422448697786	0.0001255051477162952	-6.467284248539074e-10	-4.5270989739773205e-09	-4.721117501433592e-08	-3.233642124269529e-08	-9.597449824831849e-07	-4.166966551369481e-06	4.724865121119353e-06	0.0	0.0	-4.166966551369403e-06	0.0	0.0	-1.2934568497078303e-09
5x72_G.hgh4.06	0.0	0.0	0.0	0.0	0.0	0.0	0.0	0.0	0.0	0.0	0.0	0.0	0.0	0.0	0.0	0.0	0.0	0.0	0.0	0.0	0.0	0.0	0.0	0.0	0.0	0.0	0.0	0.0	-2.723067052016546e-10	0.0	0.0	0.0	0.0	0.0	0.0	0.0	-3.4038338150206516e-11	-2.3826836705143977e-10	-2.484798684964988e-09	-1.7019169075102678e-09	-5.051289381490533e-08	0.0	0.0	0.0	0.0	0.0	0.0	0.0	-6.807667630041165e-11
5x72_G.hgh4.07	0.0	0.0	0.0	0.0	0.0	0.0	0.0	0.0	0.0	0.0	0.0	0.0	0.0	0.0	0.0	0.0	0.0	0.0	0.0	0.0	0.0	0.0	0.0	0.0	0.0	0.0	0.0	0.0	-5.446134104033025e-10	0.0	0.0	0.0	0.0	0.0	0.0	0.0	-6.80766763004122e-11	-4.765367341028798e-10	-4.969597369930021e-09	-3.403833815020581e-09	-1.0102578762981045e-07	0.0	0.0	0.0	0.0	0.0	0.0	0.0	-1.3615335260082164e-10
5x72_G.hgh4.08	0.0	0.0	0.0	0.0	0.0	0.0	0.0	0.0	0.0	0.0	0.0	0.0	0.0	0.0	0.0	0.0	0.0	0.0	0.0	0.0	0.0	0.0	0.0	0.0	0.0	0.0	0.0	0.0	-8.169201156049532e-10	0.0	0.0	0.0	0.0	0.0	0.0	0.0	-1.0211501445061921e-10	-7.148051011543198e-10	-7.454396054895109e-09	-5.105750722530837e-09	-1.5153868144471628e-07	0.0	0.0	0.0	0.0	0.0	0.0	0.0	-2.042300289012352e-10
5x72_G.hgh4.14	0.0	0.0	0.0	0.0	-2.8684440120626387e-08	0.0	-6.0678623332094595e-09	-2.9456713508489124e-07	-4.6783218589045025e-06	0.0	0.0	0.0	0.0	0.0	0.0	0.0	0.0	0.0	-5.516238484735826e-09	0.0	0.0	0.0	0.0	0.0	-2.2064953938943363e-09	0.0	-1.6548715454207583e-09	0.0	0.0	0.0	0.0	0.0	0.0	0.0	-9.212118269508865e-08	-5.792050408972685e-08	0.0	0.0	0.0	0.0	0.0	-2.206495393894343e-09	-1.1032476969471696e-09	0.0	0.0	-2.20649539389434e-09	0.0	0.0	0.0
5x72_G.hgh4.15	0.0	0.0	0.0	0.0	-3.764832765832203e-08	0.0	-7.964069312337457e-09	-3.8661936479892807e-07	-6.1402974398121225e-06	0.0	0.0	0.0	0.0	0.0	0.0	0.0	0.0	0.0	-7.240063011215847e-09	0.0	0.0	0.0	0.0	0.0	-2.8960252044863407e-09	0.0	-2.1720189033647285e-09	0.0	0.0	0.0	0.0	0.0	0.0	0.0	-1.2090905228730322e-07	-7.602066161776527e-08	0.0	0.0	0.0	0.0	0.0	-2.896025204486327e-09	-1.4480126022431716e-09	0.0	0.0	-2.8960252044863118e-09	0.0	0.0	0.0
5x73_G.H4.08	0.0	0.0	0.0	0.0	0.0	0.0	0.0	0.0	0.0	0.0	0.0	0.0	0.0	0.0	0.0	0.0	0.0	0.0	0.0	0.0	0.0	0.0	0.0	0.0	0.0	0.0	0.0	0.0	-2.7230670520165295e-10	0.0	0.0	0.0	0.0	0.0	0.0	0.0	-3.403833815020631e-11	-2.3826836705143966e-10	-2.484798684965008e-09	-1.7019169075102858e-09	-5.051289381490549e-08	0.0	0.0	0.0	0.0	0.0	0.0	0.0	-6.807667630041126e-11
5x73_G.H4.09	0.0	0.0	0.0	0.0	0.0	0.0	0.0	0.0	0.0	0.0	0.0	0.0	0.0	0.0	0.0	0.0	0.0	0.0	0.0	0.0	0.0	0.0	0.0	0.0	0.0	0.0	0.0	0.0	-1.0892268208066106e-09	0.0	0.0	0.0	0.0	0.0	0.0	0.0	-1.361533526008253e-10	-9.53073468205759e-10	-9.939194739860027e-09	-6.8076676300411315e-09	-2.0205157525962193e-07	0.0	0.0	0.0	0.0	0.0	0.0	0.0	-2.7230670520164514e-10
5x73_G.H4.12	0.0	0.0	0.0	0.0	0.0	0.0	0.0	0.0	0.0	0.0	0.0	0.0	0.0	0.0	0.0	0.0	0.0	0.0	0.0	0.0	0.0	0.0	0.0	0.0	0.0	0.0	0.0	0.0	0.0	0.0	0.0	0.0	0.0	0.0	0.0	0.0	0.0	0.0	0.0	0.0	0.0	0.0	0.0	0.0	0.0	0.0	0.0	0.0	0.0
5x73_G.H4.13	0.0	0.0	0.0	0.0	0.0	0.0	0.0	0.0	0.0	0.0	0.0	0.0	0.0	0.0	0.0	0.0	0.0	0.0	0.0	0.0	0.0	0.0	0.0	0.0	0.0	0.0	0.0	0.0	0.0	0.0	0.0	0.0	0.0	0.0	0.0	0.0	0.0	0.0	0.0	0.0	0.0	0.0	0.0	0.0	0.0	0.0	0.0	0.0	0.0
5x73_G.H5.17	0.0	0.0	0.0	0.0	0.0	0.0	0.0	0.0	0.0	0.0	0.0	0.0	0.0	0.0	0.0	0.0	0.0	0.0	0.0	0.0	0.0	0.0	0.0	0.0	0.0	0.0	0.0	0.0	-2.9953737572180617e-09	0.0	0.0	0.0	0.0	0.0	0.0	0.0	-3.7442171965225885e-10	-2.6209520375658715e-09	-2.733278553461514e-08	-1.8721085982613087e-08	-5.556418319639579e-07	0.0	0.0	0.0	0.0	0.0	0.0	0.0	-7.488434393045311e-10
5x73_G.H5.26	0.0	0.0	0.0	0.0	0.0	0.0	0.0	0.0	0.0	0.0	0.0	0.0	0.0	0.0	0.0	0.0	0.0	0.0	0.0	0.0	0.0	0.0	0.0	0.0	0.0	0.0	0.0	0.0	-1.2101309979160972e-06	0.0	0.0	0.0	0.0	0.0	0.0	0.0	-1.5126637473951337e-07	-1.0588646231765929e-06	-1.1042445355984449e-05	-7.563318736975778e-06	-0.0002244793001134384	0.0	0.0	0.0	0.0	0.0	0.0	0.0	-3.0253274947903013e-07
5x73_G.S6.01	0.0	0.0	0.0	0.0	0.0	0.0	0.0	0.0	0.0	0.0	0.0	0.0	0.0	0.0	0.0	0.0	0.0	0.0	0.0	0.0	0.0	0.0	0.0	0.0	0.0	0.0	0.0	0.0	-2.1784536416132017e-09	0.0	0.0	0.0	0.0	0.0	0.0	0.0	-2.723067052016486e-10	-1.9061469364115227e-09	-1.987838947971995e-08	-1.3615335260082349e-08	-4.04103150519243e-07	0.0	0.0	0.0	0.0	0.0	0.0	0.0	-5.446134104032862e-10
5x73_G.S6.02	0.0	0.0	0.0	0.0	0.0	0.0	0.0	0.0	0.0	0.0	0.0	0.0	0.0	0.0	0.0	0.0	0.0	0.0	0.0	0.0	0.0	0.0	0.0	0.0	0.0	0.0	0.0	0.0	-7.570126404605635e-08	0.0	0.0	0.0	0.0	0.0	0.0	0.0	-9.462658005757144e-09	-6.623860604029983e-08	-6.907740344202735e-07	-4.73132900287858e-07	-1.4042584480543778e-05	0.0	0.0	0.0	0.0	0.0	0.0	0.0	-1.8925316011514533e-08
5x73_G.S6.03	0.0	0.0	0.0	0.0	0.0	0.0	0.0	0.0	0.0	0.0	0.0	0.0	0.0	0.0	0.0	0.0	0.0	0.0	0.0	0.0	0.0	0.0	0.0	0.0	0.0	0.0	0.0	0.0	0.0	0.0	0.0	0.0	0.0	0.0	0.0	0.0	0.0	0.0	0.0	0.0	0.0	0.0	0.0	0.0	0.0	0.0	0.0	0.0	0.0
5x73_G.h4s6.11	0.0	0.0	0.0	0.0	0.0	0.0	0.0	0.0	0.0	0.0	0.0	0.0	0.0	0.0	0.0	0.0	0.0	0.0	0.0	0.0	0.0	0.0	0.0	0.0	0.0	0.0	0.0	0.0	0.0	0.0	0.0	0.0	0.0	0.0	0.0	0.0	0.0	0.0	0.0	0.0	0.0	0.0	0.0	0.0	0.0	0.0	0.0	0.0	0.0
5x73_G.h4s6.12	0.0	0.0	0.0	0.0	0.0	0.0	0.0	0.0	0.0	0.0	0.0	0.0	0.0	0.0	0.0	0.0	0.0	0.0	0.0	0.0	0.0	0.0	0.0	0.0	0.0	0.0	0.0	0.0	-3.185988450859323e-08	0.0	0.0	0.0	0.0	0.0	0.0	0.0	-3.982485563574135e-09	-2.7877398945018334e-08	-2.9072144614090727e-07	-1.9912427817870352e-07	-5.910008576343903e-06	0.0	0.0	0.0	0.0	0.0	0.0	0.0	-7.964971127148183e-09
5x73_G.h4s6.20	0.0	0.0	0.0	0.0	0.0	0.0	0.0	0.0	0.0	0.0	0.0	0.0	0.0	0.0	0.0	0.0	0.0	0.0	0.0	0.0	0.0	0.0	0.0	0.0	0.0	0.0	0.0	0.0	-4.901520693629656e-09	0.0	0.0	0.0	0.0	0.0	0.0	0.0	-6.126900867037037e-10	-4.288830606925843e-09	-4.47263763293705e-08	-3.0634504335185406e-08	-9.092320886682992e-07	0.0	0.0	0.0	0.0	0.0	0.0	0.0	-1.2253801734074106e-09
5x73_G.hgh4.13	0.0	0.0	0.0	0.0	0.0	0.0	0.0	0.0	0.0	0.0	0.0	0.0	0.0	0.0	0.0	0.0	0.0	0.0	0.0	0.0	0.0	0.0	0.0	0.0	0.0	0.0	0.0	0.0	0.0	0.0	0.0	0.0	0.0	0.0	0.0	0.0	0.0	0.0	0.0	0.0	0.0	0.0	0.0	0.0	0.0	0.0	0.0	0.0	0.0
5x74_G.H4.05	0.0	0.0	0.0	0.0	0.0	0.0	0.0	0.0	0.0	0.0	0.0	0.0	0.0	0.0	0.0	0.0	0.0	0.0	0.0	0.0	0.0	0.0	0.0	0.0	0.0	0.0	0.0	0.0	-8.441507861250796e-09	0.0	0.0	0.0	0.0	0.0	0.0	0.0	-1.0551884826563632e-09	-7.386319378594604e-09	-7.702875923391512e-08	-5.2759424132818974e-08	-1.5658997082620696e-06	0.0	0.0	0.0	0.0	0.0	0.0	0.0	-2.1103769653127627e-09
5x74_G.H4.08	0.0	0.0	0.0	0.0	-2.8684440120625646e-08	0.0	-6.0678623332095075e-09	-2.945671350848926e-07	-4.678321858904562e-06	0.0	0.0	0.0	0.0	0.0	0.0	0.0	0.0	0.0	-5.516238484735857e-09	0.0	0.0	0.0	0.0	0.0	-2.206495393894308e-09	0.0	-1.6548715454207347e-09	0.0	-1.8680239976833017e-07	0.0	0.0	0.0	0.0	0.0	-9.21211826950893e-08	-5.792050408972617e-08	-2.3350299971041092e-08	-1.6345209979729048e-07	-1.704571897886031e-06	-1.1675149985520548e-06	-3.465184515702517e-05	-2.206495393894337e-09	-1.1032476969471557e-09	0.0	0.0	-2.206495393894318e-09	0.0	0.0	-4.67005999420823e-08
5x74_G.H4.09	0.0	0.0	0.0	0.0	0.0	0.0	0.0	0.0	0.0	0.0	0.0	0.0	0.0	0.0	0.0	0.0	0.0	0.0	0.0	0.0	0.0	0.0	0.0	0.0	0.0	0.0	0.0	0.0	0.0	0.0	0.0	0.0	0.0	0.0	0.0	0.0	0.0	0.0	0.0	0.0	0.0	0.0	0.0	0.0	0.0	0.0	0.0	0.0	0.0
5x74_G.H4.12	0.0	0.0	0.0	0.0	-2.7357784765047075e-06	0.0	-5.787223700298573e-07	-2.809434050872144e-05	-0.0004461949472930095	0.0	0.0	0.0	0.0	0.0	0.0	0.0	0.0	0.0	-5.261112454816846e-07	0.0	0.0	0.0	0.0	0.0	-2.1044449819267724e-07	0.0	-1.5783337364450487e-07	0.0	0.0	0.0	0.0	0.0	0.0	0.0	-8.786057799543931e-06	-5.524168077557763e-06	0.0	0.0	0.0	0.0	0.0	-2.1044449819267353e-07	-1.052222490963387e-07	0.0	0.0	-2.104444981926744e-07	0.0	0.0	0.0
5x74_G.H4.13	0.0	0.0	0.0	0.0	0.0	0.0	0.0	0.0	0.0	0.0	0.0	0.0	0.0	0.0	0.0	0.0	0.0	0.0	0.0	0.0	0.0	0.0	0.0	0.0	0.0	0.0	0.0	0.0	0.0	0.0	0.0	0.0	0.0	0.0	0.0	0.0	0.0	0.0	0.0	0.0	0.0	0.0	0.0	0.0	0.0	0.0	0.0	0.0	0.0
5x74_G.H4.16	0.0	0.0	0.0	0.0	-9.680998540711503e-07	0.0	-2.0479035374581376e-07	-9.941640809115078e-06	-0.00015448918853962722	0.0	0.0	0.0	0.0	0.0	0.0	0.0	0.0	0.0	-1.8617304885983683e-07	0.0	0.0	0.0	0.0	0.0	-7.446921954393365e-08	0.0	-5.585191465795258e-08	0.0	0.0	0.0	0.0	0.0	0.0	0.0	-3.1090899159592097e-06	-1.9548170130283007e-06	0.0	0.0	0.0	0.0	0.0	-7.446921954393375e-08	-3.723460977196682e-08	0.0	0.0	-7.446921954393525e-08	0.0	0.0	0.0
5x74_G.H4.17	0.0	0.0	0.0	0.0	0.0	0.0	0.0	0.0	0.0	0.0	0.0	0.0	0.0	0.0	0.0	0.0	0.0	0.0	0.0	0.0	0.0	0.0	0.0	0.0	0.0	0.0	0.0	0.0	0.0	0.0	0.0	0.0	0.0	0.0	0.0	0.0	0.0	0.0	0.0	0.0	0.0	0.0	0.0	0.0	0.0	0.0	0.0	0.0	0.0
5x74_G.H5.06	0.0	0.0	0.0	0.0	0.0	0.0	0.0	0.0	0.0	0.0	0.0	0.0	0.0	0.0	0.0	0.0	0.0	0.0	0.0	0.0	0.0	0.0	0.0	0.0	0.0	0.0	0.0	0.0	-2.72306705201653e-10	0.0	0.0	0.0	0.0	0.0	0.0	0.0	-3.403833815020636e-11	-2.3826836705143987e-10	-2.4847986849650034e-09	-1.7019169075102804e-09	-5.051289381490545e-08	0.0	0.0	0.0	0.0	0.0	0.0	0.0	-6.807667630041135e-11
5x74_G.S6.01	0.0	0.0	0.0	0.0	-5.37833252261734e-09	0.0	-1.1377241874767713e-09	-5.5231337828417914e-08	-8.771853485446088e-07	0.0	0.0	0.0	0.0	0.0	0.0	0.0	0.0	0.0	-1.0342947158879583e-09	0.0	0.0	0.0	0.0	0.0	-4.137178863551859e-10	0.0	-3.102884147663837e-10	0.0	0.0	0.0	0.0	0.0	0.0	0.0	-1.727272175532879e-08	-1.0860094516823429e-08	0.0	0.0	0.0	0.0	0.0	-4.1371788635519314e-10	-2.0685894317759254e-10	0.0	0.0	-4.137178863551861e-10	0.0	0.0	0.0
5x74_G.S6.02	0.0	0.0	0.0	0.0	-3.119432863118105e-07	0.0	-6.59880028736529e-08	-3.2034175940482963e-06	-4.406840181878292e-05	0.0	0.0	0.0	0.0	0.0	0.0	0.0	0.0	0.0	-5.998909352150245e-08	0.0	0.0	0.0	0.0	0.0	-2.3995637408600616e-08	0.0	-1.7996728056450668e-08	0.0	-5.767456016170865e-07	0.0	0.0	0.0	0.0	0.0	-1.0018178618090816e-06	-6.298854819757728e-07	-7.209320020213607e-08	-5.046524014149561e-07	-5.262803614755917e-06	-3.6046600101068057e-06	-0.0001069863090999694	-2.3995637408600755e-08	-1.1997818704300301e-08	0.0	0.0	-2.3995637408600616e-08	0.0	0.0	-1.4418640040427095e-07
5x74_G.S6.03	0.0	0.0	0.0	0.0	-2.456105185328592e-07	0.0	-5.1956071228104436e-08	-2.5222310941643592e-06	-4.005813091686859e-05	0.0	0.0	0.0	0.0	0.0	0.0	0.0	0.0	0.0	-4.723279202554982e-08	0.0	0.0	0.0	0.0	0.0	-1.8893116810219906e-08	0.0	-1.4169837607664985e-08	0.0	-1.3642565930602328e-07	0.0	0.0	0.0	0.0	0.0	-7.887876268267272e-07	-4.959443162682954e-07	-1.705320741325298e-08	-1.1937245189277406e-07	-1.244884141167483e-06	-8.526603706626588e-07	-2.530695980126769e-05	-1.8893116810220508e-08	-9.446558405109973e-09	0.0	0.0	-1.889311681021988e-08	0.0	0.0	-3.4106414826506e-08
5x74_G.S6.04	0.0	0.0	0.0	0.0	-1.8644886078407463e-07	0.0	-3.944110516586237e-08	-1.914686378051881e-06	-2.7004917884476983e-05	0.0	0.0	0.0	0.0	0.0	0.0	0.0	0.0	0.0	-3.5855550150783295e-08	0.0	0.0	0.0	0.0	0.0	-1.4342220060312712e-08	0.0	-1.0756665045234727e-08	0.0	-1.307072184967925e-08	0.0	0.0	0.0	0.0	0.0	-5.987876875180782e-07	-3.7648327658322545e-07	-1.633840231209902e-09	-1.1436881618469144e-08	-1.192703368783215e-07	-8.169201156049352e-08	-2.4246189031154575e-06	-1.4342220060313271e-08	-7.171110030156298e-09	0.0	0.0	-1.4342220060312906e-08	0.0	0.0	-3.267680462419752e-09
5x74_G.S6.05	0.0	0.0	0.0	0.0	0.0	0.0	0.0	0.0	0.0	0.0	0.0	0.0	0.0	0.0	0.0	0.0	0.0	0.0	0.0	0.0	0.0	0.0	0.0	0.0	0.0	0.0	0.0	0.0	-1.3615335260082197e-09	0.0	0.0	0.0	0.0	0.0	0.0	0.0	-1.7019169075103033e-10	-1.1913418352572101e-09	-1.2423993424824984e-08	-8.509584537551452e-09	-2.525644690745262e-07	0.0	0.0	0.0	0.0	0.0	0.0	0.0	-3.403833815020602e-10
5x74_G.h4s6.08	0.0	0.0	0.0	0.0	0.0	0.0	0.0	0.0	0.0	0.0	0.0	0.0	0.0	0.0	0.0	0.0	0.0	0.0	0.0	0.0	0.0	0.0	0.0	0.0	0.0	0.0	0.0	0.0	0.0	0.0	0.0	0.0	0.0	0.0	0.0	0.0	0.0	0.0	0.0	0.0	0.0	0.0	0.0	0.0	0.0	0.0	0.0	0.0	0.0
5x74_G.h4s6.09	0.0	0.0	0.0	0.0	0.0	0.0	0.0	0.0	0.0	0.0	0.0	0.0	0.0	0.0	0.0	0.0	0.0	0.0	0.0	0.0	0.0	0.0	0.0	0.0	0.0	0.0	0.0	0.0	0.0	0.0	0.0	0.0	0.0	0.0	0.0	0.0	0.0	0.0	0.0	0.0	0.0	0.0	0.0	0.0	0.0	0.0	0.0	0.0	0.0
5x74_G.h4s6.10	0.0	0.0	0.0	0.0	0.0	0.0	0.0	0.0	0.0	0.0	0.0	0.0	0.0	0.0	0.0	0.0	0.0	0.0	0.0	0.0	0.0	0.0	0.0	0.0	0.0	0.0	0.0	0.0	0.0	0.0	0.0	0.0	0.0	0.0	0.0	0.0	0.0	0.0	0.0	0.0	0.0	0.0	0.0	0.0	0.0	0.0	0.0	0.0	0.0
5x74_G.h4s6.11	0.0	0.0	0.0	0.0	0.0	0.0	0.0	0.0	0.0	0.0	0.0	0.0	0.0	0.0	0.0	0.0	0.0	0.0	0.0	0.0	0.0	0.0	0.0	0.0	0.0	0.0	0.0	0.0	0.0	0.0	0.0	0.0	0.0	0.0	0.0	0.0	0.0	0.0	0.0	0.0	0.0	0.0	0.0	0.0	0.0	0.0	0.0	0.0	0.0
5x74_G.h4s6.12	0.0	0.0	0.0	0.0	0.0	0.0	0.0	0.0	0.0	0.0	0.0	0.0	0.0	0.0	0.0	0.0	0.0	0.0	0.0	0.0	0.0	0.0	0.0	0.0	0.0	0.0	0.0	0.0	-2.723067052016567e-10	0.0	0.0	0.0	0.0	0.0	0.0	0.0	-3.4038338150206606e-11	-2.3826836705143915e-10	-2.4847986849649794e-09	-1.701916907510265e-09	-5.051289381490526e-08	0.0	0.0	0.0	0.0	0.0	0.0	0.0	-6.807667630041184e-11
5x74_G.h4s6.13	0.0	0.0	0.0	0.0	0.0	0.0	0.0	0.0	0.0	0.0	0.0	0.0	0.0	0.0	0.0	0.0	0.0	0.0	0.0	0.0	0.0	0.0	0.0	0.0	0.0	0.0	0.0	0.0	0.0	0.0	0.0	0.0	0.0	0.0	0.0	0.0	0.0	0.0	0.0	0.0	0.0	0.0	0.0	0.0	0.0	0.0	0.0	0.0	0.0
5x74_G.h4s6.20	0.0	0.0	0.0	0.0	0.0	0.0	0.0	0.0	0.0	0.0	0.0	0.0	0.0	0.0	0.0	0.0	0.0	0.0	0.0	0.0	0.0	0.0	0.0	0.0	0.0	0.0	0.0	0.0	0.0	0.0	0.0	0.0	0.0	0.0	0.0	0.0	0.0	0.0	0.0	0.0	0.0	0.0	0.0	0.0	0.0	0.0	0.0	0.0	0.0
5x74_G.hgh4.11	0.0	0.0	0.0	0.0	0.0	0.0	0.0	0.0	0.0	0.0	0.0	0.0	0.0	0.0	0.0	0.0	0.0	0.0	0.0	0.0	0.0	0.0	0.0	0.0	0.0	0.0	0.0	0.0	0.0	0.0	0.0	0.0	0.0	0.0	0.0	0.0	0.0	0.0	0.0	0.0	0.0	0.0	0.0	0.0	0.0	0.0	0.0	0.0	0.0
5x74_G.hgh4.12	0.0	0.0	0.0	0.0	-1.303349247981003e-06	0.0	-2.7570849476521064e-07	1.3848999386796706e-05	0.0004546468934228276	0.0	0.0	0.0	0.0	0.0	0.0	0.0	0.0	0.0	-2.5064408615017944e-07	0.0	0.0	0.0	0.0	0.0	-1.0025763446007834e-07	0.0	-7.51932258450563e-08	0.0	0.0	0.0	0.0	0.0	0.0	0.0	-4.185756238708175e-06	-2.6317629045770044e-06	0.0	0.0	0.0	0.0	0.0	-1.002576344600734e-07	-5.012881723003924e-08	0.0	0.0	-1.0025763446007563e-07	0.0	0.0	0.0
5x74_G.hgh4.13	0.0	0.0	0.0	0.0	0.0001113782333393387	0.0	1.8585448608734208e-05	0.0006781824943109801	0.003408790048860169	0.0	0.0	0.0	0.0	0.0	0.0	0.0	0.0	0.0	-4.767064345527526e-06	0.0	0.0	0.0	0.0	0.0	-1.90682573821108e-06	0.0	1.9740548947438054e-06	0.0	0.0	0.0	0.0	0.0	0.0	0.0	-2.5143187395878234e-05	2.1433482538403274e-05	0.0	0.0	0.0	0.0	0.0	-1.9068257382110504e-06	-9.534128691055481e-07	0.0	0.0	-1.9068257382110782e-06	0.0	0.0	0.0
5x74_G.hgh4.14	0.0	0.0	0.0	0.0	-5.0197770211095305e-08	0.0	-1.0618759083116584e-08	-5.15492486398562e-07	-8.187063253082811e-06	0.0	0.0	0.0	0.0	0.0	0.0	0.0	0.0	0.0	-9.653417348287918e-09	0.0	0.0	0.0	0.0	0.0	-3.861366939315117e-09	0.0	-2.8960252044863763e-09	0.0	0.0	0.0	0.0	0.0	0.0	0.0	-1.6121206971640523e-07	-1.013608821570205e-07	0.0	0.0	0.0	0.0	0.0	-3.861366939315075e-09	-1.9306834696575594e-09	0.0	0.0	-3.861366939315122e-09	0.0	0.0	0.0
5x74_G.hgh4.15	0.0	0.0	0.0	0.0	-1.0039554042219e-07	0.0	-2.1237518166232932e-08	-1.0309849727971254e-06	-1.6374126506165318e-05	0.0	0.0	0.0	0.0	0.0	0.0	0.0	0.0	0.0	-1.930683469657588e-08	0.0	0.0	0.0	0.0	0.0	-7.722733878630317e-09	0.0	-5.7920504089727526e-09	0.0	0.0	0.0	0.0	0.0	0.0	0.0	-3.224241394328076e-07	-2.02721764314039e-07	0.0	0.0	0.0	0.0	0.0	-7.722733878630173e-09	-3.861366939315161e-09	0.0	0.0	-7.722733878630213e-09	0.0	0.0	0.0
5x74_G.hgh4.16	0.0	0.0	0.0	0.0	-3.5855550150782178e-09	0.0	-7.584827916511845e-10	-3.6820891885611424e-08	-5.847902323630662e-07	0.0	0.0	0.0	0.0	0.0	0.0	0.0	0.0	0.0	-6.895298105919859e-10	0.0	0.0	0.0	0.0	0.0	-2.7581192423678697e-10	0.0	-2.0685894317759225e-10	0.0	0.0	0.0	0.0	0.0	0.0	0.0	-1.1515147836886124e-08	-7.240063011215824e-09	0.0	0.0	0.0	0.0	0.0	-2.758119242367912e-10	-1.379059621183937e-10	0.0	0.0	-2.758119242367884e-10	0.0	0.0	0.0
5x74_G.hgh4.17	0.0	0.0	0.0	0.0	-3.764832765832166e-08	0.0	-7.964069312337448e-09	-3.8661936479892065e-07	-6.14029743981214e-06	0.0	0.0	0.0	0.0	0.0	0.0	0.0	0.0	0.0	-7.2400630112157684e-09	0.0	0.0	0.0	0.0	0.0	-2.896025204486381e-09	0.0	-2.172018903364761e-09	0.0	0.0	0.0	0.0	0.0	0.0	0.0	-1.2090905228730396e-07	-7.602066161776421e-08	0.0	0.0	0.0	0.0	0.0	-2.8960252044862985e-09	-1.4480126022431917e-09	0.0	0.0	-2.896025204486349e-09	0.0	0.0	0.0
5x75_G.H3.13	0.0	0.0	0.0	0.0	-1.9720552582931285e-08	0.0	-4.1716553540815625e-09	-2.0251490537087264e-07	-3.2163462779969396e-06	0.0	0.0	0.0	0.0	0.0	0.0	0.0	0.0	0.0	-3.792413958255861e-09	0.0	0.0	0.0	0.0	0.0	-1.5169655833023752e-09	0.0	-1.1377241874767709e-09	0.0	0.0	0.0	0.0	0.0	0.0	0.0	-6.333331310287185e-08	-3.982034656168696e-08	0.0	0.0	0.0	0.0	0.0	-1.51696558330238e-09	-7.584827916511896e-10	0.0	0.0	-1.5169655833023794e-09	0.0	0.0	0.0
5x75_G.H4.05	0.0	0.0	0.0	0.0	0.0	0.0	0.0	0.0	0.0	0.0	0.0	0.0	0.0	0.0	0.0	0.0	0.0	0.0	0.0	0.0	0.0	0.0	0.0	0.0	0.0	0.0	0.0	0.0	-2.287376323693769e-08	0.0	0.0	0.0	0.0	0.0	0.0	0.0	-2.859220404617283e-09	-2.001454283232119e-08	-2.0872308953706202e-07	-1.4296102023086576e-07	-4.243083080452021e-06	0.0	0.0	0.0	0.0	0.0	0.0	0.0	-5.718440809234649e-09
5x75_G.H4.09	0.0	0.0	0.0	0.0	0.0	0.0	0.0	0.0	0.0	0.0	0.0	0.0	0.0	0.0	0.0	0.0	0.0	0.0	0.0	0.0	0.0	0.0	0.0	0.0	0.0	0.0	0.0	0.0	-2.4507603468148236e-09	0.0	0.0	0.0	0.0	0.0	0.0	0.0	-3.063450433518513e-10	-2.144415303462926e-09	-2.236318816468519e-08	-1.5317252167592673e-08	-4.5461604433415066e-07	0.0	0.0	0.0	0.0	0.0	0.0	0.0	-6.126900867037039e-10
5x75_G.H4.12	0.0	0.0	0.0	0.0	-1.3234283560653933e-05	0.0	-2.7995599839845242e-06	-0.0001359059119497902	-0.002158460747652026	0.0	0.0	0.0	0.0	0.0	0.0	0.0	0.0	0.0	-2.5450545308950424e-06	0.0	0.0	0.0	0.0	0.0	-1.0180218123579927e-06	0.0	-7.635163592685031e-07	0.0	-9.013351942174536e-08	0.0	0.0	0.0	0.0	0.0	-3.909823646754361e-05	-2.672307257439692e-05	-1.1266689927718188e-08	-7.886682949402645e-08	-8.224683647234163e-07	-5.633344963859044e-07	-1.671976785273365e-05	-1.0180218123580071e-06	-5.090109061789914e-07	0.0	0.0	-1.0180218123579876e-06	0.0	0.0	-2.2533379855436363e-08
5x75_G.H4.13	0.0	0.0	0.0	0.0	0.0	0.0	0.0	0.0	0.0	0.0	0.0	0.0	0.0	0.0	0.0	0.0	0.0	0.0	0.0	0.0	0.0	0.0	0.0	0.0	0.0	0.0	0.0	0.0	-2.178453641613224e-09	0.0	0.0	0.0	0.0	0.0	0.0	0.0	-2.723067052016496e-10	-1.90614693641152e-09	-1.98783894797201e-08	-1.3615335260082399e-08	-4.041031505192439e-07	0.0	0.0	0.0	0.0	0.0	0.0	0.0	-5.446134104032882e-10
5x75_G.H4.16	0.0	0.0	0.0	0.0	1.6906374566961466e-05	0.0	6.587733333905297e-06	0.00014062115813005506	-0.0004832782397480457	0.0	0.0	0.0	0.0	0.0	0.0	0.0	0.0	0.0	-3.2952629648191054e-06	0.0	0.0	0.0	0.0	0.0	-1.3181051859276283e-06	0.0	-9.885788894457046e-07	0.0	0.0	0.0	0.0	0.0	0.0	0.0	-4.822254311567359e-05	-1.0771041741785393e-05	0.0	0.0	0.0	0.0	0.0	-1.3181051859276256e-06	-6.590525929638154e-07	0.0	0.0	-1.318105185927635e-06	0.0	0.0	0.0
5x75_G.H4.17	0.0	0.0	0.0	0.0	0.0	0.0	0.0	0.0	0.0	0.0	0.0	0.0	0.0	0.0	0.0	0.0	0.0	0.0	0.0	0.0	0.0	0.0	0.0	0.0	0.0	0.0	0.0	0.0	0.0	0.0	0.0	0.0	0.0	0.0	0.0	0.0	0.0	0.0	0.0	0.0	0.0	0.0	0.0	0.0	0.0	0.0	0.0	0.0	0.0
5x75_G.H5.06	0.0	0.0	0.0	0.0	-7.171110030156452e-09	0.0	-1.5169655833023727e-09	-7.364178377122292e-08	-1.1695804647261288e-06	0.0	0.0	0.0	0.0	0.0	0.0	0.0	0.0	0.0	-1.3790596211839676e-09	0.0	0.0	0.0	0.0	0.0	-5.516238484735726e-10	0.0	-4.137178863551845e-10	0.0	-2.4619249217281326e-06	0.0	0.0	0.0	0.0	0.0	-2.303029567377225e-08	-1.4480126022431648e-08	-3.0774061521601355e-07	-2.1541843065120463e-06	-2.2465064910768874e-05	-1.5387030760800615e-05	-0.00045668707298055964	-5.516238484735819e-10	-2.7581192423678666e-10	0.0	0.0	-5.51623848473578e-10	0.0	0.0	-6.154812304320244e-07
5x75_G.H5.09	0.0	0.0	0.0	0.0	0.0	0.0	0.0	0.0	0.0	0.0	0.0	0.0	0.0	0.0	0.0	0.0	0.0	0.0	0.0	0.0	0.0	0.0	0.0	0.0	0.0	0.0	0.0	0.0	-1.7394952328280817e-06	0.0	0.0	0.0	0.0	0.0	0.0	0.0	-2.1743690410351316e-07	-1.5220583287246139e-06	-1.5872893999556543e-05	-1.0871845205175747e-05	-0.0003226763656896134	0.0	0.0	0.0	0.0	0.0	0.0	0.0	-4.3487380820703055e-07
5x75_G.H5.10	0.0	0.0	0.0	0.0	0.0	0.0	0.0	0.0	0.0	0.0	0.0	0.0	0.0	0.0	0.0	0.0	0.0	0.0	0.0	0.0	0.0	0.0	0.0	0.0	0.0	0.0	0.0	0.0	-1.0075348092461011e-07	0.0	0.0	0.0	0.0	0.0	0.0	0.0	-1.2594185115576214e-08	-8.815929580903186e-08	-9.193755134370648e-07	-6.297092557788077e-07	-1.8689770711515055e-05	0.0	0.0	0.0	0.0	0.0	0.0	0.0	-2.5188370231152144e-08
5x75_G.H5.13	0.0	0.0	0.0	0.0	0.0	0.0	0.0	0.0	0.0	0.0	0.0	0.0	0.0	0.0	0.0	0.0	0.0	0.0	0.0	0.0	0.0	0.0	0.0	0.0	0.0	0.0	0.0	0.0	-2.7230670520164724e-09	0.0	0.0	0.0	0.0	0.0	0.0	0.0	-3.403833815020578e-10	-2.3826836705144136e-09	-2.4847986849649995e-08	-1.701916907510283e-08	-5.051289381490536e-07	0.0	0.0	0.0	0.0	0.0	0.0	0.0	-6.807667630041145e-10
5x75_G.H5.17	0.0	0.0	0.0	0.0	-1.348168685669463e-06	0.0	-2.8518952966084225e-07	7.806804800786415e-05	0.0013800807458804487	0.0	0.0	0.0	0.0	0.0	0.0	0.0	0.0	0.0	-2.592632087825938e-07	0.0	0.0	0.0	0.0	0.0	-1.0370528351303761e-07	0.0	-7.777896263477597e-08	0.0	0.0	0.0	0.0	0.0	0.0	0.0	1.9499523802145888e-05	4.086084704586953e-06	0.0	0.0	0.0	0.0	0.0	-1.0370528351303222e-07	-5.185264175651875e-08	0.0	0.0	-1.037052835130365e-07	0.0	0.0	0.0
5x75_G.S6.01	0.0	0.0	0.0	0.0	-9.286897777467814e-06	0.0	-2.6846498410493206e-06	-8.947745644829688e-05	-0.001521792981506298	0.0	0.0	0.0	0.0	0.0	0.0	0.0	0.0	0.0	-2.4405907645903256e-06	0.0	0.0	0.0	0.0	0.0	-9.762363058361132e-07	0.0	-7.321772293770895e-07	0.0	-2.616867436987725e-07	0.0	0.0	0.0	0.0	0.0	-2.3736994776648223e-05	-2.5626203028199167e-05	-3.271084296234735e-08	-2.289759007364317e-07	-2.3878915362513806e-06	-1.6355421481173857e-06	-4.854289095612386e-05	-9.762363058361324e-07	-4.881181529180554e-07	0.0	0.0	-9.762363058361113e-07	0.0	0.0	-6.542168592469578e-08
5x75_G.S6.02	0.0	0.0	0.0	0.0	-1.4973105360514757e-05	0.0	2.52805762106395e-06	0.00033316556586922925	0.012427180608521729	0.0	0.0	0.0	0.0	0.0	0.0	0.0	0.0	0.0	1.374863832286505e-05	0.0	0.0	0.0	0.0	0.0	6.18029016882655e-06	0.0	3.78417407701932e-06	0.0	-2.4532111071615913e-06	0.0	0.0	0.0	0.0	0.0	0.00034568460015735255	0.00018010453147330747	-3.066513883951989e-07	-2.146559718766462e-06	-2.2385551352849806e-05	-1.5332569419760148e-05	-0.0004550706603784851	-4.032232426379834e-06	4.792232183614217e-06	0.0	0.0	2.7761159704243903e-06	0.0	0.0	-6.133027767904091e-07
5x75_G.S6.03	0.0	0.0	0.0	0.0	-1.0866955338439061e-05	0.0	-4.4591203321172224e-06	-0.00021647002339551406	-0.0032099021047694086	0.0	0.0	0.0	0.0	0.0	0.0	0.0	0.0	0.0	-4.053745756470325e-06	0.0	0.0	0.0	0.0	0.0	-1.621498302588117e-06	0.0	-1.2161237269410616e-06	0.0	-5.990747514436067e-09	0.0	0.0	0.0	0.0	0.0	-6.429337993465272e-05	-4.256433044293745e-05	-7.488434393045147e-10	-5.241904075131699e-09	-5.466557106923072e-08	-3.744217196522634e-08	-1.1112836639279203e-06	-1.621498302588096e-06	-8.107491512940567e-07	0.0	0.0	-1.6214983025881134e-06	0.0	0.0	-1.4976868786090565e-09
5x75_G.S6.04	0.0	0.0	0.0	0.0	-4.951651475823188e-06	0.0	-1.0474647352702622e-06	-5.084965169403058e-05	-0.0008075953108933785	0.0	0.0	0.0	0.0	0.0	0.0	0.0	0.0	0.0	-9.522406684275163e-07	0.0	0.0	0.0	0.0	0.0	-3.808962673710141e-07	0.0	-2.8567220052825763e-07	0.0	-2.76935919190073e-07	0.0	0.0	0.0	0.0	0.0	-1.5902419162739987e-05	-9.998527018489084e-06	-3.461698989875903e-08	-2.423189292913184e-07	-2.5270402626094028e-06	-1.7308494949379693e-06	-5.137161300975867e-05	-3.808962673710122e-07	-1.9044813368550688e-07	0.0	0.0	-3.8089626737101206e-07	0.0	0.0	-6.923397979751826e-08
5x75_G.S6.05	0.0	0.0	0.0	0.0	0.0	0.0	0.0	0.0	0.0	0.0	0.0	0.0	0.0	0.0	0.0	0.0	0.0	0.0	0.0	0.0	0.0	0.0	0.0	0.0	0.0	0.0	0.0	0.0	-4.084600578024648e-09	0.0	0.0	0.0	0.0	0.0	0.0	0.0	-5.105750722530833e-10	-3.574025505771531e-09	-3.727198027447574e-08	-2.552875361265433e-08	-7.576934072235792e-07	0.0	0.0	0.0	0.0	0.0	0.0	0.0	-1.0211501445061832e-09
5x75_G.h4s6.02	0.0	0.0	0.0	0.0	-5.808599124426757e-07	0.0	-1.228742122474899e-07	-5.964984485469196e-06	-9.133184344441245e-05	0.0	0.0	0.0	0.0	0.0	0.0	0.0	0.0	0.0	-1.1170382931590555e-07	0.0	0.0	0.0	0.0	0.0	-4.468153172635897e-08	0.0	-3.3511148794770626e-08	0.0	0.0	0.0	0.0	0.0	0.0	0.0	-1.8654539495755535e-06	-1.1728902078169349e-06	0.0	0.0	0.0	0.0	0.0	-4.46815317263605e-08	-2.2340765863179512e-08	0.0	0.0	-4.468153172636065e-08	0.0	0.0	0.0
5x75_G.h4s6.03	0.0	0.0	0.0	0.0	-5.037704796185028e-07	0.0	-1.0656683222699215e-07	-5.173335309928517e-06	-7.875885344861008e-05	0.0	0.0	0.0	0.0	0.0	0.0	0.0	0.0	0.0	-9.687893838817147e-08	0.0	0.0	0.0	0.0	0.0	-3.875157535526953e-08	0.0	-2.906368151645122e-08	0.0	0.0	0.0	0.0	0.0	0.0	0.0	-1.6178782710825422e-06	-1.0172288530758208e-06	0.0	0.0	0.0	0.0	0.0	-3.875157535526947e-08	-1.9375787677634764e-08	0.0	0.0	-3.8751575355270515e-08	0.0	0.0	0.0
5x75_G.h4s6.04	0.0	0.0	0.0	0.0	0.0	0.0	0.0	0.0	0.0	0.0	0.0	0.0	0.0	0.0	0.0	0.0	0.0	0.0	0.0	0.0	0.0	0.0	0.0	0.0	0.0	0.0	0.0	0.0	0.0	0.0	0.0	0.0	0.0	0.0	0.0	0.0	0.0	0.0	0.0	0.0	0.0	0.0	0.0	0.0	0.0	0.0	0.0	0.0	0.0
5x75_G.h4s6.08	0.0	0.0	0.0	0.0	0.0	0.0	0.0	0.0	0.0	0.0	0.0	0.0	0.0	0.0	0.0	0.0	0.0	0.0	0.0	0.0	0.0	0.0	0.0	0.0	0.0	0.0	0.0	0.0	0.0	0.0	0.0	0.0	0.0	0.0	0.0	0.0	0.0	0.0	0.0	0.0	0.0	0.0	0.0	0.0	0.0	0.0	0.0	0.0	0.0
5x75_G.h4s6.10	0.0	0.0	0.0	0.0	0.0	0.0	0.0	0.0	0.0	0.0	0.0	0.0	0.0	0.0	0.0	0.0	0.0	0.0	0.0	0.0	0.0	0.0	0.0	0.0	0.0	0.0	0.0	0.0	0.0	0.0	0.0	0.0	0.0	0.0	0.0	0.0	0.0	0.0	0.0	0.0	0.0	0.0	0.0	0.0	0.0	0.0	0.0	0.0	0.0
5x75_G.h4s6.11	0.0	0.0	0.0	0.0	0.0	0.0	0.0	0.0	0.0	0.0	0.0	0.0	0.0	0.0	0.0	0.0	0.0	0.0	0.0	0.0	0.0	0.0	0.0	0.0	0.0	0.0	0.0	0.0	0.0	0.0	0.0	0.0	0.0	0.0	0.0	0.0	0.0	0.0	0.0	0.0	0.0	0.0	0.0	0.0	0.0	0.0	0.0	0.0	0.0
5x75_G.h4s6.12	0.0	0.0	0.0	0.0	-1.7927775075390928e-09	0.0	-3.792413958255945e-10	-1.8410445942805782e-08	-2.9239511618153527e-07	0.0	0.0	0.0	0.0	0.0	0.0	0.0	0.0	0.0	-3.4476490529599163e-10	0.0	0.0	0.0	0.0	0.0	-1.379059621183938e-10	0.0	-1.0342947158879588e-10	0.0	0.0	0.0	0.0	0.0	0.0	0.0	-5.757573918443081e-09	-3.6200315056078648e-09	0.0	0.0	0.0	0.0	0.0	-1.3790596211839607e-10	-6.895298105919699e-11	0.0	0.0	-1.379059621183946e-10	0.0	0.0	0.0
5x75_G.h4s6.13	0.0	0.0	0.0	0.0	0.0	0.0	0.0	0.0	0.0	0.0	0.0	0.0	0.0	0.0	0.0	0.0	0.0	0.0	0.0	0.0	0.0	0.0	0.0	0.0	0.0	0.0	0.0	0.0	-5.446134104033119e-10	0.0	0.0	0.0	0.0	0.0	0.0	0.0	-6.8076676300413e-11	-4.765367341028767e-10	-4.969597369929997e-09	-3.403833815020578e-09	-1.0102578762981098e-07	0.0	0.0	0.0	0.0	0.0	0.0	0.0	-1.3615335260082324e-10
5x75_G.h4s6.20	0.0	0.0	0.0	0.0	1.743283057734872e-05	0.0	8.663045681334508e-06	0.0005765245627115669	0.015519848613558833	0.0	0.0	0.0	0.0	0.0	0.0	0.0	0.0	0.0	2.9538422791044895e-05	0.0	0.0	0.0	0.0	0.0	8.411194918015493e-06	0.0	5.457352638911257e-06	0.0	-3.038942830050428e-07	0.0	0.0	0.0	0.0	0.0	0.0003877622604599772	0.0002046240391555062	-3.7986785375630196e-08	-2.659074976294087e-07	-2.773035332420966e-06	-1.8993392687814918e-06	-5.6372389497434267e-05	-1.8013276771905097e-06	5.907684558208772e-06	0.0	0.0	5.007020719613701e-06	0.0	0.0	-7.597357075125908e-08
5x75_G.hgh4.13	0.0	0.0	0.0	0.0	0.0	0.0	0.0	0.0	0.0	0.0	0.0	0.0	0.0	0.0	0.0	0.0	0.0	0.0	0.0	0.0	0.0	0.0	0.0	0.0	0.0	0.0	0.0	0.0	0.0	0.0	0.0	0.0	0.0	0.0	0.0	0.0	0.0	0.0	0.0	0.0	0.0	0.0	0.0	0.0	0.0	0.0	0.0	0.0	0.0
5x76_G.H4.03	0.0	0.0	0.0	0.0	0.0	0.0	0.0	0.0	0.0	0.0	0.0	0.0	0.0	0.0	0.0	0.0	0.0	0.0	0.0	0.0	0.0	0.0	0.0	0.0	0.0	0.0	0.0	0.0	-5.446134104033123e-10	0.0	0.0	0.0	0.0	0.0	0.0	0.0	-6.807667630041289e-11	-4.765367341028774e-10	-4.969597369929986e-09	-3.403833815020564e-09	-1.010257876298107e-07	0.0	0.0	0.0	0.0	0.0	0.0	0.0	-1.361533526008231e-10
5x76_G.H4.04	0.0	0.0	0.0	0.0	0.0	0.0	0.0	0.0	0.0	0.0	0.0	0.0	0.0	0.0	0.0	0.0	0.0	0.0	0.0	0.0	0.0	0.0	0.0	0.0	0.0	0.0	0.0	0.0	-2.723067052016572e-10	0.0	0.0	0.0	0.0	0.0	0.0	0.0	-3.403833815020662e-11	-2.38268367051439e-10	-2.4847986849649778e-09	-1.7019169075102655e-09	-5.051289381490525e-08	0.0	0.0	0.0	0.0	0.0	0.0	0.0	-6.807667630041187e-11
5x76_G.H4.05	0.0	0.0	0.0	0.0	0.0	0.0	0.0	0.0	0.0	0.0	0.0	0.0	0.0	0.0	0.0	0.0	0.0	0.0	0.0	0.0	0.0	0.0	0.0	0.0	0.0	0.0	0.0	0.0	-2.322776195370004e-07	0.0	0.0	0.0	0.0	0.0	0.0	0.0	-2.903470244212547e-08	-2.0324291709488082e-07	-2.1195332782751714e-06	-1.4517351221062922e-06	-4.308749842411455e-05	0.0	0.0	0.0	0.0	0.0	0.0	0.0	-5.8069404884251765e-08
5x76_G.H4.08	0.0	0.0	0.0	0.0	0.0	0.0	0.0	0.0	0.0	0.0	0.0	0.0	0.0	0.0	0.0	0.0	0.0	0.0	0.0	0.0	0.0	0.0	0.0	0.0	0.0	0.0	0.0	0.0	-8.931659930613888e-08	0.0	0.0	0.0	0.0	0.0	0.0	0.0	-1.116457491326753e-08	-7.815202439287264e-08	-8.15013968668534e-07	-5.582287456633759e-07	-1.6568229171288952e-05	0.0	0.0	0.0	0.0	0.0	0.0	0.0	-2.2329149826535232e-08
5x76_G.H4.09	0.0	0.0	0.0	0.0	0.0	0.0	0.0	0.0	0.0	0.0	0.0	0.0	0.0	0.0	0.0	0.0	0.0	0.0	0.0	0.0	0.0	0.0	0.0	0.0	0.0	0.0	0.0	0.0	-9.122274624254901e-08	0.0	0.0	0.0	0.0	0.0	0.0	0.0	-1.1402843280318759e-08	-7.981990296223332e-08	-8.324075594632816e-07	-5.701421640159468e-07	-1.6921819427993364e-05	0.0	0.0	0.0	0.0	0.0	0.0	0.0	-2.280568656063785e-08
5x76_G.H4.12	0.0	0.0	0.0	0.0	-1.1656639354019498e-05	0.0	-2.465827555657989e-06	-0.00011970471952012429	-0.0019011530454122992	0.0	0.0	0.0	0.0	0.0	0.0	0.0	0.0	0.0	-2.2416614142345723e-06	0.0	0.0	0.0	0.0	0.0	-8.966645656938237e-07	0.0	-6.724984242703733e-07	0.0	-1.089226820806621e-09	0.0	0.0	0.0	0.0	0.0	-3.74357456177167e-05	-2.3537444849462915e-05	-1.3615335260082544e-10	-9.53073468205754e-10	-9.939194739860029e-09	-6.807667630041181e-09	-2.020515752596221e-07	-8.966645656938063e-07	-4.483322828469134e-07	0.0	0.0	-8.966645656938241e-07	0.0	0.0	-2.723067052016454e-10
5x76_G.H4.13	0.0	0.0	0.0	0.0	-1.7927775075390744e-09	0.0	-3.7924139582559624e-10	-1.8410445942805712e-08	-2.923951161815372e-07	0.0	0.0	0.0	0.0	0.0	0.0	0.0	0.0	0.0	-3.447649052959894e-10	0.0	0.0	0.0	0.0	0.0	-1.3790596211839333e-10	0.0	-1.0342947158879613e-10	0.0	-8.169201156049614e-10	0.0	0.0	0.0	0.0	0.0	-5.757573918443065e-09	-3.6200315056078424e-09	-1.0211501445061865e-10	-7.148051011543198e-10	-7.454396054895192e-09	-5.105750722530837e-09	-1.515386814447151e-07	-1.379059621183956e-10	-6.895298105919677e-11	0.0	0.0	-1.3790596211839413e-10	0.0	0.0	-2.0423002890123403e-10
5x76_G.H4.16	0.0	0.0	0.0	0.0	-1.369502738009195e-05	0.0	-2.897025022711645e-06	-3.510799640662896e-05	-0.001069378716657204	0.0	0.0	0.0	0.0	0.0	0.0	0.0	0.0	0.0	-2.6336591115560457e-06	0.0	0.0	0.0	0.0	0.0	-1.0534636446224386e-06	0.0	2.6140764649352254e-06	0.0	-2.72306705201657e-10	0.0	0.0	0.0	0.0	0.0	-3.3769584567779546e-05	-2.424924647293689e-05	-3.403833815020662e-11	-2.382683670514382e-10	-2.4847986849649947e-09	-1.701916907510289e-09	-5.051289381490549e-08	-1.0534636446224373e-06	-5.267318223112179e-07	0.0	0.0	-1.0534636446224335e-06	0.0	0.0	-6.807667630041187e-11
5x76_G.H4.17	0.0	0.0	0.0	0.0	-5.378332522617522e-08	0.0	-1.137724187476752e-08	2.8518608201179675e-06	1.8461540101771075e-05	0.0	0.0	0.0	0.0	0.0	0.0	0.0	0.0	0.0	-1.0342947158879783e-08	0.0	0.0	0.0	0.0	0.0	-4.137178863551887e-09	0.0	-3.102884147663781e-09	0.0	0.0	0.0	0.0	0.0	0.0	0.0	-1.7272721755328547e-07	-1.0860094516823927e-07	0.0	0.0	0.0	0.0	0.0	-4.137178863551873e-09	-2.0685894317759596e-09	0.0	0.0	-4.13717886355187e-09	0.0	0.0	0.0
5x76_G.H5.05	0.0	0.0	0.0	0.0	0.0	0.0	0.0	0.0	0.0	0.0	0.0	0.0	0.0	0.0	0.0	0.0	0.0	0.0	0.0	0.0	0.0	0.0	0.0	0.0	0.0	0.0	0.0	0.0	-1.7699935838107446e-08	0.0	0.0	0.0	0.0	0.0	0.0	0.0	-2.2124919797634063e-09	-1.5487443858343604e-08	-1.6151191452272614e-07	-1.106245989881679e-07	-3.2833380979688227e-06	0.0	0.0	0.0	0.0	0.0	0.0	0.0	-4.424983959526747e-09
5x76_G.H5.06	0.0	0.0	0.0	0.0	0.0	0.0	0.0	0.0	0.0	0.0	0.0	0.0	0.0	0.0	0.0	0.0	0.0	0.0	0.0	0.0	0.0	0.0	0.0	0.0	0.0	0.0	0.0	0.0	-7.398573180328623e-07	0.0	0.0	0.0	0.0	0.0	0.0	0.0	-9.248216475410852e-08	-6.473751532787607e-07	-6.7511980270499965e-06	-4.624108237705416e-06	-0.00013724353249509769	0.0	0.0	0.0	0.0	0.0	0.0	0.0	-1.8496432950821743e-07
5x76_G.H5.09	0.0	0.0	0.0	0.0	0.0	0.0	0.0	0.0	0.0	0.0	0.0	0.0	0.0	0.0	0.0	0.0	0.0	0.0	0.0	0.0	0.0	0.0	0.0	0.0	0.0	0.0	0.0	0.0	-1.4350563364127192e-07	0.0	0.0	0.0	0.0	0.0	0.0	0.0	-1.7938204205158686e-08	-1.2556742943610817e-07	-1.3094889069765666e-06	-8.969102102579225e-07	-2.6620295040455096e-05	0.0	0.0	0.0	0.0	0.0	0.0	0.0	-3.5876408410316836e-08
5x76_G.H5.17	0.0	0.0	0.0	0.0	0.0	0.0	0.0	0.0	0.0	0.0	0.0	0.0	0.0	0.0	0.0	0.0	0.0	0.0	0.0	0.0	0.0	0.0	0.0	0.0	0.0	0.0	0.0	0.0	-2.723067052016551e-10	0.0	0.0	0.0	0.0	0.0	0.0	0.0	-3.4038338150206554e-11	-2.3826836705143977e-10	-2.4847986849649836e-09	-1.7019169075102643e-09	-5.05128938149053e-08	0.0	0.0	0.0	0.0	0.0	0.0	0.0	-6.807667630041174e-11
5x76_G.H5.21	0.0	0.0	0.0	0.0	0.0	0.0	0.0	0.0	0.0	0.0	0.0	0.0	0.0	0.0	0.0	0.0	0.0	0.0	0.0	0.0	0.0	0.0	0.0	0.0	0.0	0.0	0.0	0.0	0.0	0.0	0.0	0.0	0.0	0.0	0.0	0.0	0.0	0.0	0.0	0.0	0.0	0.0	0.0	0.0	0.0	0.0	0.0	0.0	0.0
5x76_G.H5.26	0.0	0.0	0.0	0.0	0.0	0.0	0.0	0.0	0.0	0.0	0.0	0.0	0.0	0.0	0.0	0.0	0.0	0.0	0.0	0.0	0.0	0.0	0.0	0.0	0.0	0.0	0.0	0.0	0.0	0.0	0.0	0.0	0.0	0.0	0.0	0.0	0.0	0.0	0.0	0.0	0.0	0.0	0.0	0.0	0.0	0.0	0.0	0.0	0.0
5x76_G.HG.01	0.0	0.0	0.0	0.0	0.0	0.0	0.0	0.0	0.0	0.0	0.0	0.0	0.0	0.0	0.0	0.0	0.0	0.0	0.0	0.0	0.0	0.0	0.0	0.0	0.0	0.0	0.0	0.0	-5.446134104033137e-10	0.0	0.0	0.0	0.0	0.0	0.0	0.0	-6.807667630041316e-11	-4.76536734102878e-10	-4.969597369929962e-09	-3.403833815020536e-09	-1.0102578762981056e-07	0.0	0.0	0.0	0.0	0.0	0.0	0.0	-1.3615335260082358e-10
5x76_G.S6.01	0.0	0.0	0.0	0.0	-8.802537562017011e-07	0.0	-1.8620752535036167e-07	-9.039528957917663e-06	-0.00014356600204513183	0.0	0.0	0.0	0.0	0.0	0.0	0.0	0.0	0.0	-1.6927956850033218e-07	0.0	0.0	0.0	0.0	0.0	-6.771182740013287e-08	0.0	-5.07838705500999e-08	0.0	-7.570126404605647e-08	0.0	0.0	0.0	0.0	0.0	-2.8269687939554714e-06	-1.7774354692534536e-06	-9.46265800575713e-09	-6.623860604029971e-08	-6.907740344202729e-07	-4.7313290028785836e-07	-1.404258448054372e-05	-6.771182740013243e-08	-3.3855913700066707e-08	0.0	0.0	-6.771182740013254e-08	0.0	0.0	-1.8925316011514504e-08
5x76_G.S6.02	0.0	0.0	0.0	0.0	-3.2036934059723862e-06	0.0	-6.777043743403178e-07	-3.289946689979385e-05	-0.000522510072616396	0.0	0.0	0.0	0.0	0.0	0.0	0.0	0.0	0.0	-6.160948857639342e-07	0.0	0.0	0.0	0.0	0.0	-2.464379543055679e-07	0.0	-1.8482846572918336e-07	0.0	-9.400027463560854e-07	0.0	0.0	0.0	0.0	0.0	-1.0288784592257692e-05	-6.468996300521309e-06	-1.1750034329451093e-07	-8.225024030615778e-07	-8.577525060499305e-06	-5.875017164725548e-06	-0.00017437050944905334	-2.464379543055728e-07	-1.2321897715278503e-07	0.0	0.0	-2.4643795430557007e-07	0.0	0.0	-2.3500068658902086e-07
5x76_G.S6.03	0.0	0.0	0.0	0.0	-2.7196434789369046e-06	0.0	-5.75309197467418e-07	-2.792864649523632e-05	-0.0004435633912473746	0.0	0.0	0.0	0.0	0.0	0.0	0.0	0.0	0.0	-5.230083613340251e-07	0.0	0.0	0.0	0.0	0.0	-2.092033445336105e-07	0.0	-1.5690250840020666e-07	0.0	-4.220753930625583e-08	0.0	0.0	0.0	0.0	0.0	-8.73423963427824e-06	-5.491587794007217e-06	-5.275942413281938e-09	-3.693159689297367e-08	-3.851437961695848e-07	-2.6379712066409554e-07	-7.829498541310333e-06	-2.092033445336068e-07	-1.0460167226680523e-07	0.0	0.0	-2.0920334453360919e-07	0.0	0.0	-1.0551884826563842e-08
5x76_G.S6.04	0.0	0.0	0.0	0.0	0.0	0.0	0.0	0.0	0.0	0.0	0.0	0.0	0.0	0.0	0.0	0.0	0.0	0.0	0.0	0.0	0.0	0.0	0.0	0.0	0.0	0.0	0.0	0.0	-2.8592204046171913e-08	0.0	0.0	0.0	0.0	0.0	0.0	0.0	-3.574025505771549e-09	-2.5018178540401892e-08	-2.6090386192132683e-07	-1.7870127528858018e-07	-5.303853850565033e-06	0.0	0.0	0.0	0.0	0.0	0.0	0.0	-7.148051011543226e-09
5x76_G.S6.05	0.0	0.0	0.0	0.0	0.0	0.0	0.0	0.0	0.0	0.0	0.0	0.0	0.0	0.0	0.0	0.0	0.0	0.0	0.0	0.0	0.0	0.0	0.0	0.0	0.0	0.0	0.0	0.0	-1.138242027742865e-07	0.0	0.0	0.0	0.0	0.0	0.0	0.0	-1.422802534678587e-08	-9.959617742750364e-08	-1.0386458503153703e-06	-7.114012673393014e-07	-2.111438961463033e-05	0.0	0.0	0.0	0.0	0.0	0.0	0.0	-2.8456050693571875e-08
5x76_G.h4s6.01	0.0	0.0	0.0	0.0	0.0	0.0	0.0	0.0	0.0	0.0	0.0	0.0	0.0	0.0	0.0	0.0	0.0	0.0	0.0	0.0	0.0	0.0	0.0	0.0	0.0	0.0	0.0	0.0	-1.933377606931628e-08	0.0	0.0	0.0	0.0	0.0	0.0	0.0	-2.416722008664615e-09	-1.6917054060652544e-08	-1.7642070663251313e-07	-1.2083610043323067e-07	-3.586415460858263e-06	0.0	0.0	0.0	0.0	0.0	0.0	0.0	-4.833444017329255e-09
5x76_G.h4s6.02	0.0	0.0	0.0	0.0	-1.0398109543727029e-07	0.0	-2.1996000957883676e-08	-1.067805864682722e-06	-1.0150568341724699e-05	0.0	0.0	0.0	0.0	0.0	0.0	0.0	0.0	0.0	-1.999636450716772e-08	0.0	0.0	0.0	0.0	0.0	-7.998545802867102e-09	0.0	-5.998909352150142e-09	0.0	0.0	0.0	0.0	0.0	0.0	0.0	-3.3393928726970614e-07	-2.0996182732525773e-07	0.0	0.0	0.0	0.0	0.0	-7.998545802866985e-09	-3.999272901433519e-09	0.0	0.0	-7.998545802867038e-09	0.0	0.0	0.0
5x76_G.h4s6.03	0.0	0.0	0.0	0.0	3.471879130504094e-05	0.0	1.23196912198846e-05	0.00019915768815256414	0.0025199248238069196	0.0	0.0	0.0	0.0	0.0	0.0	0.0	0.0	0.0	9.033426619094026e-06	0.0	0.0	0.0	0.0	0.0	6.336710006359208e-06	0.0	-3.5372879283368174e-07	0.0	0.0	0.0	0.0	0.0	0.0	0.0	4.158423277016158e-05	1.8257060036439383e-05	0.0	0.0	0.0	0.0	0.0	-4.7163839044490886e-07	-2.3581919522245517e-07	0.0	0.0	6.336710006359232e-06	0.0	0.0	0.0
5x76_G.h4s6.04	0.0	0.0	0.0	0.0	1.9507694730400627e-05	0.0	3.73383840084604e-06	0.0005009437866364629	0.013281945757368852	0.0	0.0	0.0	0.0	0.0	0.0	0.0	0.0	0.0	2.443838449998195e-05	0.0	0.0	0.0	0.0	0.0	1.249869315871447e-05	0.0	5.9698456706337685e-06	0.0	0.0	0.0	0.0	0.0	0.0	0.0	0.0003005491164801939	0.00016128615969455203	0.0	0.0	0.0	0.0	0.0	-1.1180036348938364e-06	6.249346579357249e-06	0.0	0.0	5.6903447619103195e-06	0.0	0.0	0.0
5x76_G.h4s6.08	0.0	0.0	0.0	0.0	6.390872572981318e-06	0.0	3.1194673396086298e-06	0.0006481359225260182	0.016525623893809693	0.0	0.0	0.0	0.0	0.0	0.0	0.0	0.0	0.0	3.0688213750207816e-05	0.0	0.0	0.0	0.0	0.0	1.2275285500082456e-05	0.0	5.80228992665994e-06	0.0	-1.7427629132905875e-08	0.0	0.0	0.0	0.0	0.0	0.00036270950489875715	0.00022690936682191105	-2.178453641613203e-09	-1.524917549129205e-08	-1.5902711583776075e-07	-1.0892268208065963e-07	-3.2328252041539433e-06	-1.3414112935256542e-06	6.1376427500412155e-06	0.0	0.0	5.466937103278677e-06	0.0	0.0	-4.356907283226317e-09
5x76_G.h4s6.09	0.0	0.0	0.0	0.0	1.4627513019445602e-05	0.0	-5.062872634271529e-07	0.0001762683323720776	0.0020606579427472024	0.0	0.0	0.0	0.0	0.0	0.0	0.0	0.0	0.0	-4.6026114857013317e-07	0.0	0.0	0.0	0.0	0.0	-1.8410445942805828e-07	0.0	-1.3807834457104969e-07	0.0	-5.173827398831275e-09	0.0	0.0	0.0	0.0	0.0	-7.68636118112111e-06	-1.428567861584372e-06	-6.467284248539094e-10	-4.527098973977309e-09	-4.7211175014336117e-08	-3.2336421242695756e-08	-9.597449824831802e-07	-1.841044594280601e-07	-9.205222971402925e-08	0.0	0.0	-1.8410445942805757e-07	0.0	0.0	-1.2934568497078343e-09
5x76_G.h4s6.10	0.0	0.0	0.0	0.0	-2.5098885105547454e-08	0.0	-5.309379541558137e-09	-2.577462431992825e-07	1.2927339365468744e-05	0.0	0.0	0.0	0.0	0.0	0.0	0.0	0.0	0.0	-4.826708674143961e-09	0.0	0.0	0.0	0.0	0.0	-1.9306834696575838e-09	0.0	-1.4480126022431873e-09	0.0	0.0	0.0	0.0	0.0	0.0	0.0	-8.060603485820178e-08	-5.0680441078509425e-08	0.0	0.0	0.0	0.0	0.0	-1.9306834696575296e-09	-9.653417348287925e-10	0.0	0.0	-1.9306834696575763e-09	0.0	0.0	0.0
5x76_G.h4s6.11	0.0	0.0	0.0	0.0	0.0	0.0	0.0	0.0	0.0	0.0	0.0	0.0	0.0	0.0	0.0	0.0	0.0	0.0	0.0	0.0	0.0	0.0	0.0	0.0	0.0	0.0	0.0	0.0	0.0	0.0	0.0	0.0	0.0	0.0	0.0	0.0	0.0	0.0	0.0	0.0	0.0	0.0	0.0	0.0	0.0	0.0	0.0	0.0	0.0
5x76_G.h4s6.12	0.0	0.0	0.0	0.0	-1.7300302947753328e-06	0.0	-3.659679469716892e-07	-1.7766080334807365e-05	-0.0002821612871151713	0.0	0.0	0.0	0.0	0.0	0.0	0.0	0.0	0.0	-3.326981336106289e-07	0.0	0.0	0.0	0.0	0.0	-1.3307925344425628e-07	0.0	-9.980944008318712e-08	0.0	-9.258427976856131e-08	0.0	0.0	0.0	0.0	0.0	-5.5560588312974325e-06	-3.493330402911568e-06	-1.1573034971070051e-08	-8.101124479749078e-08	-8.448315528881179e-07	-5.786517485534954e-07	-1.717438389706783e-05	-1.3307925344425302e-07	-6.653962672212754e-08	0.0	0.0	-1.3307925344425522e-07	0.0	0.0	-2.3146069942139848e-08
5x76_G.h4s6.13	0.0	0.0	0.0	0.0	0.0	0.0	0.0	0.0	0.0	0.0	0.0	0.0	0.0	0.0	0.0	0.0	0.0	0.0	0.0	0.0	0.0	0.0	0.0	0.0	0.0	0.0	0.0	0.0	-1.7754397179147184e-07	0.0	0.0	0.0	0.0	0.0	0.0	0.0	-2.2192996473934152e-08	-1.5535097531753787e-07	-1.620088742597215e-06	-1.1096498236967112e-06	-3.293440676731829e-05	0.0	0.0	0.0	0.0	0.0	0.0	0.0	-4.438599294786827e-08
5x76_G.h4s6.20	0.0	0.0	0.0	0.0	3.4071391765875937e-06	0.0	-1.4396003385538963e-06	8.670596032760386e-05	0.002314667382567377	0.0	0.0	0.0	0.0	0.0	0.0	0.0	0.0	0.0	8.903795014702792e-06	0.0	0.0	0.0	0.0	0.0	-5.234910322014292e-07	0.0	-3.926182741510829e-07	0.0	-3.254065127159712e-07	0.0	0.0	0.0	0.0	0.0	4.6227733373632164e-05	1.689592819033097e-05	-4.067581408949618e-08	-2.847306986264747e-07	-2.969334428533217e-06	-2.033790704474782e-06	-6.036290810881126e-05	-5.234910322014271e-07	-2.617455161007168e-07	0.0	0.0	-5.234910322014274e-07	0.0	0.0	-8.13516281789922e-08
5x76_G.hgh4.11	0.0	0.0	0.0	0.0	0.0	0.0	0.0	0.0	0.0	0.0	0.0	0.0	0.0	0.0	0.0	0.0	0.0	0.0	0.0	0.0	0.0	0.0	0.0	0.0	0.0	0.0	0.0	0.0	0.0	0.0	0.0	0.0	0.0	0.0	0.0	0.0	0.0	0.0	0.0	0.0	0.0	0.0	0.0	0.0	0.0	0.0	0.0	0.0	0.0
5x76_G.hgh4.12	0.0	0.0	0.0	0.0	-1.7927775075391714e-08	0.0	-3.7924139582558496e-09	-1.8410445942805786e-07	-2.9239511618152655e-06	0.0	0.0	0.0	0.0	0.0	0.0	0.0	0.0	0.0	-3.447649052959865e-09	0.0	0.0	0.0	0.0	0.0	-1.3790596211839696e-09	0.0	-1.0342947158879668e-09	0.0	0.0	0.0	0.0	0.0	0.0	0.0	-5.757573918443158e-08	-3.6200315056079065e-08	0.0	0.0	0.0	0.0	0.0	-1.3790596211839562e-09	-6.895298105919833e-10	0.0	0.0	-1.3790596211839566e-09	0.0	0.0	0.0
5x76_G.hgh4.13	0.0	0.0	0.0	0.0	0.0	0.0	0.0	0.0	0.0	0.0	0.0	0.0	0.0	0.0	0.0	0.0	0.0	0.0	0.0	0.0	0.0	0.0	0.0	0.0	0.0	0.0	0.0	0.0	0.0	0.0	0.0	0.0	0.0	0.0	0.0	0.0	0.0	0.0	0.0	0.0	0.0	0.0	0.0	0.0	0.0	0.0	0.0	0.0	0.0
5x76_G.s6h5.01	0.0	0.0	0.0	0.0	0.0	0.0	0.0	0.0	0.0	0.0	0.0	0.0	0.0	0.0	0.0	0.0	0.0	0.0	0.0	0.0	0.0	0.0	0.0	0.0	0.0	0.0	0.0	0.0	-1.906146936411507e-09	0.0	0.0	0.0	0.0	0.0	0.0	0.0	-2.3826836705143956e-10	-1.667878569360109e-09	-1.739359079475491e-08	-1.1913418352572129e-08	-3.535902567043357e-07	0.0	0.0	0.0	0.0	0.0	0.0	0.0	-4.765367341028828e-10
5x77_G.H4.03	0.0	0.0	0.0	0.0	0.0	0.0	0.0	0.0	0.0	0.0	0.0	0.0	0.0	0.0	0.0	0.0	0.0	0.0	0.0	0.0	0.0	0.0	0.0	0.0	0.0	0.0	0.0	0.0	-1.361533526008215e-09	0.0	0.0	0.0	0.0	0.0	0.0	0.0	-1.7019169075102942e-10	-1.1913418352572074e-09	-1.2423993424824955e-08	-8.509584537551455e-09	-2.525644690745259e-07	0.0	0.0	0.0	0.0	0.0	0.0	0.0	-3.403833815020583e-10
5x77_G.H4.04	0.0	0.0	0.0	0.0	0.0	0.0	0.0	0.0	0.0	0.0	0.0	0.0	0.0	0.0	0.0	0.0	0.0	0.0	0.0	0.0	0.0	0.0	0.0	0.0	0.0	0.0	0.0	0.0	-8.169201156049214e-09	0.0	0.0	0.0	0.0	0.0	0.0	0.0	-1.0211501445061563e-09	-7.148051011543058e-09	-7.45439605489516e-08	-5.105750722530846e-08	-1.5153868144471675e-06	0.0	0.0	0.0	0.0	0.0	0.0	0.0	-2.042300289012346e-09
5x77_G.H4.05	0.0	0.0	0.0	0.0	0.0	0.0	0.0	0.0	0.0	0.0	0.0	0.0	0.0	0.0	0.0	0.0	0.0	0.0	0.0	0.0	0.0	0.0	0.0	0.0	0.0	0.0	0.0	0.0	-1.377871928320327e-07	0.0	0.0	0.0	0.0	0.0	0.0	0.0	-1.7223399104004376e-08	-1.205637937280296e-07	-1.2573081345922858e-06	-8.611699552002092e-07	-2.555952427034216e-05	0.0	0.0	0.0	0.0	0.0	0.0	0.0	-3.444679820800838e-08
5x77_G.H4.06	0.0	0.0	0.0	0.0	0.0	0.0	0.0	0.0	0.0	0.0	0.0	0.0	0.0	0.0	0.0	0.0	0.0	0.0	0.0	0.0	0.0	0.0	0.0	0.0	0.0	0.0	0.0	0.0	-8.169201156049693e-10	0.0	0.0	0.0	0.0	0.0	0.0	0.0	-1.0211501445061951e-10	-7.148051011543168e-10	-7.45439605489514e-09	-5.105750722530852e-09	-1.515386814447164e-07	0.0	0.0	0.0	0.0	0.0	0.0	0.0	-2.0423002890123578e-10
5x77_G.H4.08	0.0	0.0	0.0	0.0	-7.171110030156675e-08	0.0	-1.5169655833023438e-08	-7.364178377122313e-07	-1.1695804647261006e-05	0.0	0.0	0.0	0.0	0.0	0.0	0.0	0.0	0.0	-1.3790596211839459e-08	0.0	0.0	0.0	0.0	0.0	-5.5162384847358876e-09	0.0	-4.137178863551859e-09	0.0	-2.1784536416131406e-08	0.0	0.0	0.0	0.0	0.0	-2.303029567377276e-07	-1.4480126022431681e-07	-2.723067052016473e-09	-1.9061469364115395e-08	-1.9878389479719898e-07	-1.3615335260082257e-07	-4.04103150519241e-06	-5.516238484735824e-09	-2.7581192423679376e-09	0.0	0.0	-5.5162384847358206e-09	0.0	0.0	-5.446134104032938e-09
5x77_G.H4.09	0.0	0.0	0.0	0.0	0.0	0.0	0.0	0.0	0.0	0.0	0.0	0.0	0.0	0.0	0.0	0.0	0.0	0.0	0.0	0.0	0.0	0.0	0.0	0.0	0.0	0.0	0.0	0.0	-2.1828105488963707e-06	0.0	0.0	0.0	0.0	0.0	0.0	0.0	-2.728513186120476e-07	-1.909959230284369e-06	-1.9918146258679726e-05	-1.3642565930602502e-05	-0.0004049113568202828	0.0	0.0	0.0	0.0	0.0	0.0	0.0	-5.457026372240959e-07
5x77_G.H4.12	0.0	0.0	0.0	0.0	-2.304615485941559e-05	0.0	-4.875148143337943e-06	-0.00023666628259477276	-0.003755335044315053	0.0	0.0	0.0	0.0	0.0	0.0	0.0	0.0	0.0	-4.431952857579899e-06	0.0	0.0	0.0	0.0	0.0	-1.7727811430320105e-06	0.0	-1.3295858572739912e-06	0.0	-1.9878389479720782e-08	0.0	0.0	0.0	0.0	0.0	-7.060943852318393e-05	-4.6535505004589484e-05	-2.4847986849650245e-09	-1.7393590794754896e-08	-1.813903040024459e-07	-1.242399342482507e-07	-3.687441248488097e-06	-1.7727811430319807e-06	-8.863905715160134e-07	0.0	0.0	-1.7727811430319938e-06	0.0	0.0	-4.969597369930025e-09
5x77_G.H4.13	0.0	0.0	0.0	0.0	-1.2549442552773763e-08	0.0	-2.654689770779109e-09	-1.2887312159964017e-07	-2.046765813270712e-06	0.0	0.0	0.0	0.0	0.0	0.0	0.0	0.0	0.0	-2.4133543370719573e-09	0.0	0.0	0.0	0.0	0.0	-9.653417348287753e-10	0.0	-7.240063011215912e-10	0.0	3.377215834587136e-06	0.0	0.0	0.0	0.0	0.0	-4.03030174291008e-08	-2.5340220539255202e-08	-3.36979547687035e-09	-2.3588568338092623e-08	-2.459950698115385e-07	-1.6848977384351778e-07	-5.0007764876756125e-06	-9.653417348287681e-10	-4.826708674143881e-10	0.0	0.0	-9.653417348287789e-10	0.0	0.0	-6.7395909537408075e-09
5x77_G.H4.16	0.0	0.0	0.0	0.0	3.141118575661022e-06	0.0	6.359912684485618e-06	0.0004885471438897157	0.014874318906858301	0.0	0.0	0.0	0.0	0.0	0.0	0.0	0.0	0.0	2.4040491322779787e-05	0.0	0.0	0.0	0.0	0.0	1.0977866208472763e-05	0.0	4.829225457952509e-06	0.0	-7.78797176876714e-08	0.0	0.0	0.0	0.0	0.0	0.0003698173850452795	0.00020306463301235543	-9.734964710958678e-09	-6.814475297671145e-08	-7.106524238999978e-07	-4.867482355479404e-07	-1.444668763106298e-05	-2.638830585135538e-06	5.488933104236371e-06	0.0	0.0	4.169517811668649e-06	0.0	0.0	-1.9469929421917638e-08
5x77_G.H4.17	0.0	0.0	0.0	0.0	-1.075666504523503e-07	0.0	-2.2754483749535096e-08	-1.1046267565683888e-06	-1.7543706970891173e-05	0.0	0.0	0.0	0.0	0.0	0.0	0.0	0.0	0.0	-2.068589431775946e-08	0.0	0.0	0.0	0.0	0.0	-8.274357727103757e-09	0.0	-6.205768295327595e-09	0.0	-5.446134104033111e-10	0.0	0.0	0.0	0.0	0.0	-3.454544351065726e-07	-2.1720189033647853e-07	-6.8076676300413e-11	-4.765367341028762e-10	-4.969597369930012e-09	-3.403833815020599e-09	-1.0102578762981118e-07	-8.274357727103728e-09	-4.137178863551909e-09	0.0	0.0	-8.274357727103724e-09	0.0	0.0	-1.3615335260082324e-10
5x77_G.H5.02	0.0	0.0	0.0	0.0	0.0	0.0	0.0	0.0	0.0	0.0	0.0	0.0	0.0	0.0	0.0	0.0	0.0	0.0	0.0	0.0	0.0	0.0	0.0	0.0	0.0	0.0	0.0	0.0	-1.5385328843893386e-07	0.0	0.0	0.0	0.0	0.0	0.0	0.0	-1.9231661054866484e-08	-1.3462162738406377e-07	-1.4039112570052367e-06	-9.61583052743313e-07	-2.8539785005421753e-05	0.0	0.0	0.0	0.0	0.0	0.0	0.0	-3.84633221097325e-08
5x77_G.H5.05	0.0	0.0	0.0	0.0	0.0	0.0	0.0	0.0	0.0	0.0	0.0	0.0	0.0	0.0	0.0	0.0	0.0	0.0	0.0	0.0	0.0	0.0	0.0	0.0	0.0	0.0	0.0	0.0	-1.7452136736373476e-06	0.0	0.0	0.0	0.0	0.0	0.0	0.0	-2.1815170920466924e-07	-1.5270619644326609e-06	-1.592507477194083e-05	-1.0907585460233398e-05	-0.00032373713645972513	0.0	0.0	0.0	0.0	0.0	0.0	0.0	-4.363034184093374e-07
5x77_G.H5.06	0.0	0.0	0.0	0.0	0.0	0.0	0.0	0.0	0.0	0.0	0.0	0.0	0.0	0.0	0.0	0.0	0.0	0.0	0.0	0.0	0.0	0.0	0.0	0.0	0.0	0.0	0.0	0.0	-1.8658455440416885e-06	0.0	0.0	0.0	0.0	0.0	0.0	0.0	-2.3323069300520968e-07	-1.6326148510364843e-06	-1.702584058938042e-05	-1.1661534650260444e-05	-0.00034611434841973237	0.0	0.0	0.0	0.0	0.0	0.0	0.0	-4.6646138601041994e-07
5x77_G.H5.08	0.0	0.0	0.0	0.0	0.0	0.0	0.0	0.0	0.0	0.0	0.0	0.0	0.0	0.0	0.0	0.0	0.0	0.0	0.0	0.0	0.0	0.0	0.0	0.0	0.0	0.0	0.0	0.0	-1.9606082774518576e-08	0.0	0.0	0.0	0.0	0.0	0.0	0.0	-2.4507603468148096e-09	-1.7155322427703418e-08	-1.7890550531748193e-07	-1.2253801734074165e-07	-3.636928354673189e-06	0.0	0.0	0.0	0.0	0.0	0.0	0.0	-4.901520693629631e-09
5x77_G.H5.09	0.0	0.0	0.0	0.0	0.0	0.0	0.0	0.0	0.0	0.0	0.0	0.0	0.0	0.0	0.0	0.0	0.0	0.0	0.0	0.0	0.0	0.0	0.0	0.0	0.0	0.0	0.0	0.0	-7.109928072815156e-07	0.0	0.0	0.0	0.0	0.0	0.0	0.0	-8.887410091018836e-08	-6.221187063713127e-07	-6.487809366443691e-06	-4.443705045509372e-06	-0.00013188916575071832	0.0	0.0	0.0	0.0	0.0	0.0	0.0	-1.7774820182037438e-07
5x77_G.H5.26	0.0	0.0	0.0	0.0	0.0	0.0	0.0	0.0	0.0	0.0	0.0	0.0	0.0	0.0	0.0	0.0	0.0	0.0	0.0	0.0	0.0	0.0	0.0	0.0	0.0	0.0	0.0	0.0	0.0	0.0	0.0	0.0	0.0	0.0	0.0	0.0	0.0	0.0	0.0	0.0	0.0	0.0	0.0	0.0	0.0	0.0	0.0	0.0	0.0
5x77_G.HG.01	0.0	0.0	0.0	0.0	0.0	0.0	0.0	0.0	0.0	0.0	0.0	0.0	0.0	0.0	0.0	0.0	0.0	0.0	0.0	0.0	0.0	0.0	0.0	0.0	0.0	0.0	0.0	0.0	-1.415994867048558e-08	0.0	0.0	0.0	0.0	0.0	0.0	0.0	-1.7699935838107063e-09	-1.2389955086674811e-08	-1.2920953161818097e-07	-8.84996791905342e-08	-2.626670478375087e-06	0.0	0.0	0.0	0.0	0.0	0.0	0.0	-3.539987167621391e-09
5x77_G.S6.01	0.0	0.0	0.0	0.0	0.0	0.0	0.0	0.0	0.0	0.0	0.0	0.0	0.0	0.0	0.0	0.0	0.0	0.0	0.0	0.0	0.0	0.0	0.0	0.0	0.0	0.0	0.0	0.0	-4.030139236984313e-08	0.0	0.0	0.0	0.0	0.0	0.0	0.0	-5.037674046230409e-09	-3.526371832361286e-08	-3.677502053748237e-07	-2.518837023115232e-07	-7.47590828460602e-06	0.0	0.0	0.0	0.0	0.0	0.0	0.0	-1.0075348092460842e-08
5x77_G.S6.02	0.0	0.0	0.0	0.0	0.0	0.0	0.0	0.0	0.0	0.0	0.0	0.0	0.0	0.0	0.0	0.0	0.0	0.0	0.0	0.0	0.0	0.0	0.0	0.0	0.0	0.0	0.0	0.0	-2.4507603468146884e-08	0.0	0.0	0.0	0.0	0.0	0.0	0.0	-3.063450433518453e-09	-2.144415303462974e-08	-2.2363188164685025e-07	-1.5317252167592456e-07	-4.546160443341501e-06	0.0	0.0	0.0	0.0	0.0	0.0	0.0	-6.126900867037036e-09
5x77_G.S6.03	0.0	0.0	0.0	0.0	-2.3306107598009249e-07	0.0	-4.9301381457327115e-08	-2.3933579725647912e-06	-3.8011365103599405e-05	0.0	0.0	0.0	0.0	0.0	0.0	0.0	0.0	0.0	-4.481943768847923e-08	0.0	0.0	0.0	0.0	0.0	-1.7927775075391783e-08	0.0	-1.3445831306543726e-08	0.0	-8.468738531771186e-08	0.0	0.0	0.0	0.0	0.0	-7.484846093975985e-07	-4.706040957290233e-07	-1.0585923164713952e-08	-7.410146215299702e-08	-7.727723910241353e-07	-5.292961582356997e-07	-1.5709509976435804e-05	-1.792777507539153e-08	-8.963887537695878e-09	0.0	0.0	-1.7927775075391542e-08	0.0	0.0	-2.1171846329427915e-08
5x77_G.S6.04	0.0	0.0	0.0	0.0	0.0	0.0	0.0	0.0	0.0	0.0	0.0	0.0	0.0	0.0	0.0	0.0	0.0	0.0	0.0	0.0	0.0	0.0	0.0	0.0	0.0	0.0	0.0	0.0	-1.4704562080888865e-08	0.0	0.0	0.0	0.0	0.0	0.0	0.0	-1.8380702601111054e-09	-1.286649182077796e-08	-1.3417912898811252e-07	-9.19035130055557e-08	-2.7276962660048852e-06	0.0	0.0	0.0	0.0	0.0	0.0	0.0	-3.6761405202222183e-09
5x77_G.S6.05	0.0	0.0	0.0	0.0	0.0	0.0	0.0	0.0	0.0	0.0	0.0	0.0	0.0	0.0	0.0	0.0	0.0	0.0	0.0	0.0	0.0	0.0	0.0	0.0	0.0	0.0	0.0	0.0	-2.115823099416725e-07	0.0	0.0	0.0	0.0	0.0	0.0	0.0	-2.6447788742709347e-08	-1.851345211989697e-07	-1.9306885782178364e-06	-1.322389437135484e-06	-3.92485184941814e-05	0.0	0.0	0.0	0.0	0.0	0.0	0.0	-5.289557748541925e-08
5x77_G.h4s6.01	0.0	0.0	0.0	0.0	0.0	0.0	0.0	0.0	0.0	0.0	0.0	0.0	0.0	0.0	0.0	0.0	0.0	0.0	0.0	0.0	0.0	0.0	0.0	0.0	0.0	0.0	0.0	0.0	-7.896894450847716e-09	0.0	0.0	0.0	0.0	0.0	0.0	0.0	-9.87111806355943e-10	-6.90978264449187e-09	-7.205916186398512e-08	-4.935559031779899e-08	-1.4648739206322627e-06	0.0	0.0	0.0	0.0	0.0	0.0	0.0	-1.9742236127119017e-09
5x77_G.h4s6.02	0.0	0.0	0.0	0.0	5.764021022172132e-06	0.0	1.022917474013195e-06	0.0002384349265589371	0.007511913414308222	0.0	0.0	0.0	0.0	0.0	0.0	0.0	0.0	0.0	1.8260266350059502e-05	0.0	0.0	0.0	0.0	0.0	2.5382626622605768e-06	0.0	2.7547405462960867e-06	0.0	0.0	0.0	0.0	0.0	0.0	0.0	0.00018511951626223213	8.620339652515666e-05	0.0	0.0	0.0	0.0	0.0	-8.65911536141406e-07	-4.3295576807070484e-07	0.0	0.0	5.942436860662804e-06	0.0	0.0	0.0
5x77_G.h4s6.03	0.0	0.0	0.0	0.0	1.6447699336954191e-06	0.0	4.079430741914785e-06	0.0004954388564406343	0.014477737008496642	0.0	0.0	0.0	0.0	0.0	0.0	0.0	0.0	0.0	2.8466203935573874e-05	0.0	0.0	0.0	0.0	0.0	1.1386481574229747e-05	0.0	1.7315127838680685e-06	0.0	0.0	0.0	0.0	0.0	0.0	0.0	0.0004107062959544473	0.00022400330895868472	0.0	0.0	0.0	0.0	0.0	-2.2302152193787204e-06	5.693240787114876e-06	0.0	0.0	4.57813317742557e-06	0.0	0.0	0.0
5x77_G.h4s6.04	0.0	0.0	0.0	0.0	1.2497693340488923e-05	0.0	2.4473481567340473e-06	0.00015439672259201991	0.0028911368173706814	0.0	0.0	0.0	0.0	0.0	0.0	0.0	0.0	0.0	-8.698418560618082e-07	0.0	0.0	0.0	0.0	0.0	-3.4793674242470557e-07	0.0	3.1432216415836153e-06	0.0	0.0	0.0	0.0	0.0	0.0	0.0	-7.718010599427274e-06	1.1291705701763672e-05	0.0	0.0	0.0	0.0	0.0	-3.4793674242471547e-07	3.230205827189784e-06	0.0	0.0	-3.4793674242470435e-07	0.0	0.0	0.0
5x77_G.h4s6.08	0.0	0.0	0.0	0.0	0.0	0.0	0.0	0.0	0.0	0.0	0.0	0.0	0.0	0.0	0.0	0.0	0.0	0.0	0.0	0.0	0.0	0.0	0.0	0.0	0.0	0.0	0.0	0.0	-7.079974335242788e-09	0.0	0.0	0.0	0.0	0.0	0.0	0.0	-8.849967919053572e-10	-6.1949775433374e-09	-6.46047658090907e-08	-4.424983959526711e-08	-1.313335239187531e-06	0.0	0.0	0.0	0.0	0.0	0.0	0.0	-1.7699935838107037e-09
5x77_G.h4s6.09	0.0	0.0	0.0	0.0	0.0	0.0	0.0	0.0	0.0	0.0	0.0	0.0	0.0	0.0	0.0	0.0	0.0	0.0	0.0	0.0	0.0	0.0	0.0	0.0	0.0	0.0	0.0	0.0	-1.3887641965284093e-08	0.0	0.0	0.0	0.0	0.0	0.0	0.0	-1.735955245660515e-09	-1.2151686719623313e-08	-1.2672473293321564e-07	-8.679776228302444e-08	-2.576157584560204e-06	0.0	0.0	0.0	0.0	0.0	0.0	0.0	-3.4719104913209923e-09
5x77_G.h4s6.11	0.0	0.0	0.0	0.0	0.0	0.0	0.0	0.0	0.0	0.0	0.0	0.0	0.0	0.0	0.0	0.0	0.0	0.0	0.0	0.0	0.0	0.0	0.0	0.0	0.0	0.0	0.0	0.0	0.0	0.0	0.0	0.0	0.0	0.0	0.0	0.0	0.0	0.0	0.0	0.0	0.0	0.0	0.0	0.0	0.0	0.0	0.0	0.0	0.0
5x77_G.h4s6.12	0.0	0.0	0.0	0.0	0.0	0.0	0.0	0.0	0.0	0.0	0.0	0.0	0.0	0.0	0.0	0.0	0.0	0.0	0.0	0.0	0.0	0.0	0.0	0.0	0.0	0.0	0.0	0.0	-8.169201156049703e-10	0.0	0.0	0.0	0.0	0.0	0.0	0.0	-1.0211501445061881e-10	-7.148051011543186e-10	-7.45439605489517e-09	-5.105750722530834e-09	-1.5153868144471567e-07	0.0	0.0	0.0	0.0	0.0	0.0	0.0	-2.0423002890123434e-10
5x77_G.h4s6.13	0.0	0.0	0.0	0.0	0.0	0.0	0.0	0.0	0.0	0.0	0.0	0.0	0.0	0.0	0.0	0.0	0.0	0.0	0.0	0.0	0.0	0.0	0.0	0.0	0.0	0.0	0.0	0.0	-3.0280505618422983e-07	0.0	0.0	0.0	0.0	0.0	0.0	0.0	-3.785063202302826e-08	-2.6495442416119795e-07	-2.7630961376810998e-06	-1.8925316011514277e-06	-5.61703379221746e-05	0.0	0.0	0.0	0.0	0.0	0.0	0.0	-7.57012640460575e-08
5x77_G.h4s6.20	0.0	0.0	0.0	0.0	0.0	0.0	0.0	0.0	0.0	0.0	0.0	0.0	0.0	0.0	0.0	0.0	0.0	0.0	0.0	0.0	0.0	0.0	0.0	0.0	0.0	0.0	0.0	0.0	-5.4189034335125066e-08	0.0	0.0	0.0	0.0	0.0	0.0	0.0	-6.773629291890746e-09	-4.741540504323605e-08	-4.944749383080452e-07	-3.386814645945509e-07	-1.005206586916611e-05	0.0	0.0	0.0	0.0	0.0	0.0	0.0	-1.3547258583781857e-08
5x77_G.hgh4.05	0.0	0.0	0.0	0.0	0.0	0.0	0.0	0.0	0.0	0.0	0.0	0.0	0.0	0.0	0.0	0.0	0.0	0.0	0.0	0.0	0.0	0.0	0.0	0.0	0.0	0.0	0.0	0.0	-5.446134104033101e-10	0.0	0.0	0.0	0.0	0.0	0.0	0.0	-6.807667630041293e-11	-4.76536734102876e-10	-4.969597369930021e-09	-3.403833815020611e-09	-1.0102578762981118e-07	0.0	0.0	0.0	0.0	0.0	0.0	0.0	-1.3615335260082312e-10
5x77_G.hgh4.11	0.0	0.0	0.0	0.0	-7.081471154779692e-07	0.0	-1.4980035135110837e-07	-7.272126147408529e-06	-0.00011549607089170371	0.0	0.0	0.0	0.0	0.0	0.0	0.0	0.0	0.0	-1.3618213759191508e-07	0.0	0.0	0.0	0.0	0.0	-5.447285503676616e-08	0.0	-4.085464127757582e-08	0.0	0.0	0.0	0.0	0.0	0.0	0.0	-2.2742416977850226e-06	-1.429912444715118e-06	0.0	0.0	0.0	0.0	0.0	-5.447285503676662e-08	-2.7236427518383036e-08	0.0	0.0	-5.447285503676652e-08	0.0	0.0	0.0
5x77_G.hgh4.12	0.0	0.0	0.0	0.0	-4.12338826734005e-08	0.0	-8.722552103988785e-09	-4.234402566845446e-07	-6.725087672175065e-06	0.0	0.0	0.0	0.0	0.0	0.0	0.0	0.0	0.0	-7.929592821807722e-09	0.0	0.0	0.0	0.0	0.0	-3.1718371287230857e-09	0.0	-2.3788778465423343e-09	0.0	0.0	0.0	0.0	0.0	0.0	0.0	-1.324242001241901e-07	-8.326072462898198e-08	0.0	0.0	0.0	0.0	0.0	-3.171837128723089e-09	-1.5859185643615445e-09	0.0	0.0	-3.1718371287230973e-09	0.0	0.0	0.0
5x77_G.hgh4.13	0.0	0.0	0.0	0.0	-1.254944255277375e-08	0.0	-2.6546897707791045e-09	-1.2887312159964017e-07	-2.046765813270696e-06	0.0	0.0	0.0	0.0	0.0	0.0	0.0	0.0	0.0	-2.4133543370719647e-09	0.0	0.0	0.0	0.0	0.0	-9.653417348287789e-10	0.0	-7.240063011215929e-10	0.0	0.0	0.0	0.0	0.0	0.0	0.0	-4.0303017429100944e-08	-2.534022053925505e-08	0.0	0.0	0.0	0.0	0.0	-9.653417348287685e-10	-4.826708674143898e-10	0.0	0.0	-9.653417348287805e-10	0.0	0.0	0.0
5x77_G.s6h5.01	0.0	0.0	0.0	0.0	0.0	0.0	0.0	0.0	0.0	0.0	0.0	0.0	0.0	0.0	0.0	0.0	0.0	0.0	0.0	0.0	0.0	0.0	0.0	0.0	0.0	0.0	0.0	0.0	-2.9953737572180613e-09	0.0	0.0	0.0	0.0	0.0	0.0	0.0	-3.7442171965225864e-10	-2.6209520375658715e-09	-2.733278553461514e-08	-1.8721085982613048e-08	-5.556418319639561e-07	0.0	0.0	0.0	0.0	0.0	0.0	0.0	-7.488434393045307e-10
5x77_G.s6h5.02	0.0	0.0	0.0	0.0	0.0	0.0	0.0	0.0	0.0	0.0	0.0	0.0	0.0	0.0	0.0	0.0	0.0	0.0	0.0	0.0	0.0	0.0	0.0	0.0	0.0	0.0	0.0	0.0	-2.723067052016557e-10	0.0	0.0	0.0	0.0	0.0	0.0	0.0	-3.4038338150206464e-11	-2.38268367051439e-10	-2.4847986849649927e-09	-1.7019169075102773e-09	-5.0512893814905364e-08	0.0	0.0	0.0	0.0	0.0	0.0	0.0	-6.807667630041157e-11
6x30_G.H5.13	0.0	0.0	0.0	0.0	0.0	0.0	0.0	0.0	0.0	0.0	0.0	0.0	0.0	0.0	0.0	0.0	0.0	0.0	0.0	0.0	0.0	0.0	0.0	0.0	0.0	0.0	0.0	0.0	-1.9061469364115173e-09	0.0	0.0	0.0	0.0	0.0	0.0	0.0	-2.382683670514409e-10	-1.667878569360077e-09	-1.7393590794754923e-08	-1.1913418352572051e-08	-3.535902567043368e-07	0.0	0.0	0.0	0.0	0.0	0.0	0.0	-4.765367341028838e-10
6x30_G.H5.16	0.0	0.0	0.0	0.0	0.0	0.0	0.0	0.0	0.0	0.0	0.0	0.0	0.0	0.0	0.0	0.0	0.0	0.0	0.0	0.0	0.0	0.0	0.0	0.0	0.0	0.0	0.0	0.0	-1.0178824640437464e-06	0.0	0.0	0.0	0.0	0.0	0.0	0.0	-1.2723530800546883e-07	-8.906471560382841e-07	-9.288177484399297e-06	7.2549313933348275e-06	-7.988362273125053e-05	0.0	0.0	0.0	0.0	0.0	0.0	0.0	-2.5447061601093857e-07
6x30_G.H5.17	-1.2866694958805397e-07	-1.4296327732006038e-08	-1.429632773200608e-07	-4.546232218777848e-06	-8.39909254255363e-05	-5.7185310928023344e-08	-6.504829118062687e-06	-8.659285707276015e-05	-1.4296327732005882e-08	-8.22038844590338e-06	-7.434090420643148e-07	-1.4296327732006008e-08	-5.960139031473286e-05	-4.317490975065838e-06	-1.4296327732006068e-08	-2.8592655464012135e-08	0.0	-2.8592655464011593e-08	-7.148163866002909e-08	-1.4296327732005985e-08	0.0	-1.0007429412404335e-07	-6.862237311362898e-07	-3.717045210321575e-07	0.0	-8.577796639203475e-08	0.0	-2.323153256450985e-05	-1.6357741002890296e-05	-2.9593398405252492e-06	-0.00023200080643499363	-1.4296327732006054e-08	-7.291127143323066e-07	0.0	0.0	0.0	2.4763571771037633e-06	1.7334500239726402e-05	-4.390142316596202e-05	8.637194267276586e-05	-0.00048498681962534434	-0.00010173266814095606	0.0	-7.148163866002952e-07	0.0	0.0	-5.718531092802362e-08	-1.858522605160794e-07	1.548540155805465e-06
6x30_G.H5.20	0.0	0.0	0.0	0.0	0.0	0.0	0.0	0.0	0.0	0.0	0.0	0.0	0.0	0.0	0.0	0.0	0.0	0.0	0.0	0.0	0.0	0.0	0.0	0.0	0.0	0.0	0.0	0.0	-2.5398046394157723e-06	0.0	0.0	0.0	0.0	0.0	0.0	0.0	-3.1747557992696905e-07	-2.2223290594887778e-06	7.894950861739362e-05	-2.2570822027400908e-06	0.0015951999778184402	0.0	0.0	0.0	0.0	0.0	0.0	0.0	-6.34951159853939e-07
6x30_G.H5.25	0.0	0.0	0.0	0.0	0.0	0.0	0.0	0.0	0.0	0.0	0.0	0.0	0.0	0.0	0.0	0.0	0.0	0.0	0.0	0.0	0.0	0.0	0.0	0.0	0.0	0.0	0.0	0.0	-1.453300885661182e-06	0.0	0.0	0.0	0.0	0.0	0.0	0.0	-1.8166261070764898e-07	-1.271638274953539e-06	0.00020460577811607319	-9.083130535382458e-06	0.0016571752820054267	0.0	0.0	0.0	0.0	0.0	0.0	0.0	-3.6332522141529685e-07
6x30_G.H5.26	0.0	0.0	0.0	0.0	0.0	0.0	0.0	0.0	0.0	0.0	0.0	0.0	0.0	0.0	0.0	0.0	0.0	0.0	0.0	0.0	0.0	0.0	0.0	0.0	0.0	0.0	0.0	0.0	-1.6937477063542385e-07	0.0	0.0	0.0	0.0	0.0	0.0	0.0	-2.1171846329427915e-08	-1.4820292430599545e-07	6.994211338439508e-05	-1.0585923164714014e-06	0.00011496047057841778	0.0	0.0	0.0	0.0	0.0	0.0	0.0	-4.234369265885586e-08
6x30_G.S6.02	0.0	0.0	0.0	0.0	0.0	0.0	0.0	0.0	0.0	0.0	0.0	0.0	0.0	0.0	0.0	0.0	0.0	0.0	0.0	0.0	0.0	0.0	0.0	0.0	0.0	0.0	0.0	0.0	-2.7230670520165125e-10	0.0	0.0	0.0	0.0	0.0	0.0	0.0	-3.403833815020634e-11	-2.3826836705144054e-10	-2.484798684964988e-09	-1.7019169075102727e-09	-5.051289381490533e-08	0.0	0.0	0.0	0.0	0.0	0.0	0.0	-6.807667630041167e-11
6x30_G.h4s6.12	-6.449471157296014e-10	-7.166079063662175e-11	-7.166079063662133e-10	-2.2788131422445772e-08	-4.2100714499016145e-07	-2.8664316254648593e-10	-3.2605659739663185e-08	-4.3404940888601364e-07	-7.166079063662126e-11	-4.120495461605739e-08	-3.726361113104339e-09	-7.166079063662096e-11	-2.9875383616407403e-07	-2.1641558772259768e-08	-7.166079063662146e-11	-1.4332158127324289e-10	0.0	-1.4332158127324307e-10	-3.583039531831105e-10	-7.166079063662045e-11	0.0	-5.016255344563529e-10	-3.4397179505578175e-09	-1.8631805565521704e-09	0.0	-4.2996474381971953e-10	0.0	-1.1644878478451152e-07	-4.478799414788808e-08	-1.4833783661780698e-08	-1.1629113104510909e-06	-7.166079063662148e-11	-3.6547003224676936e-09	0.0	0.0	0.0	0.0	0.0	0.0	0.0	0.0	-5.099381861702055e-07	0.0	-3.58303953183104e-09	0.0	0.0	-2.866431625464865e-10	-9.315902782760844e-10	0.0
6x31_G.H5.26	0.0	0.0	0.0	0.0	0.0	0.0	0.0	0.0	0.0	0.0	0.0	0.0	0.0	0.0	0.0	0.0	0.0	0.0	0.0	0.0	0.0	0.0	0.0	0.0	0.0	0.0	0.0	0.0	-5.446134104033025e-10	0.0	0.0	0.0	0.0	0.0	0.0	0.0	-6.80766763004121e-11	-4.765367341028795e-10	-4.969597369930022e-09	-3.4038338150205872e-09	-1.0102578762981032e-07	0.0	0.0	0.0	0.0	0.0	0.0	0.0	-1.3615335260082146e-10
6x32_G.H5.21	-5.417555772128648e-08	-6.019506413476256e-09	-6.019506413476207e-08	-1.9142030394854133e-06	-3.0879691432138866e-05	-2.407802565390508e-08	-3.230372267121645e-06	-2.6278346304281612e-05	0.0001418885622778405	-3.461216187748833e-06	-3.130143335007642e-07	-6.0195064134762885e-09	-1.828697384097833e-05	-1.8178909368698198e-06	-6.019506413476269e-09	-1.2039012826952537e-08	0.0	-1.2039012826952483e-08	-4.769128493310033e-07	-6.0195064134763125e-09	0.0	-4.2136544894333096e-08	-2.8893630784686057e-07	-1.5650716675038252e-07	-1.7872612690543713e-07	-3.611703848085726e-08	-1.3404459517908327e-07	-9.781697921898918e-06	1.6662853681989954e-05	-1.2460378275895776e-06	1.1249024270973683e-05	-6.019506413476268e-09	-3.0699482708728813e-07	0.0	-7.461815798302219e-06	5.520961763938379e-06	0.0	0.0	0.0	0.0	0.0	-4.301353376520196e-05	-8.936306345271863e-08	-3.0097532067381196e-07	0.0	-1.7872612690544187e-07	3.380096172748145e-06	-7.825358337519104e-08	0.0
6x32_G.H5.23	0.0	0.0	0.0	0.0	0.0	0.0	0.0	0.0	0.0	0.0	0.0	0.0	0.0	0.0	0.0	0.0	0.0	0.0	0.0	0.0	0.0	0.0	0.0	0.0	0.0	0.0	0.0	0.0	0.0	0.0	0.0	0.0	0.0	0.0	0.0	0.0	0.0	0.0	0.0	0.0	0.0	0.0	0.0	0.0	0.0	0.0	0.0	0.0	0.0
6x32_G.H5.24	4.169690594377754e-06	-6.714257778698275e-07	3.4982648165079837e-06	-0.00021351339736260417	-0.0037272984396464004	-2.6857031114792948e-06	-0.00028898469682603605	-0.0018245601149675193	0.007604960984179126	0.0007270951406023297	2.2956820923604294e-05	-6.714257778698316e-07	0.003396422973152479	0.0002942388480500164	2.7327484205322586e-06	5.465496841064517e-06	0.0	-1.3428515557396523e-06	2.0630268638015496e-05	2.7327484205322535e-06	0.0	-1.2958062466867048e-06	4.606756922549626e-05	1.9988845957807266e-05	7.441060951003242e-07	-4.028554667218983e-06	1.4091231209257793e-06	0.00025358191933034943	0.0006901169544433821	8.569036107548242e-05	0.014465200254823915	-6.714257778698276e-07	1.6819898304670012e-05	0.0	-4.29743593448067e-05	-1.5360000537237262e-05	-3.403833815020579e-10	-2.382683670514428e-09	-2.4847986849650005e-08	-1.7019169075102774e-08	-5.051289381490536e-07	-0.004545637883735221	-1.330034051650869e-06	6.514976286016884e-05	0.0	7.441060951003388e-07	-2.6857031114793096e-06	1.5100684276506835e-05	-6.807667630041147e-10
6x32_G.H5.25	-4.95125900745611e-06	-5.501398897173455e-07	1.3069494996306972e-06	-0.00016473196233490934	-7.706007818050939e-05	-2.200559558869377e-06	-0.00014511977487676185	0.0007006249381618057	-0.0016175055787501975	0.0005449256356082529	-2.860727426530204e-05	-5.501398897173452e-07	-0.00040421652011845546	-0.0001423130273058241	-5.501398897173455e-07	-1.1002797794346908e-06	0.0	-1.10027977943469e-06	7.4662706138978736e-06	-5.501398897173454e-07	0.0	-3.850979228021408e-06	-9.385843714422211e-06	1.6333930652967777e-05	-1.3598906924495051e-06	3.5075090585001098e-06	-1.0199180193371242e-06	-0.000505901462172849	1.8995732125657015e-05	-4.919964740185107e-05	0.0007469929415256417	-5.501398897173455e-07	2.580433410034156e-06	0.0	-4.315873961615847e-05	-2.208043388319105e-05	-6.022062785534411e-07	-4.215443949874093e-06	-4.396105833440147e-05	-2.876920340455388e-06	-0.0005600650459299004	-0.0006685731606455047	-6.799453462247543e-07	5.078901207738064e-05	0.0	-1.3598906924495102e-06	4.60778883793477e-06	2.008157502089118e-05	-1.2044125571068767e-06
6x32_G.H5.26	1.2814776715989204e-05	1.423864079554361e-06	1.4238640795543579e-05	-0.000439104862683061	-0.0017373321246709332	-1.1128920785866963e-06	-8.047732336365751e-05	-7.649139122602926e-05	0.009903279285794552	0.0007778717553629295	5.361588694641424e-05	-1.980310118847736e-06	0.004390594261587556	2.4910222415567616e-05	1.4238640795543637e-06	2.8477281591087273e-06	0.0	2.8477281591087095e-06	2.8925700657742917e-05	1.4238640795543683e-06	0.0	-3.6496482367278497e-06	6.834547581860924e-05	3.0212117671609193e-05	8.722552103988408e-06	8.543184477326204e-06	-2.664343188127552e-07	0.00019297860367133442	0.000618612271265229	0.00010070193515883231	0.014333909373725886	1.4238640795543632e-06	4.5383674470055594e-05	0.0	-6.47593986571392e-05	2.471654082557433e-05	-1.1476706474104906e-06	1.2391350658539124e-05	-8.377995726096493e-05	4.814586777994005e-05	-0.0009508207429103066	-0.0024170592756924954	4.361276051994213e-06	7.119320397771815e-05	0.0	8.722552103988477e-06	5.695456318217433e-06	1.851023303420668e-05	-2.2953412948209714e-06
6x32_G.h4s6.09	-7.146014042283931e-07	-7.940015602537693e-08	-7.940015602537694e-07	-2.524924961607029e-05	-0.00020435450337213338	-3.1760062410150835e-07	-3.6127070991547054e-05	-0.00035156812550643323	-7.940015602537703e-08	-4.5655089714592054e-05	-4.1288081133196e-06	-7.940015602537672e-08	-0.0003310192504697957	-2.3978847119664027e-05	-7.94001560253768e-08	-1.588003120507536e-07	0.0	-1.5880031205075505e-07	-3.970007801268772e-07	-7.940015602537658e-08	0.0	-5.55801092177637e-07	-3.811207489218085e-06	-2.0644040566598048e-06	0.0	-4.7640093615226255e-07	0.0	-0.00012902525354123733	-4.9628637503028265e-05	-1.643583229725303e-05	-0.0012885057319798167	-7.940015602537681e-08	-4.04940795729424e-06	0.0	0.0	0.0	-4.424983959526784e-10	-3.0974887716687016e-09	-3.2302382904545237e-08	-2.2124919797633518e-08	-6.566676195937764e-07	-0.00019055234845235483	0.0	-3.9700078012688634e-06	0.0	0.0	-3.176006241015091e-07	-1.0322020283299043e-06	-8.849967919053514e-10
6x32_G.h4s6.10	-2.579788462918407e-08	-2.866431625464862e-09	-2.866431625464883e-08	-9.115252568978129e-07	-1.7340470724209557e-05	-1.1465726501859504e-08	-1.410034739021861e-06	-2.2498490773483797e-05	-8.158110384627358e-05	-1.6481981846423012e-06	-1.490544445241742e-07	-2.866431625464857e-09	-1.1950153446562984e-05	-8.656623508903907e-07	-2.8664316254648595e-09	-5.732863250929719e-09	0.0	-5.732863250929726e-09	-1.1052156670490506e-07	-2.8664316254648806e-09	0.0	-2.0065021378253913e-08	-1.3758871802231377e-07	-7.452722226208686e-08	-3.8475763431032594e-08	-1.719858975278934e-08	-2.8856822573274077e-08	-4.657951391380429e-06	3.1539501717528956e-05	-5.933513464712285e-07	-2.2687233029229086e-05	-2.8664316254648595e-09	-1.4618801289870797e-07	0.0	-1.606363123245572e-06	-1.0099887900646062e-06	-8.884006257203742e-08	-6.218804380042542e-07	-6.485324567758732e-06	-4.442003128601854e-06	-0.0001318386528569031	-2.04360032102393e-05	-1.923788171551633e-08	-1.4332158127324302e-07	0.0	-3.8475763431033124e-08	-1.1465726501859402e-08	-3.726361113104348e-08	-1.776801251440748e-07
6x32_G.h4s6.12	0.0	0.0	0.0	0.0	-1.9720552582930974e-08	0.0	-4.171655354081571e-09	-2.0251490537086957e-07	-3.216346277996902e-06	0.0	0.0	0.0	0.0	0.0	0.0	0.0	0.0	0.0	-3.79241395825587e-09	0.0	0.0	0.0	0.0	0.0	-1.516965583302386e-09	0.0	-1.1377241874767527e-09	0.0	0.0	0.0	0.0	0.0	0.0	0.0	-6.333331310287142e-08	-3.982034656168695e-08	0.0	0.0	0.0	0.0	0.0	-1.5169655833023885e-09	-7.584827916511949e-10	0.0	0.0	-1.5169655833023897e-09	0.0	0.0	0.0
6x33_G.H5.17	-5.159576925836805e-09	-5.732863250929746e-10	-5.732863250929714e-09	-1.8230505137956652e-07	-3.3680571599212852e-06	-2.2931453003718895e-09	-2.6084527791730516e-07	-3.4723952710881146e-06	-5.732863250929708e-10	-3.2963963692845953e-07	-2.9810888904834746e-08	-5.732863250929684e-10	-2.3900306893125944e-06	-1.7313247017807814e-07	-5.732863250929724e-10	-1.1465726501859445e-09	0.0	-1.146572650185946e-09	-2.866431625464888e-09	-5.732863250929643e-10	0.0	-4.013004275650814e-09	-2.7517743604462447e-08	-1.4905444452417383e-08	0.0	-3.4397179505577443e-09	0.0	-9.315902782760927e-07	-3.5830395318310445e-07	-1.1867026929424577e-07	-9.303290483608723e-06	-5.732863250929726e-10	-2.9237602579741532e-08	0.0	0.0	0.0	0.0	0.0	0.0	0.0	0.0	-4.079505489361651e-06	0.0	-2.866431625464836e-08	0.0	0.0	-2.293145300371895e-09	-7.452722226208686e-09	0.0
6x33_G.H5.20	-1.6994356499474892e-06	-1.8882618332749865e-07	-1.8882618332749796e-06	-6.0046726298146145e-05	-0.00040468976797982146	-7.553047333099811e-07	-8.591591341401083e-05	-0.0005207563141070657	-1.888261833274971e-07	-0.00010857505541331284	-9.81896153302997e-06	-1.8882618332749862e-07	-0.0007872163582923441	-5.7025507364904495e-05	-1.888261833274992e-07	-3.776523666549984e-07	0.0	-3.7765236665499364e-07	-9.441309166374775e-07	-1.8882618332749793e-07	0.0	-1.3217832832924926e-06	-9.063656799719895e-06	-4.909480766514998e-06	0.0	-1.1329570999649885e-06	0.0	-0.0003068425479071866	-0.00012385979416660794	-3.908701994879228e-05	-0.003064271303038634	-1.8882618332749915e-07	-9.630135349702352e-06	0.0	0.0	0.0	-7.304286983652714e-07	5.099521706649375e-06	-5.332129498066436e-05	5.5391268438592825e-05	-0.0004916298778520916	-0.0005471103581324024	0.0	-9.441309166375064e-06	0.0	0.0	-7.553047333099901e-07	-2.454740383257497e-06	1.9433168016715484e-06
6x33_G.H5.24	-8.126333658192926e-08	-9.02925962021433e-09	-9.029259620214405e-08	-2.8713045592281446e-06	-4.629233519718077e-05	-3.611703848085748e-08	-4.11969036907235e-06	-3.8221667905912115e-05	1.8452510842150846e-05	-5.191824281623289e-06	-4.6952150025114275e-07	3.3951449387818593e-06	4.065302320657383e-05	6.87608217611387e-05	-9.029259620214315e-09	-1.805851924042863e-08	0.0	-1.8058519240428825e-08	-5.548924525995147e-08	-9.029259620214292e-09	0.0	-6.320481734150054e-08	-4.334044617702905e-07	-2.347607501255708e-07	-4.137178863551896e-09	-5.4175557721286455e-08	-3.1028841476637843e-09	2.9581717696378886e-05	1.1141397802975082e-06	1.5151814250626056e-05	0.0002653782528898141	-9.029259620214318e-09	-4.604922406309269e-07	0.0	-1.7272721755328846e-07	-1.0860094516823978e-07	-6.365169234088517e-09	-4.4556184638619496e-08	-4.646573540884629e-07	-3.1825846170442454e-07	8.246679221346878e-05	-4.723547764429817e-05	-2.0685894317759637e-09	-4.5146298101071773e-07	0.0	-4.137178863551879e-09	-3.611703848085753e-08	-1.1738037506278525e-07	-1.2730338468177115e-08
6x33_G.H5.25	1.0769183616871514e-05	1.5748175350304014e-06	5.5356527550977654e-06	-1.6642502017449476e-05	0.0028681165635930633	2.8950959417195075e-06	0.00016345622333732254	0.003146410006148454	-0.0012393766369135789	0.0001974518493748449	-6.6180173368733395e-06	1.5748175350303982e-06	0.002667634846371365	0.0003292154050478919	1.5748175350304004e-06	3.1496350700608003e-06	0.0	-3.6587133267433642e-06	-8.443704245488333e-06	1.5748175350303993e-06	0.0	8.112001500065839e-07	5.516619649104646e-05	-1.6925705462044936e-05	4.366240666630529e-06	6.044731011780325e-06	3.2746804999729286e-06	0.001428892660554908	0.00021444125805105546	0.0001591826940295903	0.013144519831099308	1.5748175350304006e-06	2.58489071121172e-05	0.0	6.314445088775257e-05	2.6105288340597514e-05	-3.0381939866110678e-06	-8.423127158649992e-07	-1.753770911848303e-05	-2.2551079791274338e-05	-0.00019899534095379259	0.004204977319631481	2.183120333315268e-06	3.108243797389081e-05	0.0	9.62066468228448e-07	-5.090782566825624e-07	6.85593116178688e-06	7.319604235820229e-07
6x33_G.H5.26	-1.79424287595973e-06	-1.9936031955107998e-07	-1.9936031955108258e-06	0.00011702465089806666	0.0021920409967759514	-7.97441278204313e-07	0.00016119122273390828	0.0013656067982144085	-6.92444799172615e-06	-0.00011463218374187288	-1.0366736616656129e-05	-1.9936031955107797e-07	-0.0008311331722084589	-6.020681650442634e-05	-1.9936031955107971e-07	-3.987206391021593e-07	0.0	-3.987206391021579e-07	-1.0047311905771997e-06	-1.993603195510766e-07	0.0	-1.3955222368575787e-06	-9.569295338451892e-06	-5.1833683083280745e-06	-3.1718371287230725e-09	9.016360677899719e-06	-2.3788778465423334e-09	-0.0003239605192705076	-0.00012506421034509015	-4.1267586147073833e-05	-0.0032284109172781685	-1.993603195510798e-07	-1.0167376297105098e-05	0.0	-1.324242001241903e-07	-8.326072462898021e-08	3.3461728701941432e-06	2.9981649009464103e-06	-4.234096959180396e-06	7.312456184808704e-06	-6.905310006858823e-05	0.001798293411727346	-1.5859185643615381e-09	-9.968015977554151e-06	0.0	-3.171837128723086e-09	-7.974412782043195e-07	-2.591684154164018e-06	-1.1600265641590073e-07
6x34_G.H5.25	0.0	0.0	0.0	0.0	0.0	0.0	0.0	0.0	0.0	0.0	0.0	0.0	0.0	0.0	0.0	0.0	0.0	0.0	0.0	0.0	0.0	0.0	0.0	0.0	0.0	0.0	0.0	0.0	-2.818374398837045e-07	0.0	0.0	0.0	0.0	0.0	0.0	0.0	-3.5229679985463005e-08	-2.466077598982415e-07	4.8490846337092475e-05	-1.7614839992731513e-06	0.00032558249092420286	0.0	0.0	0.0	0.0	0.0	0.0	0.0	-7.045935997092643e-08
6x35_G.H5.24	0.0	0.0	0.0	0.0	-3.585555015078181e-09	0.0	-7.584827916511893e-10	-3.6820891885611524e-08	-5.84790232363071e-07	0.0	0.0	0.0	0.0	0.0	0.0	0.0	0.0	0.0	-6.895298105919823e-10	0.0	0.0	0.0	0.0	0.0	-2.758119242367874e-10	0.0	-2.068589431775919e-10	0.0	0.0	0.0	0.0	0.0	0.0	0.0	-1.1515147836886152e-08	-7.2400630112157296e-09	0.0	0.0	0.0	0.0	0.0	-2.758119242367919e-10	-1.379059621183939e-10	0.0	0.0	-2.75811924236789e-10	0.0	0.0	0.0
6x36_G.H5.23	2.340434256112992e-05	-4.25450114009623e-07	1.276636985191422e-05	-0.00013529313625506014	-0.0024736436069869097	-1.7018004560384912e-06	-0.00018961176467336378	-0.0010266746065807296	0.010588964558732832	0.000453221895116894	-1.5315057531696338e-05	-4.254501140096268e-07	0.0033734098626778215	0.00022214400800450688	2.978724084392463e-06	5.957448168784926e-06	0.0	-8.509002280192495e-07	1.633463429662779e-05	2.978724084392464e-06	0.0	3.830197598736796e-06	6.468274948758993e-05	5.959168027760176e-06	3.299744908587907e-06	-2.552700684057755e-06	4.176895780642006e-06	0.0003741500888342177	0.0004727994797972375	7.53321879233082e-05	0.013575307527438739	-4.2545011400962624e-07	1.915213456633423e-05	0.0	0.0002722292307704258	0.00013257465552885995	0.0	0.0	0.0	0.0	0.0	-0.0030071823953918713	5.054046652696098e-06	3.659845567235411e-05	0.0	-1.0442928981417506e-07	-1.7018004560384855e-06	1.4894193708287317e-05	0.0
6x36_G.H5.24	1.9652828510512184e-05	2.1836476122791372e-06	1.8432301924389226e-05	-0.00037110658339508453	-0.0061316111402140204	-4.882106344491762e-06	-0.0005110007267989507	-0.00263360991462015	0.013425393894424683	0.0012453848544652986	4.8870366068875785e-05	2.18364761227913e-06	0.006305395704505219	0.0002884065912824744	2.18364761227914e-06	4.3672952245582796e-06	0.0	9.631210261562092e-07	2.584973029784086e-05	2.1836476122791466e-06	0.0	1.188135908755184e-05	0.0001014109111909968	2.9541444332040922e-05	5.291762054897606e-06	-5.148111199334832e-07	6.521952189974731e-06	0.002040378200061476	0.0008155169145098821	0.00025797712643286244	0.024699468030305736	2.183647612279139e-06	6.370758944860672e-05	0.0	0.0003392261191864497	0.0001533764942842719	-1.4884965273084842e-07	-1.0419475691159423e-06	-1.0866024649352062e-05	-7.442482636542501e-06	-0.00021748871045417984	-0.007577022984513683	4.34796812664982e-06	0.00010918238061395638	0.0	-1.5165863419065236e-06	5.330416250714481e-06	2.8387418959628872e-05	-2.9769930546170023e-07
6x36_G.H5.25	1.7981304738517745e-05	2.3761643263244214e-06	6.740772271233798e-06	-0.00019754851978141596	0.0016852271968839584	-7.078652899085195e-07	3.8319191590743836e-05	0.001956454797222215	0.004610493821377314	0.00030078796353669174	2.1435319016807587e-05	-1.0280098720776555e-06	0.0012562224383068407	-0.00013003774885214252	2.376164326324413e-06	4.752328652648825e-06	0.0	1.3481544542467778e-06	1.5160432269740656e-05	2.3761643263244117e-06	0.0	-7.1960691045436335e-06	-1.6860350820984157e-06	3.90931111159963e-06	6.077688133010367e-06	1.4256985957946516e-05	3.030483517551641e-07	-0.0003020380143685587	0.0001322937486258419	-4.258933359997161e-05	0.004348443993651834	2.376164326324419e-06	1.9059154690483193e-05	0.0	0.00012353381646430274	6.507347948586427e-05	-1.445540144562943e-06	3.497915781667748e-06	-0.00010552443055309453	-1.4406045855311624e-05	-0.0014098799476765528	0.001442891302520147	1.3367569673041413e-06	3.0299687157766847e-05	0.0	6.077688133010342e-06	2.696308908493533e-06	3.65674265500086e-06	-2.891080289125875e-06
6x36_G.H5.26	-5.578792551060991e-08	-6.1986583900677745e-09	-6.198658390067755e-08	-1.971173368041603e-06	-3.64171180416478e-05	-2.47946335602718e-08	-2.8203895674808683e-06	-3.414109967023897e-05	-6.198658390067875e-09	-3.564228574289031e-06	-3.2233023628352094e-07	-6.198658390067829e-09	-2.5842206828192523e-05	-1.8719948338005038e-06	-6.1986583900677695e-09	-1.2397316780135536e-08	0.0	-1.2397316780135681e-08	-3.099329195033949e-08	-6.198658390067887e-09	0.0	-4.339060873047486e-08	-2.9753560272325505e-07	-1.611651181417597e-07	0.0	-3.7191950340406776e-08	0.0	-1.0072819883860035e-05	-3.874978413908001e-06	-1.2831222867440126e-06	-0.00010059182835401976	-6.1986583900677695e-09	-3.1613157789345826e-07	0.0	0.0	0.0	-1.021150144506191e-10	-7.148051011543233e-10	-7.454396054895169e-09	-5.105750722530855e-09	-1.51538681444715e-07	-4.070547890532067e-05	0.0	-3.0993291950339626e-07	0.0	0.0	-2.479463356027143e-08	-8.058255907088026e-08	-2.042300289012349e-10
6x37_G.H5.23	6.660010560186367e-06	-1.6481981846422986e-08	3.23935437993785e-06	-5.241270227162458e-06	-9.683522890275098e-05	-6.592792738569262e-08	-7.500060222914141e-06	-9.986818493566947e-05	-6.012722142094891e-07	-9.477139561693142e-06	-8.57063056013994e-07	-1.6481981846422894e-08	0.0003602125666809252	-4.977558517619746e-06	-1.648198184642292e-08	-3.296396369284584e-08	0.0	-3.2963963692846145e-08	-8.30994390427073e-08	-1.648198184642285e-08	0.0	-1.1537387292496103e-07	-7.911351286282963e-07	-4.2853152800699673e-07	-2.7581192423678417e-10	-9.889189107853721e-08	-2.0685894317759238e-10	7.258521483583285e-06	-1.0301238654014421e-05	-7.596043807475583e-09	0.000440598631863879	3.387692216555652e-06	-8.40581074167579e-07	0.0	-1.1515147836886116e-08	-7.24006301121575e-09	0.0	0.0	0.0	0.0	0.0	-0.00011728605863107042	-1.3790596211839232e-10	-8.240990923211506e-07	0.0	-2.7581192423678707e-10	-6.59279273856925e-08	-2.1426576400349958e-07	0.0
6x37_G.H5.24	0.0	0.0	0.0	0.0	0.0	0.0	0.0	0.0	0.0	0.0	0.0	0.0	0.0	0.0	0.0	0.0	0.0	0.0	0.0	0.0	0.0	0.0	0.0	0.0	0.0	0.0	0.0	0.0	-1.633840231209876e-09	0.0	0.0	0.0	0.0	0.0	0.0	0.0	-2.042300289012351e-10	-1.4296102023086655e-09	-1.4908792109790413e-08	-1.0211501445061588e-08	-3.0307736288943287e-07	0.0	0.0	0.0	0.0	0.0	0.0	0.0	-4.08460057802467e-10
6x37_G.H5.25	1.3427512306327674e-05	-1.1557452313874344e-06	-4.749103917070205e-06	8.863235900467423e-05	-0.0002629701061110898	-4.622980925549751e-06	-5.497655332361262e-05	-0.00015382578947029603	0.003398719303754645	0.00029542361590161086	1.1388906134296949e-05	2.248428967014639e-06	0.002160255237070044	0.00011733680530207947	2.248428967014638e-06	4.4968579340292745e-06	0.0	-2.311490462774879e-06	6.37265083618213e-06	2.248428967014635e-06	0.0	-1.2818682229079027e-06	2.622440965505285e-05	-6.220156627258833e-06	6.903055316289043e-06	-1.2612299152046516e-07	9.220737392141237e-07	0.0003890940151312023	0.00039540051167127573	0.00010458233114141084	0.007616703900065604	-1.155745231387433e-06	2.332128770478288e-06	0.0	7.629271560453552e-05	5.269762606290743e-05	2.6996486753691188e-06	5.280843933975502e-06	3.707816597704796e-05	1.2432162625981184e-05	0.0001527534416566215	-0.0007247926005537253	1.7494405589434432e-06	2.050874499387599e-05	0.0	-3.309467278917229e-06	5.589541669656488e-06	-8.216339611232493e-06	-1.409051046065918e-06
6x37_G.H5.26	-6.159244955217624e-08	-6.843605505797359e-09	-6.843605505797342e-08	-2.1762665508435845e-06	-4.0206182346559436e-05	-2.7374422023189833e-08	-3.113840505137803e-06	-4.145171854861523e-05	-6.84360550579742e-09	-3.935073165833487e-06	-3.558674863014674e-07	-6.843605505797424e-09	-2.8530991353669483e-05	-2.066768862750799e-06	-6.843605505797378e-09	-1.3687211011594756e-08	0.0	-1.3687211011594925e-08	-3.4218027528986695e-08	-6.8436055057974665e-09	0.0	-4.790523854058199e-08	-3.284930642782767e-07	-1.7793374315073404e-07	0.0	-4.1061633034784605e-08	0.0	-1.112085894692082e-05	-4.27725344112333e-06	-1.4166263397000787e-06	-0.00011105803014807932	-6.8436055057973804e-09	-3.490238807956684e-07	0.0	0.0	0.0	0.0	0.0	0.0	0.0	0.0	-4.8699096779253694e-05	0.0	-3.4218027528986733e-07	0.0	0.0	-2.737442202318968e-08	-8.896687157536726e-08	0.0
6x40_G.H5.23	3.0894400059260503e-06	-3.4970465830671084e-08	-3.4970465830671293e-07	-1.1120608134153515e-05	-0.00020551423396795757	-1.3988186332268492e-07	-1.592483540180934e-05	-0.00021246047714437518	-1.0268799532184315e-05	-2.010801785263596e-05	-1.8184642231949111e-06	-3.497046583067107e-08	0.0007903560325125024	3.369318389836414e-05	-3.4970465830671084e-08	-6.994093166134217e-08	0.0	-6.994093166134226e-08	-1.8691910083871482e-07	-3.497046583067116e-08	0.0	1.3371903532793564e-05	-1.6785823598722379e-06	-9.092321115974551e-07	-4.8267086741439816e-09	-2.098227949840296e-07	-3.6200315056078726e-09	0.00023933614828614084	1.899354923665543e-05	4.3823726549082084e-05	0.001798400348389308	3.369203732571403e-06	-1.7834937573642276e-06	0.0	-2.0151508714550537e-07	-1.2670110269627415e-07	0.0	0.0	0.0	0.0	0.0	-0.0002488546615597316	-2.4133543370719937e-09	-1.7485232915335596e-06	0.0	-4.826708674143927e-09	-1.398818633226849e-07	-4.546160557987285e-07	0.0
6x40_G.H5.24	0.0	0.0	0.0	0.0	0.0	0.0	0.0	0.0	0.0	0.0	0.0	0.0	0.0	0.0	0.0	0.0	0.0	0.0	0.0	0.0	0.0	0.0	0.0	0.0	0.0	0.0	0.0	0.0	0.0	0.0	0.0	0.0	0.0	0.0	0.0	0.0	0.0	0.0	0.0	0.0	0.0	0.0	0.0	0.0	0.0	0.0	0.0	0.0	0.0
6x40_G.H5.25	-1.1712239621649567e-06	-1.3013599579610552e-07	-1.3013599579610602e-06	4.031693409848798e-05	0.0004404426376118642	-5.205439831844245e-07	-1.8379991293402698e-05	0.0003138350123400092	2.855769419500854e-06	-7.482819758276102e-05	-6.767071781397414e-06	-1.301359957961051e-07	-0.0005391327922755587	-3.930107073042308e-05	-1.3013599579610523e-07	-2.602719915922104e-07	0.0	-2.602719915922134e-07	-6.672286944347355e-07	-1.301359957961048e-07	0.0	-9.109519705727384e-07	-6.246527798213092e-06	-3.3835358906987012e-06	-6.619486181682921e-09	-7.808159747766315e-07	-4.964614636262271e-09	-0.00020125847057346626	-7.793082317416304e-05	-2.012980273298953e-05	-0.002023338410620756	-1.3013599579610528e-07	-6.636935785601419e-06	0.0	-2.7636354808525887e-07	-1.7376151226917732e-07	0.0	0.0	0.0	0.0	0.0	0.00022115233929023833	-3.309743090841455e-09	-6.506799789805297e-06	0.0	-6.6194861816829116e-09	-5.205439831844256e-07	-1.691767945349354e-06	0.0
7x52_G.H5.23	-3.224735578648019e-10	-3.583039531831061e-11	-3.583039531831064e-10	-1.1394065711222937e-08	-2.1050357249508207e-07	-1.4332158127324175e-10	-1.630282986983161e-08	-2.1702470444300767e-07	-3.583039531831036e-11	-2.060247730802868e-08	-1.8631805565521534e-09	-3.583039531831022e-11	-1.493769180820363e-07	-1.0820779386129836e-08	-3.583039531831046e-11	-7.166079063662091e-11	0.0	-7.166079063662099e-11	-1.7915197659155514e-10	-3.583039531830996e-11	0.0	-2.5081276722817605e-10	-1.7198589752789123e-09	-9.315902782760773e-10	0.0	-2.1498237190986132e-10	0.0	-5.822439239225592e-08	-2.2393997073944035e-08	-7.4168918308903186e-09	-5.814556552255459e-07	-3.583039531831048e-11	-1.8273501612338352e-09	0.0	0.0	0.0	0.0	0.0	0.0	0.0	0.0	3.1492051053169797e-06	0.0	-1.7915197659155234e-09	0.0	0.0	-1.433215812732422e-10	-4.657951391380382e-10	0.0
7x52_G.H5.24	-9.351733178079245e-09	-1.0390814642310063e-09	-1.0390814642310251e-08	-3.3042790562546797e-07	-6.1046036023572956e-06	-4.156325856924021e-09	-4.7278206622511653e-07	-6.293716428847345e-06	-1.0390814642310026e-09	-5.974718419328323e-07	-5.403223614001236e-08	-1.0390814642309978e-09	-4.331930624379072e-06	-3.1380260219776555e-07	-1.0390814642310021e-09	-2.0781629284620043e-09	0.0	-2.078162928462012e-09	-5.195407321155123e-09	-1.039081464230991e-09	0.0	-7.27357024961704e-09	-4.987591028308905e-08	-2.7016118070006204e-08	0.0	-6.234488785385979e-09	0.0	-1.688507379375386e-06	-6.494259151443957e-07	-2.1508986309582133e-07	-1.6862214001540893e-05	-1.039081464231003e-09	-5.299315467578107e-08	0.0	0.0	0.0	0.0	0.0	0.0	0.0	0.0	-7.394103699467939e-06	0.0	-5.195407321154969e-08	0.0	0.0	-4.156325856924021e-09	-1.350805903500305e-08	0.0
7x53_G.H5.22	-1.934841347188797e-09	-2.1498237190986592e-10	-2.149823719098671e-09	-6.836439426733664e-08	-1.2630214349704497e-06	-8.599294876394496e-10	-9.78169792189882e-08	-1.3021482266580527e-06	-2.1498237190986302e-10	-1.2361486384817434e-07	-1.117908333931294e-08	-2.1498237190986367e-10	-8.962615084922262e-07	-6.492467631677944e-08	-2.1498237190986582e-10	-4.2996474381973163e-10	0.0	-4.2996474381972853e-10	-1.0749118595493354e-09	-2.149823719098639e-10	0.0	-1.5048766033690694e-09	-1.0319153851673664e-08	-5.589541669656477e-09	0.0	-1.2898942314592018e-09	0.0	-3.493463543535307e-07	-1.3436398244366716e-07	-4.4501350985342054e-08	1.6936311259059276e-05	-2.149823719098656e-10	-1.0964100967403064e-08	0.0	0.0	0.0	0.0	0.0	0.0	0.0	0.0	-1.5298145585106137e-06	0.0	-1.0749118595493205e-08	0.0	0.0	-8.599294876394521e-10	-2.794770834828239e-09	0.0
7x53_G.H5.23	0.0	0.0	0.0	0.0	-1.9720552582930633e-08	0.0	-4.171655354081537e-09	-2.0251490537086486e-07	-3.216346277996819e-06	0.0	0.0	0.0	0.0	0.0	0.0	0.0	0.0	0.0	-3.792413958255884e-09	0.0	0.0	0.0	0.0	0.0	-1.5169655833023723e-09	0.0	-1.13772418747677e-09	0.0	-3.994739365308199e-07	0.0	0.0	0.0	0.0	0.0	-6.33333131028733e-08	-3.9820346561686936e-08	-4.993424206635217e-08	-3.495396944644599e-07	-3.6451996708436843e-06	-2.4967121033175875e-06	-7.410241522646578e-05	-1.5169655833023812e-09	-7.584827916511879e-10	0.0	0.0	-1.516965583302368e-09	0.0	0.0	-9.986848413270403e-08
7x53_G.H5.24	-2.9022620207832033e-09	-3.2247355786479927e-10	-3.2247355786479927e-09	-1.0254659140100764e-07	-1.8945321524556762e-06	-1.2898942314591838e-09	-1.4672546882848477e-07	-1.9532223399870903e-06	-3.2247355786479684e-10	-1.8542229577225708e-07	-1.6768625008969658e-08	-3.224735578647986e-10	-1.3443922627383411e-06	-9.738701447516896e-08	-3.224735578647995e-10	-6.44947115729599e-10	0.0	-6.449471157295985e-10	-1.6123677893239829e-09	-3.224735578647975e-10	0.0	-2.257314905053597e-09	-1.5478730777510312e-08	-8.38431250448483e-09	0.0	-1.93484134718883e-09	0.0	-5.240195315303017e-07	-2.7888107794276965e-07	-6.675202647801304e-08	-5.233100897029944e-06	-3.2247355786479937e-10	-1.6446151451104786e-08	0.0	0.0	0.0	-9.666888034658428e-09	-6.766821624260893e-08	-7.056828265300553e-07	-4.833444017329199e-07	7.075869311661925e-05	-2.294721837765949e-06	0.0	-1.6123677893239897e-08	0.0	0.0	-1.2898942314591925e-09	-4.192156252242412e-09	-1.9333776069316903e-08
7x55_G.H5.21	0.0	0.0	0.0	0.0	0.0	0.0	0.0	0.0	0.0	0.0	0.0	0.0	0.0	0.0	0.0	0.0	0.0	0.0	0.0	0.0	0.0	0.0	0.0	0.0	0.0	0.0	0.0	0.0	0.0	0.0	0.0	0.0	0.0	0.0	0.0	0.0	0.0	0.0	0.0	0.0	0.0	0.0	0.0	0.0	0.0	0.0	0.0	0.0	0.0
7x55_G.H5.22	0.0	0.0	0.0	0.0	-1.380438680805165e-07	0.0	-2.920158747857007e-08	-1.4176043375960759e-06	-2.251442394597797e-05	0.0	0.0	0.0	0.0	0.0	0.0	0.0	0.0	0.0	-2.654689770779165e-08	0.0	0.0	0.0	0.0	0.0	-1.0618759083116532e-08	0.0	-7.964069312337419e-09	0.0	0.0	0.0	0.0	0.0	0.0	0.0	-4.433331917201257e-07	-2.7874242593180366e-07	0.0	0.0	0.0	0.0	0.0	-1.0618759083116539e-08	-5.3093795415582786e-09	0.0	0.0	-1.061875908311659e-08	0.0	0.0	0.0
7x55_G.H5.23	0.0	0.0	0.0	0.0	0.0	0.0	0.0	0.0	0.0	0.0	0.0	0.0	0.0	0.0	0.0	0.0	0.0	0.0	0.0	0.0	0.0	0.0	0.0	0.0	0.0	0.0	0.0	0.0	0.0	0.0	0.0	0.0	0.0	0.0	0.0	0.0	0.0	0.0	0.0	0.0	0.0	0.0	0.0	0.0	0.0	0.0	0.0	0.0	0.0
7x55_G.H5.24	0.0	0.0	0.0	0.0	-1.7425797373280823e-05	0.0	-3.686226367424709e-06	-0.00017894953456407735	-0.0028420805292845176	0.0	0.0	0.0	0.0	0.0	0.0	0.0	0.0	0.0	-3.351114879477014e-06	0.0	0.0	0.0	0.0	0.0	-1.3404459517908084e-06	0.0	-1.0053344638430842e-06	0.0	0.0	0.0	0.0	0.0	0.0	0.0	-5.25594442888651e-05	-3.518670623450796e-05	0.0	0.0	0.0	0.0	0.0	-1.340445951790805e-06	-6.70222975895405e-07	0.0	0.0	-1.3404459517907968e-06	0.0	0.0	0.0
7x56_G.H5.21	1.0772802486798661e-05	3.0881859420898913e-06	7.052640032084448e-06	0.00012078705738886048	0.002153686199883574	-1.263953025248732e-06	0.0008536483835097665	0.0003260057540656657	3.088185942089897e-06	0.0004446748051264769	-9.62304093142942e-06	-3.1598825631218594e-07	0.00239319483569278	0.00011222617269624747	3.0881859420898956e-06	2.7721976857777155e-06	0.0	-6.319765126243669e-07	1.824232916841182e-06	-3.159882563121853e-07	0.0	1.1404778999423071e-05	-1.5167436302984893e-05	-8.215694664116797e-06	0.0	-1.8959295378730841e-06	0.0	0.0008243595434647183	0.00022462494040674353	6.735322468105882e-05	0.00684802740654442	-3.1598825631218547e-07	-2.4987042783129926e-06	0.0	0.0	0.0	0.0	0.0	0.0	0.0	0.0	0.002003241141886705	0.0	3.185902596201998e-05	0.0	0.0	-1.2639530252487338e-06	2.700501064745775e-06	0.0
7x56_G.H5.22	2.6629508104521778e-06	2.9435744665851926e-06	9.01069947543943e-06	0.00022458427290805632	0.0030197975772880943	-1.842398927267549e-06	0.001189542717566574	0.0004951755258431319	2.943574466585198e-06	0.00036152320671127303	-1.0334489260869757e-05	-4.605997318168879e-07	0.0026890115826918182	5.4936810300218664e-05	2.9435744665851896e-06	2.4829747347682998e-06	0.0	-9.211994636337749e-07	1.1011755393176317e-06	2.943574466585199e-06	0.0	6.988324472488053e-06	4.937887103923309e-05	-8.571418828836982e-06	0.0	-2.7635983909013434e-06	0.0	0.0008651040058401454	0.0003078453046800121	9.528961062442144e-05	0.007735237870536052	2.943574466585191e-06	3.386330661532873e-07	0.0	0.0	0.0	-1.293456849707816e-09	-9.054197947954651e-09	-9.44223500286716e-08	-6.467284248539093e-08	-1.91948996496638e-06	0.0028975443042924243	0.0	2.8032626385186828e-05	0.0	0.0	1.5617752711345294e-06	8.205518831846482e-07	-2.5869136994156627e-09
7x56_G.H5.23	-4.247944177752955e-06	-4.719937975281133e-07	1.910928141353345e-05	-7.860636944749515e-05	-0.0017359615092178496	-1.8879751901124531e-06	4.709535325202978e-05	-0.001980025797819871	-0.00020778013117023021	3.8383418475927225e-05	-1.7735329074657557e-05	-4.7199379752811534e-07	0.0036729745048575627	0.00010596258962986293	2.9321804008739628e-06	5.8643608017479256e-06	0.0	-9.439875950562182e-07	-2.6044073054953992e-06	-4.71993797528117e-07	0.0	6.908566012509444e-06	9.64903946627239e-05	-8.86766453732878e-06	-9.777532714194253e-08	-2.8319627851686537e-06	-7.333149535645734e-08	0.0010440307525667303	0.00035455115233441395	0.0001201644326094144	0.010614091750736217	2.93218040087397e-06	1.3374232508489232e-05	0.0	-4.0821199081761185e-06	-2.566602337475985e-06	-8.124951316454161e-08	-5.687465921517864e-07	-5.931214461011522e-06	9.554221135381266e-06	-0.00012057427753617834	-0.0022047905852788673	-4.888766357097122e-08	-6.578818884394993e-06	0.0	-9.777532714194294e-08	4.920373206691676e-06	6.724290289387359e-07	3.241675172072998e-06
[truncated: 60 more rows]
[truncated: 715 more columns]
