# Supplementary material for: Dynamic spatiotemporal determinants modulate GPCR:G protein coupling selectivity and promiscuity
Source: Nat Commun. 2022 Dec 2;13:7428. doi: 10.1038/s41467-022-34055-5 (PMC9718833; doi:10.1038/s41467-022-34055-5)
Supplement: Supplementary file 11 — Supplementary Data 8 [file 41467_2022_34055_MOESM11_ESM.xlsx]

## Sheet: HTR2A_gnomAD_v3.1.2_ENSG0000010
Chromosome	Position	rsIDs	Reference	Alternate	Source	Filters - exomes	Filters - genomes	Transcript	HGVS Consequence	Protein Consequence	Transcript Consequence	VEP Annotation	ClinVar Clinical Significance	ClinVar Variation ID	Flags	Allele Count	Allele Number	Allele Frequency	Homozygote Count	Hemizygote Count	Allele Count Other	Allele Number Other	Homozygote Count Other	Hemizygote Count Other	Allele Count Latino/Admixed American	Allele Number Latino/Admixed American	Homozygote Count Latino/Admixed American	Hemizygote Count Latino/Admixed American	Allele Count European (Finnish)	Allele Number European (Finnish)	Homozygote Count European (Finnish)	Hemizygote Count European (Finnish)	Allele Count Amish	Allele Number Amish	Homozygote Count Amish	Hemizygote Count Amish	Allele Count East Asian	Allele Number East Asian	Homozygote Count East Asian	Hemizygote Count East Asian	Allele Count Middle Eastern	Allele Number Middle Eastern	Homozygote Count Middle Eastern	Hemizygote Count Middle Eastern	Allele Count African/African American	Allele Number African/African American	Homozygote Count African/African American	Hemizygote Count African/African American	Allele Count South Asian
13	46834844		C	T	gnomAD Genomes	NA	PASS	ENST00000542664.3	p.Cys470Tyr	p.Cys470Tyr	c.1409G>A	missense_variant				1	152126	6.5735e-06	0	0	0	2094	0	0	0	15270	0	0	0	10604	0	0	0	912	0	0	0	5182	0	0	0	316	0	0	0	41416	0	0	0
13	46834851	rs889852055	C	A	gnomAD Genomes	NA	PASS	ENST00000542664.3	p.Val468Leu	p.Val468Leu	c.1402G>T	missense_variant				3	152166	1.97153e-05	0	0	0	2094	0	0	0	15276	0	0	0	10624	0	0	0	912	0	0	0	5188	0	0	0	316	0	0	1	41426	0	0	0
13	46834866	rs749275325	C	T	gnomAD Genomes	NA	PASS	ENST00000542664.3	p.Gly463Arg	p.Gly463Arg	c.1387G>A	missense_variant				2	152124	1.31472e-05	0	0	1	2090	0	0	0	15254	0	0	0	10600	0	0	0	912	0	0	0	5192	0	0	0	316	0	0	0	41440	0	0	0
13	46834869	rs774063354	C	T	gnomAD Genomes	NA	PASS	ENST00000542664.3	p.Asp462Asn	p.Asp462Asn	c.1384G>A	missense_variant				3	152142	1.97184e-05	0	0	0	2092	0	0	0	15264	0	0	0	10608	0	0	0	912	0	0	0	5188	0	0	0	316	0	0	3	41436	0	0	0
13	46834887	rs1010455882	C	A	gnomAD Genomes	NA	PASS	ENST00000542664.3	p.Ala456Ser	p.Ala456Ser	c.1366G>T	missense_variant				1	152188	6.57082e-06	0	0	0	2092	0	0	0	15264	0	0	0	10616	0	0	0	912	0	0	0	5198	0	0	0	316	0	0	0	41444	0	0	0
13	46834893	rs541770641	C	G	gnomAD Genomes	NA	PASS	ENST00000542664.3	p.Glu454Gln	p.Glu454Gln	c.1360G>C	missense_variant				3	152210	1.97096e-05	0	0	1	2094	0	0	0	15266	0	0	0	10620	0	0	0	910	0	0	0	5194	0	0	0	316	0	0	2	41464	0	0	0
13	46834895	rs557086481	G	C	gnomAD Genomes	NA	PASS	ENST00000542664.3	p.Ser453Cys	p.Ser453Cys	c.1358C>G	missense_variant				1	152136	6.57307e-06	0	0	0	2094	0	0	0	15258	0	0	0	10592	0	0	0	912	0	0	0	5192	0	0	0	316	0	0	0	41432	0	0	0
13	46834895	rs557086481	G	A	gnomAD Genomes	NA	PASS	ENST00000542664.3	p.Ser453Phe	p.Ser453Phe	c.1358C>T	missense_variant				1	152136	6.57307e-06	0	0	0	2094	0	0	0	15258	0	0	0	10592	0	0	0	912	0	0	0	5192	0	0	0	316	0	0	0	41432	0	0	1
13	46834899	rs6314	G	A	gnomAD Genomes	NA	PASS	ENST00000542664.3	p.His452Tyr	p.His452Tyr	c.1354C>T	missense_variant				14163	152046	0.0931494	717	0	199	2086	14	0	1155	15268	45	0	558	10582	20	0	32	912	1	0	14	5190	0	0	31	316	3	0	5167	41404	331	0	440
13	46834913	rs6308	G	A	gnomAD Genomes	NA	PASS	ENST00000542664.3	p.Ala447Val	p.Ala447Val	c.1340C>T	missense_variant	Likely benign	778992		257	152150	0.00168912	0	0	6	2094	0	0	15	15274	0	0	4	10604	0	0	21	912	0	0	0	5196	0	0	0	316	0	0	19	41436	0	0	1
13	46834914	rs201018904	C	T	gnomAD Genomes	NA	PASS	ENST00000542664.3	p.Ala447Thr	p.Ala447Thr	c.1339G>A	missense_variant				5	152214	3.28485e-05	0	0	1	2088	0	0	0	15288	0	0	0	10616	0	0	0	912	0	0	0	5200	0	0	0	316	0	0	0	41458	0	0	0
13	46834930	rs139754496	A	T	gnomAD Genomes	NA	PASS	ENST00000542664.3	p.Asn441Lys	p.Asn441Lys	c.1323T>A	missense_variant				1	152216	6.56961e-06	0	0	0	2094	0	0	0	15276	0	0	0	10622	0	0	0	912	0	0	0	5190	0	0	0	316	0	0	0	41464	0	0	0
13	46834946	rs145449685	G	A	gnomAD Genomes	NA	PASS	ENST00000542664.3	p.Ala436Val	p.Ala436Val	c.1307C>T	missense_variant				1	152142	6.57281e-06	0	0	0	2090	0	0	0	15270	0	0	0	10616	0	0	0	912	0	0	0	5198	0	0	0	316	0	0	1	41430	0	0	0
13	46834946	rs145449685	G	C	gnomAD Genomes	NA	PASS	ENST00000542664.3	p.Ala436Gly	p.Ala436Gly	c.1307C>G	missense_variant				1	152142	6.57281e-06	0	0	0	2090	0	0	0	15270	0	0	0	10616	0	0	0	912	0	0	0	5198	0	0	0	316	0	0	0	41430	0	0	0
13	46834950		C	G	gnomAD Genomes	NA	PASS	ENST00000542664.3	p.Asp435His	p.Asp435His	c.1303G>C	missense_variant				4	152200	2.62812e-05	0	0	0	2094	0	0	4	15266	0	0	0	10620	0	0	0	912	0	0	0	5200	0	0	0	316	0	0	0	41458	0	0	0
13	46834978	rs1374006392	T	G	gnomAD Genomes	NA	PASS	ENST00000542664.3	p.Gln425His	p.Gln425His	c.1275A>C	missense_variant				1	152234	6.56883e-06	0	0	0	2092	0	0	0	15278	0	0	0	10624	0	0	0	912	0	0	1	5206	0	0	0	314	0	0	0	41464	0	0	0
13	46835013		T	C	gnomAD Genomes	NA	PASS	ENST00000542664.3	p.Ile414Val	p.Ile414Val	c.1240A>G	missense_variant				1	152236	6.56875e-06	0	0	0	2094	0	0	0	15280	0	0	0	10628	0	0	0	912	0	0	0	5202	0	0	0	316	0	0	1	41466	0	0	0
13	46835025	rs752143487	A	T	gnomAD Genomes	NA	PASS	ENST00000542664.3	p.Leu410Ile	p.Leu410Ile	c.1228T>A	missense_variant				2	152178	1.31425e-05	0	0	0	2092	0	0	0	15270	0	0	1	10624	0	0	0	912	0	0	0	5198	0	0	0	316	0	0	0	41440	0	0	0
13	46835028	rs372505805	T	A	gnomAD Genomes	NA	PASS	ENST00000542664.3	p.Ile409Phe	p.Ile409Phe	c.1225A>T	missense_variant				2	152232	1.31378e-05	0	0	0	2094	0	0	0	15276	0	0	0	10628	0	0	0	912	0	0	0	5206	0	0	0	316	0	0	0	41450	0	0	0
13	46835051	rs1250182685	T	C	gnomAD Genomes	NA	PASS	ENST00000542664.3	p.Glu401Gly	p.Glu401Gly	c.1202A>G	missense_variant				1	152248	6.56823e-06	0	0	0	2094	0	0	0	15280	0	0	0	10626	0	0	0	912	0	0	0	5208	0	0	0	316	0	0	0	41470	0	0	0
13	46835052	rs779691722	C	G	gnomAD Genomes	NA	PASS	ENST00000542664.3	p.Glu401Gln	p.Glu401Gln	c.1201G>C	missense_variant				2	151976	1.316e-05	0	0	0	2088	0	0	0	15280	0	0	0	10506	0	0	0	912	0	0	0	5196	0	0	0	316	0	0	1	41402	0	0	0
13	46835075	rs754511156	C	T	gnomAD Genomes	NA	PASS	ENST00000542664.3	p.Arg393Gln	p.Arg393Gln	c.1178G>A	missense_variant				3	152060	1.97291e-05	0	0	0	2090	0	0	0	15272	0	0	0	10590	0	0	0	912	0	0	0	5190	0	0	0	316	0	0	3	41386	0	0	0
13	46835076	rs1462498007	G	A	gnomAD Genomes	NA	PASS	ENST00000542664.3	p.Arg393Trp	p.Arg393Trp	c.1177C>T	missense_variant				1	152150	6.57246e-06	0	0	0	2092	0	0	0	15262	0	0	0	10610	0	0	0	912	0	0	1	5200	0	0	0	316	0	0	0	41436	0	0	0
13	46835164	rs376705680	A	T	gnomAD Genomes	NA	PASS	ENST00000542664.3	p.Asn363Lys	p.Asn363Lys	c.1089T>A	missense_variant				2	152208	1.31399e-05	0	0	0	2094	0	0	0	15278	0	0	0	10624	0	0	0	912	0	0	0	5200	0	0	0	316	0	0	1	41458	0	0	0
13	46835177	rs1420966949	C	T	gnomAD Genomes	NA	PASS	ENST00000542664.3	p.Gly359Glu	p.Gly359Glu	c.1076G>A	missense_variant				2	152110	1.31484e-05	0	0	0	2094	0	0	1	15254	0	0	0	10608	0	0	0	910	0	0	0	5190	0	0	0	316	0	0	0	41428	0	0	0
13	46835184	rs1367343925	C	T	gnomAD Genomes	NA	PASS	ENST00000542664.3	p.Val357Ile	p.Val357Ile	c.1069G>A	missense_variant				2	152176	1.31427e-05	0	0	0	2094	0	0	0	15272	0	0	0	10610	0	0	0	912	0	0	0	5196	0	0	0	316	0	0	2	41456	0	0	0
13	46835190	rs774903370	C	T	gnomAD Genomes	NA	PASS	ENST00000542664.3	p.Glu355Lys	p.Glu355Lys	c.1063G>A	missense_variant				4	152160	2.62881e-05	0	0	0	2090	0	0	0	15272	0	0	0	10616	0	0	0	912	0	0	0	5196	0	0	0	316	0	0	3	41446	0	0	0
13	46835211	rs767921386	T	C	gnomAD Genomes	NA	PASS	ENST00000542664.3	p.Ile348Val	p.Ile348Val	c.1042A>G	missense_variant				1	152162	6.57194e-06	0	0	0	2092	0	0	0	15276	0	0	0	10626	0	0	0	910	0	0	1	5196	0	0	0	316	0	0	0	41418	0	0	0
13	46835214	rs750689390	C	T	gnomAD Genomes	NA	PASS	ENST00000542664.3	p.Val347Ile	p.Val347Ile	c.1039G>A	missense_variant				1	152094	6.57488e-06	0	0	0	2094	0	0	0	15260	0	0	0	10600	0	0	0	910	0	0	0	5188	0	0	0	316	0	0	0	41408	0	0	0
13	46835219	rs1399126722	A	G	gnomAD Genomes	NA	PASS	ENST00000542664.3	p.Met345Thr	p.Met345Thr	c.1034T>C	missense_variant				1	152200	6.5703e-06	0	0	0	2092	0	0	1	15282	0	0	0	10622	0	0	0	912	0	0	0	5192	0	0	0	316	0	0	0	41446	0	0	0
13	46835237	rs765972863	A	C	gnomAD Genomes	NA	PASS	ENST00000542664.3	p.Phe339Cys	p.Phe339Cys	c.1016T>G	missense_variant				1	152178	6.57125e-06	0	0	0	2094	0	0	0	15272	0	0	0	10618	0	0	0	912	0	0	0	5188	0	0	0	316	0	0	0	41448	0	0	0
13	46835240	rs1469262171	G	C	gnomAD Genomes	NA	PASS	ENST00000542664.3	p.Pro338Arg	p.Pro338Arg	c.1013C>G	missense_variant				1	152114	6.57402e-06	0	0	0	2094	0	0	0	15258	0	0	0	10614	0	0	0	912	0	0	0	5180	0	0	0	316	0	0	0	41422	0	0	0
13	46835250	rs550284242	T	C	gnomAD Genomes	NA	PASS	ENST00000542664.3	p.Met335Val	p.Met335Val	c.1003A>G	missense_variant				1	152118	6.57384e-06	0	0	0	2090	0	0	0	15272	0	0	0	10612	0	0	0	912	0	0	0	5182	0	0	0	316	0	0	0	41422	0	0	1
13	46835271	rs752673964	C	T	gnomAD Genomes	NA	PASS	ENST00000542664.3	p.Val328Ile	p.Val328Ile	c.982G>A	missense_variant				3	152134	1.97195e-05	0	0	1	2094	0	0	0	15280	0	0	0	10616	0	0	0	910	0	0	0	5190	0	0	0	316	0	0	1	41414	0	0	0
13	46835291	rs1484050895	G	A	gnomAD Genomes	NA	PASS	ENST00000542664.3	p.Ala321Val	p.Ala321Val	c.962C>T	missense_variant				1	152194	6.57056e-06	0	0	0	2094	0	0	0	15280	0	0	0	10624	0	0	0	912	0	0	0	5196	0	0	0	316	0	0	1	41434	0	0	0
13	46835314	rs1280758470	C	A	gnomAD Genomes	NA	PASS	ENST00000542664.3	p.Gln313His	p.Gln313His	c.939G>T	missense_variant				1	152190	6.57073e-06	0	0	0	2092	0	0	0	15284	0	0	0	10614	0	0	0	912	0	0	0	5196	0	0	0	316	0	0	0	41446	0	0	0
13	46835316	rs1233136299	G	T	gnomAD Genomes	NA	PASS	ENST00000542664.3	p.Gln313Lys	p.Gln313Lys	c.937C>A	missense_variant				1	152200	6.5703e-06	0	0	0	2092	0	0	0	15284	0	0	0	10614	0	0	0	912	0	0	0	5200	0	0	0	316	0	0	1	41450	0	0	0
13	46835333	rs773797673	G	C	gnomAD Genomes	NA	PASS	ENST00000542664.3	p.Thr307Arg	p.Thr307Arg	c.920C>G	missense_variant				1	152202	6.57022e-06	0	0	0	2092	0	0	0	15282	0	0	0	10616	0	0	0	912	0	0	0	5202	0	0	0	314	0	0	1	41454	0	0	0
13	46835339	rs776251555	G	A	gnomAD Genomes	NA	PASS	ENST00000542664.3	p.Ser305Phe	p.Ser305Phe	c.914C>T	missense_variant				1	152130	6.57333e-06	0	0	0	2094	0	0	0	15282	0	0	0	10612	0	0	0	910	0	0	0	5176	0	0	1	316	0	0	0	41426	0	0	0
13	46835345	rs192924120	G	A	gnomAD Genomes	NA	PASS	ENST00000542664.3	p.Pro303Leu	p.Pro303Leu	c.908C>T	missense_variant				9	152156	5.91498e-05	0	0	0	2090	0	0	0	15282	0	0	0	10612	0	0	0	912	0	0	0	5196	0	0	0	316	0	0	0	41432	0	0	0
13	46835346	rs1416507158	G	A	gnomAD Genomes	NA	PASS	ENST00000542664.3	p.Pro303Ser	p.Pro303Ser	c.907C>T	missense_variant				2	152166	1.31435e-05	0	0	0	2090	0	0	0	15282	0	0	0	10612	0	0	0	910	0	0	0	5190	0	0	0	316	0	0	0	41434	0	0	0
13	46835363	rs757096279	C	T	gnomAD Genomes	NA	PASS	ENST00000542664.3	p.Arg297Gln	p.Arg297Gln	c.890G>A	missense_variant				1	152068	6.57601e-06	0	0	0	2088	0	0	0	15276	0	0	0	10592	0	0	0	912	0	0	0	5176	0	0	0	316	0	0	1	41410	0	0	0
13	46835364	rs376305063	G	A	gnomAD Genomes	NA	PASS	ENST00000542664.3	p.Arg297Trp	p.Arg297Trp	c.889C>T	missense_variant				5	152116	3.28697e-05	0	0	0	2088	0	0	0	15276	0	0	0	10614	0	0	0	912	0	0	1	5184	0	0	0	316	0	0	4	41404	0	0	0
13	46835366	rs749521476	T	C	gnomAD Genomes	NA	PASS	ENST00000542664.3	p.Gln296Arg	p.Gln296Arg	c.887A>G	missense_variant				1	152130	6.57333e-06	0	0	0	2088	0	0	1	15266	0	0	0	10616	0	0	0	912	0	0	0	5190	0	0	0	316	0	0	0	41420	0	0	0
13	46835400		G	A	gnomAD Genomes	NA	PASS	ENST00000542664.3	p.Pro285Ser	p.Pro285Ser	c.853C>T	missense_variant				1	152176	6.57134e-06	0	0	0	2090	0	0	0	15278	0	0	0	10618	0	0	0	912	0	0	0	5200	0	0	0	316	0	0	1	41442	0	0	0
13	46835403	rs772230929	G	C	gnomAD Genomes	NA	PASS	ENST00000542664.3	p.Leu284Val	p.Leu284Val	c.850C>G	missense_variant				1	152190	6.57073e-06	0	0	0	2094	0	0	0	15282	0	0	0	10618	0	0	0	912	0	0	0	5206	0	0	0	316	0	0	0	41438	0	0	0
13	46835415	rs771279570	A	G	gnomAD Genomes	NA	PASS	ENST00000542664.3	p.Ser280Pro	p.Ser280Pro	c.838T>C	missense_variant				1	152218	6.56953e-06	0	0	0	2092	0	0	0	15274	0	0	0	10630	0	0	0	912	0	0	0	5202	0	0	0	316	0	0	0	41454	0	0	0
13	46835423	rs776914593	T	C	gnomAD Genomes	NA	PASS	ENST00000542664.3	p.Lys277Arg	p.Lys277Arg	c.830A>G	missense_variant				3	152224	1.97078e-05	0	0	0	2094	0	0	0	15286	0	0	0	10626	0	0	0	912	0	0	0	5204	0	0	0	316	0	0	1	41452	0	0	0
13	46835429	rs533383790	C	T	gnomAD Genomes	NA	PASS	ENST00000542664.3	p.Arg275Gln	p.Arg275Gln	c.824G>A	missense_variant				7	152106	4.60205e-05	0	0	0	2088	0	0	5	15270	0	0	0	10594	0	0	0	912	0	0	0	5184	0	0	0	316	0	0	2	41412	0	0	0
13	46835430	rs762338994	G	A	gnomAD Genomes	NA	PASS	ENST00000542664.3	p.Arg275Trp	p.Arg275Trp	c.823C>T	missense_variant				6	152172	3.94291e-05	0	0	0	2092	0	0	2	15276	0	0	0	10620	0	0	0	912	0	0	0	5204	0	0	0	316	0	0	3	41432	0	0	0
13	46835432	rs751532511	G	A	gnomAD Genomes	NA	PASS	ENST00000542664.3	p.Thr274Ile	p.Thr274Ile	c.821C>T	missense_variant				2	152202	1.31404e-05	0	0	0	2092	0	0	0	15284	0	0	0	10614	0	0	0	910	0	0	0	5202	0	0	0	316	0	0	0	41446	0	0	0
13	46835442	rs757334801	C	A	gnomAD Genomes	NA	PASS	ENST00000542664.3	p.Asp271Tyr	p.Asp271Tyr	c.811G>T	missense_variant				1	152192	6.57065e-06	0	0	0	2092	0	0	0	15278	0	0	0	10610	0	0	0	912	0	0	0	5196	0	0	0	316	0	0	0	41444	0	0	0
13	46835453		A	C	gnomAD Genomes	NA	PASS	ENST00000542664.3	p.Leu267Trp	p.Leu267Trp	c.800T>G	missense_variant				1	152212	6.56978e-06	0	0	0	2094	0	0	0	15274	0	0	0	10620	0	0	0	912	0	0	0	5202	0	0	0	316	0	0	1	41458	0	0	0
13	46835481	rs755964470	T	C	gnomAD Genomes	NA	PASS	ENST00000542664.3	p.Ile258Val	p.Ile258Val	c.772A>G	missense_variant				1	152038	6.5773e-06	0	0	0	2086	0	0	0	15254	0	0	0	10606	0	0	0	912	0	0	0	5186	0	0	0	316	0	0	1	41382	0	0	0
13	46835510		G	A	gnomAD Genomes	NA	PASS	ENST00000542664.3	p.Thr248Ile	p.Thr248Ile	c.743C>T	missense_variant				1	152154	6.57229e-06	0	0	0	2086	0	0	0	15270	0	0	0	10608	0	0	0	912	0	0	0	5188	0	0	0	316	0	0	0	41434	0	0	0
13	46835519	rs747095073	A	T	gnomAD Genomes	NA	PASS	ENST00000542664.3	p.Ile245Asn	p.Ile245Asn	c.734T>A	missense_variant				1	152192	6.57065e-06	0	0	0	2088	0	0	0	15270	0	0	0	10614	0	0	0	912	0	0	0	5200	0	0	0	316	0	0	0	41454	0	0	0
13	46835541		C	T	gnomAD Genomes	NA	PASS	ENST00000542664.3	p.Gly238Ser	p.Gly238Ser	c.712G>A	missense_variant				1	152122	6.57367e-06	0	0	0	2088	0	0	0	15274	0	0	0	10602	0	0	0	912	0	0	1	5194	0	0	0	316	0	0	0	41414	0	0	0
13	46835552	rs145933855	A	C	gnomAD Genomes	NA	PASS	ENST00000542664.3	p.Phe234Cys	p.Phe234Cys	c.701T>G	missense_variant				1	152196	6.57047e-06	0	0	0	2092	0	0	0	15288	0	0	0	10628	0	0	0	912	0	0	0	5200	0	0	0	316	0	0	0	41438	0	0	0
13	46835565	rs147859130	C	T	gnomAD Genomes	NA	PASS	ENST00000542664.3	p.Ala230Thr	p.Ala230Thr	c.688G>A	missense_variant				47	152126	0.000308954	0	0	0	2094	0	0	0	15272	0	0	0	10608	0	0	0	912	0	0	0	5200	0	0	0	316	0	0	47	41402	0	0	0
13	46835576		C	T	gnomAD Genomes	NA	PASS	ENST00000542664.3	p.Ser226Asn	p.Ser226Asn	c.677G>A	missense_variant				1	152174	6.57142e-06	0	0	0	2092	0	0	0	15282	0	0	0	10616	0	0	0	910	0	0	0	5200	0	0	0	316	0	0	0	41436	0	0	0
13	46835582	rs766250729	T	G	gnomAD Genomes	NA	PASS	ENST00000542664.3	p.Glu224Ala	p.Glu224Ala	c.671A>C	missense_variant				3	152138	1.97189e-05	0	0	0	2092	0	0	0	15276	0	0	0	10612	0	0	0	912	0	0	0	5202	0	0	0	316	0	0	3	41438	0	0	0
13	46835582	rs766250729	T	C	gnomAD Genomes	NA	PASS	ENST00000542664.3	p.Glu224Gly	p.Glu224Gly	c.671A>G	missense_variant				3	152138	1.97189e-05	0	0	0	2092	0	0	0	15276	0	0	3	10612	0	0	0	912	0	0	0	5202	0	0	0	316	0	0	0	41438	0	0	0
13	46835583	rs868647452	C	T	gnomAD Genomes	NA	PASS	ENST00000542664.3	p.Glu224Lys	p.Glu224Lys	c.670G>A	missense_variant				2	152174	1.31428e-05	0	0	0	2094	0	0	0	15284	0	0	0	10610	0	0	0	912	0	0	0	5200	0	0	0	316	0	0	2	41450	0	0	0
13	46835585	rs1163223359	T	C	gnomAD Genomes	NA	PASS	ENST00000542664.3	p.Lys223Arg	p.Lys223Arg	c.668A>G	missense_variant				1	152176	6.57134e-06	0	0	0	2094	0	0	0	15278	0	0	0	10620	0	0	0	912	0	0	0	5196	0	0	0	316	0	0	0	41438	0	0	1
13	46835592	rs138155943	C	T	gnomAD Genomes	NA	PASS	ENST00000542664.3	p.Val221Ile	p.Val221Ile	c.661G>A	missense_variant				2	152150	1.31449e-05	0	0	0	2094	0	0	1	15280	0	0	0	10610	0	0	0	912	0	0	0	5200	0	0	0	316	0	0	0	41422	0	0	0
13	46835592	rs138155943	C	A	gnomAD Genomes	NA	PASS	ENST00000542664.3	p.Val221Phe	p.Val221Phe	c.661G>T	missense_variant				2	152150	1.31449e-05	0	0	0	2094	0	0	0	15280	0	0	0	10610	0	0	0	912	0	0	0	5200	0	0	0	316	0	0	1	41422	0	0	0
13	46835601	rs751588437	C	T	gnomAD Genomes	NA	PASS	ENST00000542664.3	p.Asp218Asn	p.Asp218Asn	c.652G>A	missense_variant				2	152134	1.31463e-05	0	0	0	2088	0	0	1	15272	0	0	0	10610	0	0	0	912	0	0	0	5188	0	0	0	316	0	0	1	41430	0	0	0
13	46835619	rs907368969	C	T	gnomAD Genomes	NA	PASS	ENST00000542664.3	p.Val212Ile	p.Val212Ile	c.634G>A	missense_variant				1	152168	6.57168e-06	0	0	0	2090	0	0	0	15270	0	0	0	10608	0	0	0	912	0	0	0	5198	0	0	0	316	0	0	0	41438	0	0	0
13	46835624	rs1239567673	A	G	gnomAD Genomes	NA	PASS	ENST00000542664.3	p.Ile210Thr	p.Ile210Thr	c.629T>C	missense_variant				1	152230	6.56901e-06	0	0	0	2094	0	0	0	15274	0	0	0	10626	0	0	0	912	0	0	0	5206	0	0	0	316	0	0	1	41466	0	0	0
13	46892414	rs6304	T	C	gnomAD Genomes	NA	PASS	ENST00000542664.3	p.Ile197Val	p.Ile197Val	c.589A>G	missense_variant				3167	152190	0.0208095	105	0	27	2094	1	0	115	15284	2	0	0	10624	0	0	0	912	0	0	0	5194	0	0	0	316	0	0	3001	41418	102	0	1
13	46892465	rs1168578195	G	T	gnomAD Genomes	NA	PASS	ENST00000542664.3	p.Pro180Thr	p.Pro180Thr	c.538C>A	missense_variant				1	152238	6.56866e-06	0	0	0	2094	0	0	0	15290	0	0	0	10626	0	0	0	912	0	0	0	5202	0	0	0	314	0	0	1	41456	0	0	0
13	46892474	rs1237371930	T	G	gnomAD Genomes	NA	PASS	ENST00000542664.3	p.Ile177Leu	p.Ile177Leu	c.529A>C	missense_variant				1	152224	6.56927e-06	0	0	0	2092	0	0	0	15284	0	0	0	10618	0	0	0	912	0	0	0	5202	0	0	0	316	0	0	1	41470	0	0	0
13	46892477	rs1334203728	C	T	gnomAD Genomes	NA	PASS	ENST00000542664.3	p.Ala176Thr	p.Ala176Thr	c.526G>A	missense_variant				1	152182	6.57108e-06	0	0	0	2090	0	0	0	15284	0	0	0	10612	0	0	0	912	0	0	0	5204	0	0	0	316	0	0	0	41434	0	0	0
13	46892480	rs778682687	C	G	gnomAD Genomes	NA	PASS	ENST00000542664.3	p.Val175Leu	p.Val175Leu	c.523G>C	missense_variant				1	152224	6.56927e-06	0	0	0	2092	0	0	0	15282	0	0	0	10628	0	0	0	912	0	0	0	5204	0	0	0	316	0	0	1	41444	0	0	0
13	46892480	rs778682687	C	T	gnomAD Genomes	NA	PASS	ENST00000542664.3	p.Val175Ile	p.Val175Ile	c.523G>A	missense_variant				1	152224	6.56927e-06	0	0	0	2092	0	0	0	15282	0	0	0	10628	0	0	0	912	0	0	0	5204	0	0	0	316	0	0	0	41444	0	0	0
13	46892501	rs770851114	C	T	gnomAD Genomes	NA	PASS	ENST00000542664.3	p.Ala168Thr	p.Ala168Thr	c.502G>A	missense_variant				1	152158	6.57212e-06	0	0	0	2086	0	0	0	15280	0	0	0	10606	0	0	0	912	0	0	0	5196	0	0	0	316	0	0	1	41432	0	0	0
13	46892549		T	G	gnomAD Genomes	NA	PASS	ENST00000542664.3	p.Ile152Leu	p.Ile152Leu	c.454A>C	missense_variant				1	152096	6.57479e-06	0	0	0	2088	0	0	0	15262	0	0	0	10596	0	0	0	912	0	0	0	5194	0	0	0	316	0	0	0	41428	0	0	0
13	46892549	rs1407993241	T	C	gnomAD Genomes	NA	PASS	ENST00000542664.3	p.Ile152Val	p.Ile152Val	c.454A>G	missense_variant				1	152096	6.57479e-06	0	0	0	2088	0	0	0	15262	0	0	0	10596	0	0	0	912	0	0	0	5194	0	0	0	316	0	0	0	41428	0	0	0
13	46892554	rs1453149357	A	G	gnomAD Genomes	NA	PASS	ENST00000542664.3	p.Val150Ala	p.Val150Ala	c.449T>C	missense_variant				1	152236	6.56875e-06	0	0	0	2092	0	0	0	15292	0	0	0	10626	0	0	0	912	0	0	0	5200	0	0	0	316	0	0	1	41456	0	0	0
13	46892572		G	A	gnomAD Genomes	NA	PASS	ENST00000542664.3	p.Pro144Leu	p.Pro144Leu	c.431C>T	missense_variant				1	152188	6.57082e-06	0	0	0	2092	0	0	1	15288	0	0	0	10622	0	0	0	912	0	0	0	5200	0	0	0	316	0	0	0	41430	0	0	0
13	46892585	rs962495795	G	A	gnomAD Genomes	NA	PASS	ENST00000542664.3	p.Arg140Trp	p.Arg140Trp	c.418C>T	missense_variant				1	152202	6.57022e-06	0	0	0	2094	0	0	0	15284	0	0	0	10606	0	0	0	912	0	0	0	5204	0	0	0	316	0	0	0	41444	0	0	0
13	46895487	rs773341404	C	A	gnomAD Genomes	NA	PASS	ENST00000612998.1	p.Trp109Cys	p.Trp109Cys	c.327G>T	missense_variant				1	152160	6.57203e-06	0	0	0	2094	0	0	0	15274	0	0	0	10612	0	0	0	912	0	0	0	5196	0	0	0	316	0	0	0	41422	0	0	0
13	46895519	rs550284437	C	T	gnomAD Genomes	NA	PASS	ENST00000542664.3	p.Val130Met	p.Val130Met	c.388G>A	missense_variant				1	152122	6.57367e-06	0	0	0	2094	0	0	0	15270	0	0	0	10594	0	0	0	910	0	0	0	5198	0	0	0	316	0	0	0	41428	0	0	0
13	46895525		T	C	gnomAD Genomes	NA	PASS	ENST00000542664.3	p.Met128Val	p.Met128Val	c.382A>G	missense_variant				1	152168	6.57168e-06	0	0	1	2094	0	0	0	15280	0	0	0	10616	0	0	0	910	0	0	0	5192	0	0	0	316	0	0	0	41434	0	0	0
13	46895582	rs1274149032	T	G	gnomAD Genomes	NA	PASS	ENST00000542664.3	p.Thr109Pro	p.Thr109Pro	c.325A>C	missense_variant				1	152234	6.56883e-06	0	0	0	2094	0	0	1	15288	0	0	0	10630	0	0	0	912	0	0	0	5192	0	0	0	316	0	0	0	41462	0	0	0
13	46895601	rs1453338877	C	G	gnomAD Genomes	NA	PASS	ENST00000542664.3	p.Glu102Asp	p.Glu102Asp	c.306G>C	missense_variant				2	152186	1.31418e-05	0	0	0	2094	0	0	0	15288	0	0	0	10612	0	0	0	912	0	0	0	5192	0	0	0	316	0	0	1	41452	0	0	0
13	46895617	rs370985207	A	G	gnomAD Genomes	NA	PASS	ENST00000542664.3	p.Met97Thr	p.Met97Thr	c.290T>C	missense_variant				3	152250	1.97044e-05	0	0	0	2092	0	0	0	15288	0	0	0	10632	0	0	0	912	0	0	0	5194	0	0	0	316	0	0	3	41472	0	0	0
13	46895627	rs1215391625	G	A	gnomAD Genomes	NA	PASS	ENST00000542664.3	p.Leu94Phe	p.Leu94Phe	c.280C>T	missense_variant				1	152192	6.57065e-06	0	0	0	2094	0	0	0	15276	0	0	0	10618	0	0	0	912	0	0	1	5188	0	0	0	316	0	0	0	41448	0	0	0
13	46895636		C	G	gnomAD Genomes	NA	PASS	ENST00000542664.3	p.Gly91Arg	p.Gly91Arg	c.271G>C	missense_variant				1	152146	6.57263e-06	0	0	0	2094	0	0	0	15284	0	0	1	10606	0	0	0	912	0	0	0	5192	0	0	0	316	0	0	0	41418	0	0	0
13	46895648	rs1364080876	G	C	gnomAD Genomes	NA	PASS	ENST00000542664.3	p.Leu87Val	p.Leu87Val	c.259C>G	missense_variant				1	152202	6.57022e-06	0	0	1	2094	0	0	0	15288	0	0	0	10622	0	0	0	912	0	0	0	5190	0	0	0	316	0	0	0	41440	0	0	0
13	46895660	rs539430264	C	T	gnomAD Genomes	NA	PASS	ENST00000542664.3	p.Val83Ile	p.Val83Ile	c.247G>A	missense_variant				1	152130	6.57333e-06	0	0	0	2092	0	0	0	15280	0	0	0	10598	0	0	0	912	0	0	0	5194	0	0	0	316	0	0	0	41418	0	0	1
13	46895696	rs1442771238	G	C	gnomAD Genomes	NA	PASS	ENST00000542664.3	p.Leu71Val	p.Leu71Val	c.211C>G	missense_variant				2	152168	1.31434e-05	0	0	0	2090	0	0	0	15280	0	0	0	10612	0	0	0	912	0	0	0	5194	0	0	0	316	0	0	0	41446	0	0	0
13	46895719	rs1157228569	G	A	gnomAD Genomes	NA	PASS	ENST00000542664.3	p.Pro63Leu	p.Pro63Leu	c.188C>T	missense_variant				5	152148	3.28627e-05	0	0	0	2090	0	0	0	15288	0	0	0	10604	0	0	0	912	0	0	0	5200	0	0	0	316	0	0	2	41424	0	0	0
13	46895735	rs1056712633	C	T	gnomAD Genomes	NA	PASS	ENST00000542664.3	p.Glu58Lys	p.Glu58Lys	c.172G>A	missense_variant				4	152150	2.62898e-05	0	0	0	2090	0	0	0	15280	0	0	0	10604	0	0	0	912	0	0	0	5190	0	0	0	316	0	0	4	41436	0	0	0
13	46895737	rs896284675	C	A	gnomAD Genomes	NA	PASS	ENST00000542664.3	p.Cys57Phe	p.Cys57Phe	c.170G>T	missense_variant				2	152128	1.31468e-05	0	0	0	2090	0	0	0	15272	0	0	0	10586	0	0	0	912	0	0	0	5192	0	0	0	316	0	0	2	41426	0	0	0
13	46895752	rs572796124	C	T	gnomAD Genomes	NA	PASS	ENST00000542664.3	p.Arg52Gln	p.Arg52Gln	c.155G>A	missense_variant				2	152104	1.31489e-05	0	0	0	2090	0	0	0	15270	0	0	0	10590	0	0	0	912	0	0	2	5194	0	0	0	316	0	0	0	41418	0	0	0
13	46895765	rs755654778	C	T	gnomAD Genomes	NA	PASS	ENST00000542664.3	p.Asp48Asn	p.Asp48Asn	c.142G>A	missense_variant				1	152122	6.57367e-06	0	0	0	2092	0	0	0	15284	0	0	0	10576	0	0	0	912	0	0	0	5200	0	0	0	316	0	0	0	41412	0	0	0
13	46895770	rs749275506	G	A	gnomAD Genomes	NA	PASS	ENST00000542664.3	p.Thr46Ile	p.Thr46Ile	c.137C>T	missense_variant				2	152192	1.31413e-05	0	0	0	2092	0	0	0	15284	0	0	0	10612	0	0	0	912	0	0	0	5200	0	0	0	316	0	0	0	41442	0	0	0
13	46895780	rs1459537012	A	T	gnomAD Genomes	NA	PASS	ENST00000542664.3	p.Phe43Ile	p.Phe43Ile	c.127T>A	missense_variant				2	152216	1.31392e-05	0	0	0	2092	0	0	0	15288	0	0	0	10616	0	0	0	912	0	0	0	5198	0	0	0	316	0	0	1	41460	0	0	0
13	46895780	rs1459537012	A	C	gnomAD Genomes	NA	PASS	ENST00000542664.3	p.Phe43Val	p.Phe43Val	c.127T>G	missense_variant				1	152216	6.56961e-06	0	0	0	2092	0	0	0	15288	0	0	0	10616	0	0	0	912	0	0	0	5198	0	0	0	316	0	0	0	41460	0	0	0
13	46895793	rs375024989	G	T	gnomAD Genomes	NA	PASS	ENST00000542664.3	p.Asn38Lys	p.Asn38Lys	c.114C>A	missense_variant				1	152178	6.57125e-06	0	0	0	2092	0	0	0	15276	0	0	0	10606	0	0	0	912	0	0	0	5204	0	0	0	316	0	0	0	41450	0	0	0
13	46895803	rs1246186555	C	G	gnomAD Genomes	NA	PASS	ENST00000542664.3	p.Gly35Ala	p.Gly35Ala	c.104G>C	missense_variant				1	152140	6.57289e-06	0	0	0	2094	0	0	0	15280	0	0	0	10592	0	0	0	912	0	0	0	5192	0	0	0	316	0	0	0	41432	0	0	0
13	46895804	rs1046592807	C	T	gnomAD Genomes	NA	PASS	ENST00000542664.3	p.Gly35Arg	p.Gly35Arg	c.103G>A	missense_variant				4	152102	2.62981e-05	0	0	0	2086	0	0	0	15274	0	0	0	10580	0	0	0	912	0	0	0	5200	0	0	0	316	0	0	2	41410	0	0	0
13	46895813	rs1414598346	A	G	gnomAD Genomes	NA	PASS	ENST00000542664.3	p.Phe32Leu	p.Phe32Leu	c.94T>C	missense_variant				1	152214	6.5697e-06	0	0	0	2094	0	0	0	15286	0	0	0	10612	0	0	0	912	0	0	0	5204	0	0	0	316	0	0	1	41452	0	0	0
13	46895816	rs777023991	C	T	gnomAD Genomes	NA	PASS	ENST00000542664.3	p.Asp31Asn	p.Asp31Asn	c.91G>A	missense_variant				1	152146	6.57263e-06	0	0	0	2092	0	0	0	15276	0	0	0	10598	0	0	0	912	0	0	1	5196	0	0	0	316	0	0	0	41430	0	0	0
13	46895816	rs777023991	C	A	gnomAD Genomes	NA	PASS	ENST00000542664.3	p.Asp31Tyr	p.Asp31Tyr	c.91G>T	missense_variant				2	152146	1.31453e-05	0	0	0	2092	0	0	2	15276	0	0	0	10598	0	0	0	912	0	0	0	5196	0	0	0	316	0	0	0	41430	0	0	0
13	46895821	rs1332655388	C	G	gnomAD Genomes	NA	PASS	ENST00000542664.3	p.Ser29Thr	p.Ser29Thr	c.86G>C	missense_variant				2	152184	1.3142e-05	0	0	0	2094	0	0	0	15272	0	0	0	10604	0	0	0	912	0	0	0	5202	0	0	0	316	0	0	0	41438	0	0	0
13	46895833	rs1805055	G	C	gnomAD Genomes	NA	PASS	ENST00000542664.3	p.Thr25Ser	p.Thr25Ser	c.74C>G	missense_variant				1	152188	6.57082e-06	0	0	0	2092	0	0	0	15282	0	0	0	10610	0	0	0	912	0	0	0	5196	0	0	0	316	0	0	0	41450	0	0	1
13	46895833	rs1805055	G	T	gnomAD Genomes	NA	PASS	ENST00000542664.3	p.Thr25Asn	p.Thr25Asn	c.74C>A	missense_variant				2506	152180	0.0164673	27	0	28	2092	0	0	193	15278	0	0	291	10610	6	0	30	912	0	0	1	5196	0	0	1	316	0	0	146	41448	0	0	127
13	46895846	rs185040200	A	T	gnomAD Genomes	NA	PASS	ENST00000542664.3	p.Leu21Ile	p.Leu21Ile	c.61T>A	missense_variant				1	152186	6.57091e-06	0	0	0	2094	0	0	0	15278	0	0	0	10618	0	0	0	912	0	0	1	5200	0	0	0	316	0	0	0	41440	0	0	0
13	46895850	rs750120780	C	T	gnomAD Genomes	NA	PASS	ENST00000542664.3	p.Met19Ile	p.Met19Ile	c.57G>A	missense_variant				1	152124	6.57358e-06	0	0	0	2094	0	0	0	15270	0	0	0	10594	0	0	0	912	0	0	0	5198	0	0	0	316	0	0	0	41418	0	0	0
13	46895866	rs778929461	G	A	gnomAD Genomes	NA	PASS	ENST00000542664.3	p.Thr14Ile	p.Thr14Ile	c.41C>T	missense_variant				1	152154	6.57229e-06	0	0	0	2092	0	0	0	15280	0	0	0	10604	0	0	0	910	0	0	0	5200	0	0	0	316	0	0	1	41424	0	0	0
13	46895872	rs545813583	C	T	gnomAD Genomes	NA	PASS	ENST00000542664.3	p.Ser12Asn	p.Ser12Asn	c.35G>A	missense_variant				33	152112	0.000216945	1	0	0	2094	0	0	0	15270	0	0	0	10610	0	0	0	910	0	0	0	5192	0	0	0	316	0	0	0	41396	0	0	33
13	46895893	rs1307418905	C	T	gnomAD Genomes	NA	PASS	ENST00000542664.3	p.Cys5Tyr	p.Cys5Tyr	c.14G>A	missense_variant				1	152152	6.57237e-06	0	0	0	2092	0	0	0	15268	0	0	0	10614	0	0	0	912	0	0	0	5196	0	0	0	316	0	0	0	41428	0	0	0
13	46896674		A	G	gnomAD Genomes	NA	PASS	ENST00000543956.4	p.Trp54Arg	p.Trp54Arg	c.160T>C	missense_variant				1	152232	6.56892e-06	0	0	0	2092	0	0	0	15284	0	0	0	10628	0	0	0	912	0	0	0	5196	0	0	0	316	0	0	0	41458	0	0	0
13	46896675	rs955741003	T	A	gnomAD Genomes	NA	PASS	ENST00000543956.4	p.Lys53Asn	p.Lys53Asn	c.159A>T	missense_variant				16	152200	0.000105125	1	0	0	2094	0	0	7	15288	1	0	0	10614	0	0	0	912	0	0	0	5204	0	0	0	316	0	0	0	41460	0	0	0
13	46896680	rs1266620393	C	A	gnomAD Genomes	NA	PASS	ENST00000543956.4	p.Asp52Tyr	p.Asp52Tyr	c.154G>T	missense_variant				1	152220	6.56944e-06	0	0	0	2092	0	0	0	15284	0	0	0	10616	0	0	0	910	0	0	1	5202	0	0	0	316	0	0	0	41460	0	0	0
13	46896689	rs6312	C	T	gnomAD Genomes	NA	PASS	ENST00000543956.4	p.Asp49Asn	p.Asp49Asn	c.145G>A	missense_variant				139397	152184	0.915977	64023	0	1932	2094	891	0	14472	15282	6851	0	10100	10614	4806	0	862	912	407	0	5197	5200	2597	0	294	316	136	0	34597	41420	14439	0	4479
13	46896694	rs946883375	C	G	gnomAD Genomes	NA	PASS	ENST00000543956.4	p.Cys47Ser	p.Cys47Ser	c.140G>C	missense_variant				1	152234	6.56883e-06	0	0	0	2094	0	0	1	15286	0	0	0	10624	0	0	0	912	0	0	0	5200	0	0	0	316	0	0	0	41454	0	0	0
13	46896703		C	A	gnomAD Genomes	NA	PASS	ENST00000543956.4	p.Cys44Phe	p.Cys44Phe	c.131G>T	missense_variant				1	152238	6.56866e-06	0	0	0	2092	0	0	0	15288	0	0	0	10618	0	0	0	912	0	0	0	5200	0	0	0	316	0	0	0	41468	0	0	0
13	46896708		G	C	gnomAD Genomes	NA	PASS	ENST00000543956.4	p.Asn42Lys	p.Asn42Lys	c.126C>G	missense_variant				1	152244	6.5684e-06	0	0	0	2092	0	0	0	15288	0	0	0	10622	0	0	0	912	0	0	0	5198	0	0	0	316	0	0	1	41468	0	0	0
13	46896709		T	C	gnomAD Genomes	NA	PASS	ENST00000543956.4	p.Asn42Ser	p.Asn42Ser	c.125A>G	missense_variant				1	152274	6.56711e-06	0	0	0	2094	0	0	0	15294	0	0	0	10628	0	0	0	912	0	0	0	5204	0	0	0	316	0	0	0	41476	0	0	0
13	46896712	rs1051048614	T	C	gnomAD Genomes	NA	PASS	ENST00000543956.4	p.Asn41Ser	p.Asn41Ser	c.122A>G	missense_variant				1	152270	6.56728e-06	0	0	0	2094	0	0	0	15288	0	0	0	10630	0	0	0	910	0	0	0	5202	0	0	0	316	0	0	1	41480	0	0	0
13	46896743		T	C	gnomAD Genomes	NA	PASS	ENST00000543956.4	p.Asn31Asp	p.Asn31Asp	c.91A>G	missense_variant				1	152220	6.56944e-06	0	0	0	2094	0	0	0	15284	0	0	0	10622	0	0	0	910	0	0	1	5194	0	0	0	316	0	0	0	41452	0	0	0
13	46896757		G	A	gnomAD Genomes	NA	PASS	ENST00000543956.4	p.Thr26Ile	p.Thr26Ile	c.77C>T	missense_variant				1	152082	6.5754e-06	0	0	0	2086	0	0	0	15270	0	0	0	10618	0	0	0	910	0	0	0	5184	0	0	0	316	0	0	1	41408	0	0	0
13	46896767	rs765069617	C	T	gnomAD Genomes	NA	PASS	ENST00000543956.4	p.Glu23Lys	p.Glu23Lys	c.67G>A	missense_variant				13	152226	8.53993e-05	0	0	0	2088	0	0	0	15284	0	0	0	10628	0	0	0	912	0	0	0	5200	0	0	0	316	0	0	1	41450	0	0	0
13	46896779	rs897793590	C	T	gnomAD Genomes	NA	PASS	ENST00000543956.4	p.Val19Met	p.Val19Met	c.55G>A	missense_variant				5	152168	3.28584e-05	0	0	0	2092	0	0	1	15278	0	0	0	10614	0	0	0	912	0	0	0	5198	0	0	0	316	0	0	1	41430	0	0	0
13	46896784		A	T	gnomAD Genomes	NA	PASS	ENST00000543956.4	p.Met17Lys	p.Met17Lys	c.50T>A	missense_variant				1	152226	6.56918e-06	0	0	0	2092	0	0	0	15280	0	0	0	10622	0	0	0	912	0	0	0	5200	0	0	0	316	0	0	0	41460	0	0	0
13	46896802		G	A	gnomAD Genomes	NA	PASS	ENST00000543956.4	p.Pro11Leu	p.Pro11Leu	c.32C>T	missense_variant				1	152166	6.57177e-06	0	0	0	2088	0	0	0	15268	0	0	0	10616	0	0	0	912	0	0	0	5192	0	0	0	316	0	0	0	41438	0	0	0
13	46896830	rs1269787834	G	T	gnomAD Genomes	NA	PASS	ENST00000543956.4	p.Gln2Lys	p.Gln2Lys	c.4C>A	missense_variant				1	152204	6.57013e-06	0	0	0	2094	0	0	0	15282	0	0	0	10626	0	0	0	912	0	0	0	5196	0	0	0	316	0	0	0	41432	0	0	0
13	46896833	rs1348897208	T	C	gnomAD Genomes	NA	PASS	ENST00000543956.4	p.Met1?	p.Met1?	c.1A>G	start_lost				1	152256	6.56789e-06	0	0	0	2094	0	0	0	15288	0	0	0	10628	0	0	0	912	0	0	0	5198	0	0	0	316	0	0	0	41466	0	0	0
[truncated: 11 more columns]

## Sheet: ADRB2_gnomAD_v3.1.2_ENSG0000016
Chromosome	Position	rsIDs	Reference	Alternate	Source	Filters - exomes	Filters - genomes	Transcript	HGVS Consequence	Protein Consequence	Transcript Consequence	VEP Annotation	ClinVar Clinical Significance	ClinVar Variation ID	Flags	Allele Count	Allele Number	Allele Frequency	Homozygote Count	Hemizygote Count	Allele Count Other	Allele Number Other	Homozygote Count Other	Hemizygote Count Other	Allele Count Latino/Admixed American	Allele Number Latino/Admixed American	Homozygote Count Latino/Admixed American	Hemizygote Count Latino/Admixed American	Allele Count European (Finnish)	Allele Number European (Finnish)	Homozygote Count European (Finnish)	Hemizygote Count European (Finnish)	Allele Count Amish	Allele Number Amish	Homozygote Count Amish	Hemizygote Count Amish	Allele Count East Asian	Allele Number East Asian	Homozygote Count East Asian	Hemizygote Count East Asian	Allele Count Middle Eastern	Allele Number Middle Eastern	Homozygote Count Middle Eastern	Hemizygote Count Middle Eastern	Allele Count African/African American	Allele Number African/African American	Homozygote Count African/African American	Hemizygote Count African/African American	Allele Count South Asian
5	148826832	rs151019714	A	G	gnomAD Genomes	NA	PASS	ENST00000305988.5	p.Met1?	p.Met1?	c.1A>G	start_lost				7	152200	4.59921e-05	0	0	0	2090	0	0	0	15282	0	0	0	10626	0	0	0	912	0	0	0	5176	0	0	0	316	0	0	7	41470	0	0	0
5	148826842	rs148459047	C	A	gnomAD Genomes	NA	PASS	ENST00000305988.5	p.Pro4His	p.Pro4His	c.11C>A	missense_variant				14	152258	9.19492e-05	0	0	0	2094	0	0	0	15290	0	0	0	10626	0	0	0	912	0	0	0	5188	0	0	0	316	0	0	14	41476	0	0	0
5	148826850	rs774921056	G	T	gnomAD Genomes	NA	PASS	ENST00000305988.5	p.Gly7Cys	p.Gly7Cys	c.19G>T	missense_variant				1	152268	6.56737e-06	0	0	0	2092	0	0	0	15292	0	0	0	10632	0	0	0	912	0	0	0	5194	0	0	0	316	0	0	0	41472	0	0	0
5	148826850	rs774921056	G	A	gnomAD Genomes	NA	PASS	ENST00000305988.5	p.Gly7Ser	p.Gly7Ser	c.19G>A	missense_variant				4	152268	2.62695e-05	0	0	0	2092	0	0	0	15292	0	0	0	10632	0	0	0	912	0	0	0	5194	0	0	0	316	0	0	1	41472	0	0	0
5	148826874	rs144618094	A	G	gnomAD Genomes	NA	PASS	ENST00000305988.5	p.Asn15Asp	p.Asn15Asp	c.43A>G	missense_variant				5	152218	3.28476e-05	0	0	0	2094	0	0	0	15292	0	0	0	10622	0	0	0	912	0	0	0	5188	0	0	0	316	0	0	0	41462	0	0	0
5	148826875		A	T	gnomAD Genomes	NA	PASS	ENST00000305988.5	p.Asn15Ile	p.Asn15Ile	c.44A>T	missense_variant				1	152252	6.56806e-06	0	0	0	2092	0	0	0	15290	0	0	0	10626	0	0	0	912	0	0	0	5192	0	0	0	314	0	0	0	41470	0	0	1
5	148826875	rs33973603	A	G	gnomAD Genomes	NA	PASS	ENST00000305988.5	p.Asn15Ser	p.Asn15Ser	c.44A>G	missense_variant				120	152252	0.000788167	0	0	3	2092	0	0	3	15290	0	0	0	10626	0	0	0	912	0	0	0	5192	0	0	0	314	0	0	112	41470	0	0	0
5	148826877	rs1042713	G	A	gnomAD Genomes	NA	PASS	ENST00000305988.5	p.Gly16Arg	p.Gly16Arg	c.46G>A	missense_variant	drug response	225937		64762	152090	0.425814	14124	0	880	2092	197	0	6646	15286	1455	0	4712	10586	1050	0	189	912	14	0	2813	5166	765	0	127	316	25	0	20451	41420	5045	0	2137
5	148826887	rs765494455	C	A	gnomAD Genomes	NA	PASS	ENST00000305988.5	p.Ala19Glu	p.Ala19Glu	c.56C>A	missense_variant				1	152230	6.56901e-06	0	0	0	2090	0	0	0	15292	0	0	0	10622	0	0	0	912	0	0	1	5172	0	0	0	316	0	0	0	41470	0	0	0
5	148826889		C	T	gnomAD Genomes	NA	PASS	ENST00000305988.5	p.Pro20Ser	p.Pro20Ser	c.58C>T	missense_variant				1	152250	6.56814e-06	0	0	0	2094	0	0	1	15292	0	0	0	10624	0	0	0	912	0	0	0	5182	0	0	0	316	0	0	0	41482	0	0	0
5	148826890	rs1367320299	C	G	gnomAD Genomes	NA	PASS	ENST00000305988.5	p.Pro20Arg	p.Pro20Arg	c.59C>G	missense_variant				1	152232	6.56892e-06	0	0	0	2094	0	0	0	15292	0	0	0	10628	0	0	0	912	0	0	0	5182	0	0	0	316	0	0	0	41468	0	0	0
5	148826895	rs999987460	C	T	gnomAD Genomes	NA	PASS	ENST00000305988.5	p.His22Tyr	p.His22Tyr	c.64C>T	missense_variant				2	152242	1.3137e-05	0	0	0	2090	0	0	0	15292	0	0	0	10624	0	0	0	912	0	0	0	5184	0	0	0	316	0	0	2	41474	0	0	0
5	148826897	rs33957121	C	A	gnomAD Genomes	NA	PASS	ENST00000305988.5	p.His22Gln	p.His22Gln	c.66C>A	missense_variant				1	152236	6.56875e-06	0	0	0	2090	0	0	0	15294	0	0	0	10628	0	0	0	912	0	0	0	5178	0	0	0	316	0	0	0	41466	0	0	1
5	148826905	rs777205700	C	A	gnomAD Genomes	NA	PASS	ENST00000305988.5	p.Thr25Lys	p.Thr25Lys	c.74C>A	missense_variant				1	152256	6.56789e-06	0	0	0	2092	0	0	0	15288	0	0	0	10624	0	0	0	912	0	0	0	5186	0	0	0	316	0	0	0	41476	0	0	1
5	148826905	rs777205700	C	G	gnomAD Genomes	NA	PASS	ENST00000305988.5	p.Thr25Arg	p.Thr25Arg	c.74C>G	missense_variant				1	152256	6.56789e-06	0	0	0	2092	0	0	1	15288	0	0	0	10624	0	0	0	912	0	0	0	5186	0	0	0	316	0	0	0	41476	0	0	0
5	148826910	rs1042714	G	C	gnomAD Genomes	NA	PASS	ENST00000305988.5	p.Glu27Gln	p.Glu27Gln	c.79G>C	missense_variant				103807	152130	0.682357	36668	0	1441	2094	497	0	11575	15282	4437	0	6697	10602	2117	0	504	910	140	0	4706	5174	2138	0	240	316	92	0	34004	41440	13999	0	3838
5	148826931	rs990810566	G	A	gnomAD Genomes	NA	PASS	ENST00000305988.5	p.Val34Met	p.Val34Met	c.100G>A	missense_variant				1	152254	6.56797e-06	0	0	0	2092	0	0	0	15292	0	0	0	10628	0	0	0	910	0	0	0	5190	0	0	0	316	0	0	1	41476	0	0	0
5	148826934	rs747420755	G	A	gnomAD Genomes	NA	PASS	ENST00000305988.5	p.Gly35Ser	p.Gly35Ser	c.103G>A	missense_variant				1	152236	6.56875e-06	0	0	0	2092	0	0	0	15292	0	0	0	10630	0	0	0	912	0	0	0	5186	0	0	0	316	0	0	0	41466	0	0	0
5	148826935	rs1361565258	G	A	gnomAD Genomes	NA	PASS	ENST00000305988.5	p.Gly35Asp	p.Gly35Asp	c.104G>A	missense_variant				1	152258	6.5678e-06	0	0	0	2088	0	0	1	15292	0	0	0	10624	0	0	0	912	0	0	0	5190	0	0	0	316	0	0	0	41474	0	0	0
5	148826935	rs1361565258	G	T	gnomAD Genomes	NA	PASS	ENST00000305988.5	p.Gly35Val	p.Gly35Val	c.104G>T	missense_variant				1	152258	6.5678e-06	0	0	0	2088	0	0	0	15292	0	0	0	10624	0	0	0	912	0	0	0	5190	0	0	0	316	0	0	0	41474	0	0	0
5	148826935		G	C	gnomAD Genomes	NA	PASS	ENST00000305988.5	p.Gly35Ala	p.Gly35Ala	c.104G>C	missense_variant				1	152258	6.5678e-06	0	0	0	2088	0	0	0	15292	0	0	0	10624	0	0	0	912	0	0	0	5190	0	0	0	316	0	0	1	41474	0	0	0
5	148826939	rs1561708670	G	A	gnomAD Genomes	NA	PASS	ENST00000305988.5	p.Met36Ile	p.Met36Ile	c.108G>A	missense_variant				1	152242	6.56849e-06	0	0	0	2090	0	0	0	15292	0	0	0	10626	0	0	0	912	0	0	0	5186	0	0	0	316	0	0	1	41474	0	0	0
5	148826946	rs776644820	G	A	gnomAD Genomes	NA	PASS	ENST00000305988.5	p.Val39Ile	p.Val39Ile	c.115G>A	missense_variant				7	152252	4.59764e-05	0	0	0	2088	0	0	0	15294	0	0	0	10622	0	0	0	912	0	0	0	5192	0	0	0	316	0	0	1	41472	0	0	0
5	148826952	rs770022033	T	C	gnomAD Genomes	NA	PASS	ENST00000305988.5	p.Ser41Pro	p.Ser41Pro	c.121T>C	missense_variant				1	152198	6.57039e-06	0	0	0	2092	0	0	0	15290	0	0	0	10624	0	0	0	912	0	0	0	5184	0	0	0	316	0	0	1	41450	0	0	0
5	148826956	rs1327016295	T	G	gnomAD Genomes	NA	PASS	ENST00000305988.5	p.Leu42Arg	p.Leu42Arg	c.125T>G	missense_variant				1	152246	6.56832e-06	0	0	0	2090	0	0	0	15286	0	0	0	10628	0	0	0	912	0	0	0	5184	0	0	0	316	0	0	0	41474	0	0	0
5	148826961	rs767238834	G	A	gnomAD Genomes	NA	PASS	ENST00000305988.5	p.Val44Ile	p.Val44Ile	c.130G>A	missense_variant				6	152228	3.94146e-05	0	0	0	2092	0	0	1	15292	0	0	0	10624	0	0	0	912	0	0	1	5178	0	0	0	316	0	0	0	41464	0	0	0
5	148826973	rs1455382755	G	A	gnomAD Genomes	NA	PASS	ENST00000305988.5	p.Val48Met	p.Val48Met	c.142G>A	missense_variant				2	152240	1.31372e-05	0	0	0	2094	0	0	0	15290	0	0	0	10618	0	0	0	912	0	0	0	5180	0	0	0	316	0	0	2	41476	0	0	0
5	148826974	rs775471875	TGTTTGGCAATGTGCTGGTCATCACAGCCATTGCCAA	T	gnomAD Genomes	NA	PASS	ENST00000305988.5	p.Gly50_Phe61del	p.Gly50_Phe61del	c.147_182del	inframe_deletion				1	152228	6.56909e-06	0	0	0	2092	0	0	0	15292	0	0	0	10624	0	0	0	912	0	0	0	5184	0	0	0	316	0	0	1	41458	0	0	0
5	148826982		A	G	gnomAD Genomes	NA	PASS	ENST00000305988.5	p.Asn51Asp	p.Asn51Asp	c.151A>G	missense_variant				1	152210	6.56987e-06	0	0	0	2092	0	0	0	15288	0	0	0	10616	0	0	0	912	0	0	0	5180	0	0	0	316	0	0	1	41464	0	0	0
5	148827007	rs1188094741	C	T	gnomAD Genomes	NA	PASS	ENST00000305988.5	p.Ala59Val	p.Ala59Val	c.176C>T	missense_variant				3	152234	1.97065e-05	0	0	0	2094	0	0	0	15290	0	0	0	10620	0	0	0	912	0	0	0	5192	0	0	0	316	0	0	0	41458	0	0	0
5	148827017	rs778741916	G	C	gnomAD Genomes	NA	PASS	ENST00000305988.5	p.Glu62Asp	p.Glu62Asp	c.186G>C	missense_variant				1	152242	6.56849e-06	0	0	0	2092	0	0	0	15290	0	0	0	10626	0	0	0	910	0	0	0	5188	0	0	0	316	0	0	0	41472	0	0	0
5	148827028	rs373763314	C	T	gnomAD Genomes	NA	PASS	ENST00000305988.5	p.Thr66Met	p.Thr66Met	c.197C>T	missense_variant				2	152242	1.3137e-05	0	0	0	2092	0	0	0	15294	0	0	0	10626	0	0	0	912	0	0	0	5190	0	0	0	316	0	0	1	41468	0	0	0
5	148827037	rs201257377	A	G	gnomAD Genomes	NA	PASS	ENST00000305988.5	p.Asn69Ser	p.Asn69Ser	c.206A>G	missense_variant	Benign	706311		127	152194	0.000834461	1	0	0	2090	0	0	0	15286	0	0	100	10618	1	0	0	912	0	0	4	5186	0	0	0	316	0	0	0	41450	0	0	0
5	148827040		ACTT	A	gnomAD Genomes	NA	PASS	ENST00000305988.5	p.Phe71del	p.Phe71del	c.211_213del	inframe_deletion				1	152204	6.57013e-06	0	0	0	2088	0	0	0	15288	0	0	0	10616	0	0	0	912	0	0	0	5186	0	0	0	316	0	0	0	41444	0	0	0
5	148827049	rs371307481	C	G	gnomAD Genomes	NA	PASS	ENST00000305988.5	p.Thr73Ser	p.Thr73Ser	c.218C>G	missense_variant				5	152268	3.28368e-05	0	0	0	2094	0	0	0	15294	0	0	0	10630	0	0	0	912	0	0	0	5188	0	0	0	316	0	0	5	41474	0	0	0
5	148827076	rs140420820	T	A	gnomAD Genomes	NA	PASS	ENST00000305988.5	p.Met82Lys	p.Met82Lys	c.245T>A	missense_variant				1	152238	6.56866e-06	0	0	0	2094	0	0	0	15288	0	0	0	10630	0	0	0	912	0	0	0	5194	0	0	0	316	0	0	0	41462	0	0	0
5	148827079	rs551309372	G	A	gnomAD Genomes	NA	PASS	ENST00000305988.5	p.Gly83Asp	p.Gly83Asp	c.248G>A	missense_variant				1	152246	6.56832e-06	0	0	0	2094	0	0	1	15290	0	0	0	10626	0	0	0	912	0	0	0	5192	0	0	0	316	0	0	0	41474	0	0	0
5	148827094		C	T	gnomAD Genomes	NA	PASS	ENST00000305988.5	p.Pro88Leu	p.Pro88Leu	c.263C>T	missense_variant				1	152230	6.56901e-06	0	0	0	2094	0	0	0	15290	0	0	0	10624	0	0	0	912	0	0	0	5198	0	0	0	316	0	0	0	41450	0	0	0
5	148827114	rs373098969	C	G	gnomAD Genomes	NA	PASS	ENST00000305988.5	p.Leu95Val	p.Leu95Val	c.283C>G	missense_variant				3	152228	1.97073e-05	0	0	0	2092	0	0	0	15284	0	0	0	10618	0	0	0	912	0	0	0	5192	0	0	0	316	0	0	1	41464	0	0	0
5	148827120	rs894015862	A	C	gnomAD Genomes	NA	PASS	ENST00000305988.5	p.Lys97Gln	p.Lys97Gln	c.289A>C	missense_variant				2	152220	1.31389e-05	0	0	0	2092	0	0	0	15290	0	0	0	10624	0	0	0	912	0	0	0	5196	0	0	0	316	0	0	0	41448	0	0	0
5	148827124	rs758195719	T	C	gnomAD Genomes	NA	PASS	ENST00000305988.5	p.Met98Thr	p.Met98Thr	c.293T>C	missense_variant				3	152212	1.97094e-05	0	0	0	2092	0	0	0	15280	0	0	0	10628	0	0	0	910	0	0	0	5202	0	0	0	316	0	0	1	41450	0	0	0
5	148827153	rs910947070	T	G	gnomAD Genomes	NA	PASS	ENST00000305988.5	p.Phe108Val	p.Phe108Val	c.322T>G	missense_variant				1	152130	6.57333e-06	0	0	0	2094	0	0	0	15272	0	0	0	10614	0	0	0	912	0	0	0	5188	0	0	0	316	0	0	0	41408	0	0	0
5	148827160	rs1289520691	C	T	gnomAD Genomes	NA	PASS	ENST00000305988.5	p.Thr110Ile	p.Thr110Ile	c.329C>T	missense_variant				5	152186	3.28545e-05	0	0	0	2090	0	0	0	15280	0	0	0	10618	0	0	0	912	0	0	0	5186	0	0	0	316	0	0	0	41438	0	0	0
5	148827189	rs868120957	A	G	gnomAD Genomes	NA	PASS	ENST00000305988.5	p.Ser120Gly	p.Ser120Gly	c.358A>G	missense_variant				1	152220	6.56944e-06	0	0	0	2094	0	0	0	15286	0	0	0	10620	0	0	0	912	0	0	0	5194	0	0	0	316	0	0	1	41456	0	0	0
5	148827213	rs149199162	G	T	gnomAD Genomes	NA	PASS	ENST00000305988.5	p.Ala128Ser	p.Ala128Ser	c.382G>T	missense_variant				9	152212	5.91281e-05	0	0	1	2094	0	0	0	15288	0	0	2	10622	0	0	0	912	0	0	0	5200	0	0	0	316	0	0	0	41454	0	0	0
5	148827225		T	C	gnomAD Genomes	NA	PASS	ENST00000305988.5	p.Tyr132His	p.Tyr132His	c.394T>C	missense_variant				1	152230	6.56901e-06	0	0	0	2092	0	0	1	15286	0	0	0	10618	0	0	0	912	0	0	0	5198	0	0	0	316	0	0	0	41458	0	0	0
5	148827251	rs958643421	G	C	gnomAD Genomes	NA	PASS	ENST00000305988.5	p.Lys140Asn	p.Lys140Asn	c.420G>C	missense_variant				1	152210	6.56987e-06	0	0	0	2092	0	0	0	15290	0	0	0	10602	0	0	0	912	0	0	0	5200	0	0	0	316	0	0	1	41458	0	0	0
5	148827283	rs1346989052	G	A	gnomAD Genomes	NA	PASS	ENST00000305988.5	p.Arg151Gln	p.Arg151Gln	c.452G>A	missense_variant				2	152180	1.31423e-05	0	0	0	2090	0	0	0	15280	0	0	0	10616	0	0	0	912	0	0	0	5186	0	0	0	316	0	0	1	41448	0	0	0
5	148827297	rs1338482491	A	C	gnomAD Genomes	NA	PASS	ENST00000305988.5	p.Met156Leu	p.Met156Leu	c.466A>C	missense_variant				1	152092	6.57497e-06	0	0	0	2090	0	0	0	15270	0	0	0	10602	0	0	0	912	0	0	0	5192	0	0	0	316	0	0	1	41420	0	0	0
5	148827322	rs1800888	C	T	gnomAD Genomes	NA	PASS	ENST00000305988.5	p.Thr164Ile	p.Thr164Ile	c.491C>T	missense_variant	drug response	17744		1378	152190	0.00905447	10	0	32	2092	0	0	205	15286	1	0	35	10616	0	0	0	912	0	0	0	5184	0	0	8	316	0	0	102	41446	2	0	18
5	148827328		T	C	gnomAD Genomes	NA	PASS	ENST00000305988.5	p.Phe166Ser	p.Phe166Ser	c.497T>C	missense_variant				1	152168	6.57168e-06	0	0	0	2090	0	0	0	15276	0	0	0	10622	0	0	0	912	0	0	0	5192	0	0	0	316	0	0	1	41450	0	0	0
5	148827358	rs1157740048	C	T	gnomAD Genomes	NA	PASS	ENST00000305988.5	p.Ala176Val	p.Ala176Val	c.527C>T	missense_variant				2	152164	1.31437e-05	0	0	0	2094	0	0	0	15282	0	0	0	10614	0	0	0	912	0	0	0	5186	0	0	0	316	0	0	1	41438	0	0	0
5	148827363	rs918988324	C	T	gnomAD Genomes	NA	PASS	ENST00000305988.5	p.His178Tyr	p.His178Tyr	c.532C>T	missense_variant				7	152218	4.59867e-05	0	0	0	2092	0	0	0	15286	0	0	0	10620	0	0	0	912	0	0	0	5196	0	0	0	316	0	0	2	41458	0	0	0
5	148827365	rs147102529	C	A	gnomAD Genomes	NA	PASS	ENST00000305988.5	p.His178Gln	p.His178Gln	c.534C>A	missense_variant				51	152192	0.000335103	0	0	0	2092	0	0	0	15274	0	0	0	10630	0	0	0	912	0	0	0	5190	0	0	0	316	0	0	51	41460	0	0	0
5	148827391	rs200042760	A	G	gnomAD Genomes	NA	PASS	ENST00000305988.5	p.Asn187Ser	p.Asn187Ser	c.560A>G	missense_variant	Likely benign	704039		64	152134	0.000420682	0	0	0	2092	0	0	0	15280	0	0	49	10610	0	0	0	912	0	0	6	5174	0	0	0	316	0	0	0	41434	0	0	0
5	148827429	rs1481651804	G	A	gnomAD Genomes	NA	PASS	ENST00000305988.5	p.Ala200Thr	p.Ala200Thr	c.598G>A	missense_variant				1	152126	6.5735e-06	0	0	0	2090	0	0	0	15274	0	0	0	10604	0	0	0	912	0	0	0	5190	0	0	0	316	0	0	1	41414	0	0	0
5	148827436		C	T	gnomAD Genomes	NA	PASS	ENST00000305988.5	p.Ala202Val	p.Ala202Val	c.605C>T	missense_variant				1	152150	6.57246e-06	0	0	0	2090	0	0	1	15280	0	0	0	10614	0	0	0	912	0	0	0	5184	0	0	0	316	0	0	0	41436	0	0	0
5	148827444		A	G	gnomAD Genomes	NA	PASS	ENST00000305988.5	p.Ile205Val	p.Ile205Val	c.613A>G	missense_variant				1	152148	6.57255e-06	0	0	0	2094	0	0	0	15272	0	0	0	10608	0	0	0	912	0	0	0	5188	0	0	0	316	0	0	0	41428	0	0	0
5	148827459		G	A	gnomAD Genomes	NA	PASS	ENST00000305988.5	p.Val210Ile	p.Val210Ile	c.628G>A	missense_variant				1	152036	6.57739e-06	0	0	0	2088	0	0	0	15276	0	0	0	10578	0	0	0	912	0	0	0	5188	0	0	0	314	0	0	0	41380	0	0	1
5	148827469	rs773717255	T	C	gnomAD Genomes	NA	PASS	ENST00000305988.5	p.Val213Ala	p.Val213Ala	c.638T>C	missense_variant				11	152174	7.22857e-05	0	0	1	2092	0	0	3	15286	0	0	0	10622	0	0	0	912	0	0	0	5188	0	0	0	316	0	0	1	41428	0	0	0
5	148827474		A	G	gnomAD Genomes	NA	PASS	ENST00000305988.5	p.Met215Val	p.Met215Val	c.643A>G	missense_variant				1	152106	6.57436e-06	0	0	0	2090	0	0	0	15282	0	0	0	10590	0	0	0	912	0	0	0	5188	0	0	0	316	0	0	1	41402	0	0	0
5	148827477	rs557366228	G	A	gnomAD Genomes	NA	PASS	ENST00000305988.5	p.Val216Ile	p.Val216Ile	c.646G>A	missense_variant				6	152136	3.94384e-05	0	0	0	2086	0	0	0	15284	0	0	0	10600	0	0	0	912	0	0	0	5194	0	0	0	316	0	0	0	41420	0	0	6
5	148827490	rs3729943	C	G	gnomAD Genomes	NA	PASS	ENST00000305988.5	p.Ser220Cys	p.Ser220Cys	c.659C>G	missense_variant	Benign	703951		1092	152146	0.00717732	16	0	13	2088	0	0	31	15284	0	0	0	10610	0	0	0	912	0	0	0	5190	0	0	0	316	0	0	1041	41426	16	0	2
5	148827515	rs200987369	G	T	gnomAD Genomes	NA	PASS	ENST00000305988.5	p.Arg228Ser	p.Arg228Ser	c.684G>T	missense_variant				1	152122	6.57367e-06	0	0	0	2090	0	0	0	15282	0	0	0	10614	0	0	0	912	0	0	0	5178	0	0	0	316	0	0	0	41406	0	0	0
5	148827528	rs1280682933	A	G	gnomAD Genomes	NA	PASS	ENST00000305988.5	p.Ile233Val	p.Ile233Val	c.697A>G	missense_variant				1	152078	6.57557e-06	0	0	0	2088	0	0	0	15276	0	0	0	10594	0	0	0	912	0	0	0	5182	0	0	0	316	0	0	0	41388	0	0	0
5	148827529	rs143912954	T	C	gnomAD Genomes	NA	PASS	ENST00000305988.5	p.Ile233Thr	p.Ile233Thr	c.698T>C	missense_variant				8	152112	5.25928e-05	0	0	0	2090	0	0	1	15270	0	0	0	10610	0	0	0	910	0	0	0	5180	0	0	0	316	0	0	2	41418	0	0	1
5	148827563	rs372301487	C	G	gnomAD Genomes	NA	PASS	ENST00000305988.5	p.Asn244Lys	p.Asn244Lys	c.732C>G	missense_variant				1	152146	6.57263e-06	0	0	0	2088	0	0	0	15272	0	0	0	10610	0	0	0	912	0	0	0	5182	0	0	0	316	0	0	1	41434	0	0	0
5	148827572	rs41358746	G	T	gnomAD Genomes	NA	PASS	ENST00000305988.5	p.Gln247His	p.Gln247His	c.741G>T	missense_variant				9	152174	5.91428e-05	0	0	0	2092	0	0	0	15286	0	0	0	10616	0	0	0	910	0	0	0	5182	0	0	0	316	0	0	0	41428	0	0	3
5	148827589		G	C	gnomAD Genomes	NA	PASS	ENST00000305988.5	p.Arg253Pro	p.Arg253Pro	c.758G>C	missense_variant				1	152112	6.5741e-06	0	0	0	2090	0	0	1	15276	0	0	0	10610	0	0	0	912	0	0	0	5190	0	0	0	316	0	0	0	41402	0	0	0
5	148827597		C	T	gnomAD Genomes	NA	PASS	ENST00000305988.5	p.His256Tyr	p.His256Tyr	c.766C>T	missense_variant				1	152146	6.57263e-06	0	0	0	2092	0	0	0	15278	0	0	0	10608	0	0	0	912	0	0	0	5190	0	0	0	316	0	0	0	41436	0	0	0
5	148827598	rs1375535504	A	G	gnomAD Genomes	NA	PASS	ENST00000305988.5	p.His256Arg	p.His256Arg	c.767A>G	missense_variant				1	152138	6.57298e-06	0	0	0	2092	0	0	0	15282	0	0	0	10616	0	0	0	912	0	0	0	5190	0	0	0	316	0	0	0	41422	0	0	0
5	148827600	rs56100672	G	A	gnomAD Genomes	NA	PASS	ENST00000305988.5	p.Gly257Arg	p.Gly257Arg	c.769G>A	missense_variant				2	152126	1.3147e-05	0	0	0	2094	0	0	0	15278	0	0	0	10604	0	0	0	912	0	0	0	5188	0	0	0	316	0	0	0	41420	0	0	0
5	148827606	rs765634337	C	T	gnomAD Genomes	NA	PASS	ENST00000305988.5	p.Arg259Cys	p.Arg259Cys	c.775C>T	missense_variant				1	152070	6.57592e-06	0	0	0	2090	0	0	1	15264	0	0	0	10606	0	0	0	912	0	0	0	5180	0	0	0	316	0	0	0	41400	0	0	0
5	148827607	rs201323763	G	A	gnomAD Genomes	NA	PASS	ENST00000305988.5	p.Arg259His	p.Arg259His	c.776G>A	missense_variant				3	152094	1.97246e-05	0	0	0	2090	0	0	0	15272	0	0	0	10606	0	0	0	912	0	0	2	5188	0	0	0	316	0	0	0	41410	0	0	1
5	148827622	rs1304524860	T	C	gnomAD Genomes	NA	PASS	ENST00000305988.5	p.Phe264Ser	p.Phe264Ser	c.791T>C	missense_variant				2	152040	1.31544e-05	0	0	1	2092	0	0	0	15264	0	0	0	10602	0	0	0	912	0	0	1	5192	0	0	0	316	0	0	0	41398	0	0	0
5	148827632	rs1041227804	G	C	gnomAD Genomes	NA	PASS	ENST00000305988.5	p.Lys267Asn	p.Lys267Asn	c.801G>C	missense_variant				5	152156	3.2861e-05	0	0	0	2094	0	0	0	15282	0	0	0	10608	0	0	0	912	0	0	0	5186	0	0	0	316	0	0	1	41448	0	0	0
5	148827652	rs374596758	C	T	gnomAD Genomes	NA	PASS	ENST00000305988.5	p.Thr274Met	p.Thr274Met	c.821C>T	missense_variant				8	152154	5.25783e-05	0	0	0	2092	0	0	0	15270	0	0	0	10610	0	0	0	912	0	0	0	5190	0	0	0	316	0	0	8	41438	0	0	0
5	148827673	rs1041395674	C	T	gnomAD Genomes	NA	PASS	ENST00000305988.5	p.Thr281Ile	p.Thr281Ile	c.842C>T	missense_variant				1	152188	6.57082e-06	0	0	0	2094	0	0	0	15286	0	0	0	10614	0	0	0	912	0	0	0	5184	0	0	0	316	0	0	1	41454	0	0	0
5	148827699	rs749002771	T	G	gnomAD Genomes	NA	PASS	ENST00000305988.5	p.Phe290Val	p.Phe290Val	c.868T>G	missense_variant				1	152156	6.5722e-06	0	0	0	2090	0	0	0	15276	0	0	0	10616	0	0	0	912	0	0	0	5184	0	0	0	316	0	0	1	41430	0	0	0
5	148827706	rs778665236	T	A	gnomAD Genomes	NA	PASS	ENST00000305988.5	p.Val292Asp	p.Val292Asp	c.875T>A	missense_variant				1	152158	6.57212e-06	0	0	0	2090	0	0	0	15278	0	0	0	10612	0	0	0	912	0	0	0	5176	0	0	0	316	0	0	1	41436	0	0	0
5	148827711	rs1055537527	A	C	gnomAD Genomes	NA	PASS	ENST00000305988.5	p.Ile294Leu	p.Ile294Leu	c.880A>C	missense_variant				2	152086	1.31505e-05	0	0	0	2088	0	0	0	15282	0	0	0	10590	0	0	0	910	0	0	0	5170	0	0	0	316	0	0	2	41410	0	0	0
5	148827720	rs371880712	G	A	gnomAD Genomes	NA	PASS	ENST00000305988.5	p.Val297Met	p.Val297Met	c.889G>A	missense_variant				5	152152	3.28619e-05	0	0	0	2090	0	0	0	15280	0	0	0	10610	0	0	0	910	0	0	0	5186	0	0	0	316	0	0	0	41430	0	0	0
5	148827724	rs1231275948	T	C	gnomAD Genomes	NA	PASS	ENST00000305988.5	p.Ile298Thr	p.Ile298Thr	c.893T>C	missense_variant				2	152132	1.31465e-05	0	0	0	2088	0	0	0	15280	0	0	0	10618	0	0	0	912	0	0	1	5182	0	0	0	316	0	0	0	41426	0	0	0
5	148827729	rs746721501	G	A	gnomAD Genomes	NA	PASS	ENST00000305988.5	p.Asp300Asn	p.Asp300Asn	c.898G>A	missense_variant				1	152116	6.57393e-06	0	0	0	2090	0	0	0	15266	0	0	0	10602	0	0	0	912	0	0	0	5184	0	0	0	316	0	0	1	41424	0	0	0
5	148827751	rs1292110538	T	A	gnomAD Genomes	NA	PASS	ENST00000305988.5	p.Val307Asp	p.Val307Asp	c.920T>A	missense_variant				1	152196	6.57047e-06	0	0	0	2092	0	0	1	15288	0	0	0	10624	0	0	0	912	0	0	0	5188	0	0	0	316	0	0	0	41436	0	0	0
5	148827790	rs142595411	G	A	gnomAD Genomes	NA	PASS	ENST00000305988.5	p.Gly320Asp	p.Gly320Asp	c.959G>A	missense_variant				1	152126	6.5735e-06	0	0	0	2090	0	0	0	15268	0	0	0	10606	0	0	0	910	0	0	0	5184	0	0	0	316	0	0	0	41434	0	0	0
5	148827802		T	A	gnomAD Genomes	NA	PASS	ENST00000305988.5	p.Leu324His	p.Leu324His	c.971T>A	missense_variant				1	152196	6.57047e-06	0	0	0	2090	0	0	0	15288	0	0	0	10618	0	0	0	912	0	0	0	5192	0	0	0	316	0	0	0	41446	0	0	0
5	148827805	rs755288362	T	C	gnomAD Genomes	NA	PASS	ENST00000305988.5	p.Ile325Thr	p.Ile325Thr	c.974T>C	missense_variant				3	152154	1.97169e-05	0	0	0	2090	0	0	0	15278	0	0	0	10612	0	0	0	912	0	0	0	5180	0	0	0	316	0	0	0	41438	0	0	0
5	148827814	rs149939087	G	A	gnomAD Genomes	NA	PASS	ENST00000305988.5	p.Arg328Gln	p.Arg328Gln	c.983G>A	missense_variant				2	152058	1.31529e-05	0	0	0	2086	0	0	0	15274	0	0	0	10588	0	0	0	910	0	0	0	5178	0	0	0	316	0	0	2	41378	0	0	0
5	148827817	rs201644897	G	T	gnomAD Genomes	NA	PASS	ENST00000305988.5	p.Ser329Ile	p.Ser329Ile	c.986G>T	missense_variant				1	152136	6.57307e-06	0	0	0	2090	0	0	0	15282	0	0	0	10588	0	0	0	910	0	0	0	5182	0	0	0	316	0	0	0	41426	0	0	0
5	148827820	rs1326361130	C	G	gnomAD Genomes	NA	PASS	ENST00000305988.5	p.Pro330Arg	p.Pro330Arg	c.989C>G	missense_variant				1	152154	6.57229e-06	0	0	0	2090	0	0	0	15284	0	0	0	10620	0	0	0	912	0	0	0	5176	0	0	1	316	0	0	0	41426	0	0	0
5	148827828	rs1260881731	A	G	gnomAD Genomes	NA	PASS	ENST00000305988.5	p.Arg333Gly	p.Arg333Gly	c.997A>G	missense_variant				1	152166	6.57177e-06	0	0	0	2088	0	0	0	15282	0	0	0	10620	0	0	0	912	0	0	0	5184	0	0	0	316	0	0	0	41438	0	0	0
5	148827832	rs746492442	T	A	gnomAD Genomes	NA	PASS	ENST00000305988.5	p.Ile334Asn	p.Ile334Asn	c.1001T>A	missense_variant				3	152166	1.97153e-05	0	0	1	2092	0	0	0	15284	0	0	0	10614	0	0	0	912	0	0	0	5190	0	0	0	316	0	0	0	41432	0	0	0
5	148827833	rs1411817844	T	G	gnomAD Genomes	NA	PASS	ENST00000305988.5	p.Ile334Met	p.Ile334Met	c.1002T>G	missense_variant				1	152214	6.5697e-06	0	0	0	2088	0	0	0	15290	0	0	0	10618	0	0	0	912	0	0	0	5192	0	0	0	316	0	0	0	41458	0	0	0
5	148827854	rs1561709142	C	G	gnomAD Genomes	NA	PASS	ENST00000305988.5	p.Cys341Trp	p.Cys341Trp	c.1023C>G	missense_variant				1	152162	6.57194e-06	0	0	0	2088	0	0	0	15284	0	0	0	10614	0	0	0	912	0	0	0	5194	0	0	0	316	0	0	1	41426	0	0	0
5	148827858	rs1209605702	C	T	gnomAD Genomes	NA	PASS	ENST00000305988.5	p.Arg343Cys	p.Arg343Cys	c.1027C>T	missense_variant				3	152132	1.97197e-05	0	0	0	2092	0	0	0	15272	0	0	0	10606	0	0	0	912	0	0	0	5198	0	0	0	316	0	0	3	41418	0	0	0
5	148827885		A	C	gnomAD Genomes	NA	PASS	ENST00000305988.5	p.Asn352His	p.Asn352His	c.1054A>C	missense_variant				1	152134	6.57315e-06	0	0	0	2094	0	0	1	15278	0	0	0	10604	0	0	0	912	0	0	0	5190	0	0	0	316	0	0	0	41428	0	0	0
5	148827901		A	C	gnomAD Genomes	NA	PASS	ENST00000305988.5	p.Asn357Thr	p.Asn357Thr	c.1070A>C	missense_variant				1	152120	6.57376e-06	0	0	0	2094	0	0	0	15274	0	0	0	10612	0	0	0	910	0	0	1	5186	0	0	0	316	0	0	0	41408	0	0	0
5	148827903	rs753894727	G	C	gnomAD Genomes	NA	PASS	ENST00000305988.5	p.Gly358Arg	p.Gly358Arg	c.1072G>C	missense_variant				10	152090	6.57505e-05	0	0	0	2092	0	0	0	15274	0	0	0	10606	0	0	0	912	0	0	0	5192	0	0	0	316	0	0	1	41394	0	0	0
5	148827939	rs374400618	C	A	gnomAD Genomes	NA	PASS	ENST00000305988.5	p.Gln370Lys	p.Gln370Lys	c.1108C>A	missense_variant				22	152054	0.000144685	0	0	0	2094	0	0	0	15264	0	0	0	10596	0	0	0	912	0	0	0	5180	0	0	0	314	0	0	4	41376	0	0	0
5	148827953	rs749645411	T	G	gnomAD Genomes	NA	PASS	ENST00000305988.5	p.Asn374Lys	p.Asn374Lys	c.1122T>G	missense_variant				5	151858	3.29255e-05	0	0	0	2086	0	0	5	15234	0	0	0	10528	0	0	0	912	0	0	0	5172	0	0	0	316	0	0	0	41332	0	0	0
5	148827955	rs771585355	A	G	gnomAD Genomes	NA	PASS	ENST00000305988.5	p.Lys375Arg	p.Lys375Arg	c.1124A>G	missense_variant				1	152138	6.57298e-06	0	0	0	2090	0	0	1	15278	0	0	0	10610	0	0	0	912	0	0	0	5184	0	0	0	316	0	0	0	41416	0	0	0
5	148827972	rs1337483983	C	T	gnomAD Genomes	NA	PASS	ENST00000305988.5	p.Leu381Phe	p.Leu381Phe	c.1141C>T	missense_variant				1	152118	6.57384e-06	0	0	0	2092	0	0	0	15272	0	0	0	10612	0	0	0	912	0	0	0	5182	0	0	0	316	0	0	0	41420	0	0	0
5	148827982	rs772220983	C	T	gnomAD Genomes	NA	PASS	ENST00000305988.5	p.Thr384Met	p.Thr384Met	c.1151C>T	missense_variant				1	151942	6.58146e-06	0	0	0	2092	0	0	0	15252	0	0	0	10554	0	0	0	912	0	0	0	5180	0	0	0	316	0	0	0	41334	0	0	0
5	148827994	rs373075228	T	G	gnomAD Genomes	NA	PASS	ENST00000305988.5	p.Val388Gly	p.Val388Gly	c.1163T>G	missense_variant				4	151934	2.63272e-05	0	0	0	2094	0	0	0	15256	0	0	0	10550	0	0	0	912	0	0	0	5168	0	0	0	316	0	0	4	41368	0	0	0
5	148827995		G	GACA	gnomAD Genomes	NA	PASS	ENST00000305988.5	p.Val388_Gly389insThr	p.Val388_Gly389insThr	c.1164_1165insACA	inframe_insertion				1	152090	6.57505e-06	0	0	0	2092	0	0	0	15262	0	0	0	10596	0	0	0	912	0	0	0	5184	0	0	0	316	0	0	1	41414	0	0	0
5	148827996	rs750235093	G	A	gnomAD Genomes	NA	PASS	ENST00000305988.5	p.Gly389Ser	p.Gly389Ser	c.1165G>A	missense_variant				4	152070	2.63037e-05	0	0	0	2092	0	0	1	15268	0	0	0	10596	0	0	0	912	0	0	1	5186	0	0	0	316	0	0	0	41392	0	0	0
5	148827997	rs1373465917	G	A	gnomAD Genomes	NA	PASS	ENST00000305988.5	p.Gly389Asp	p.Gly389Asp	c.1166G>A	missense_variant				2	152104	1.31489e-05	0	0	0	2092	0	0	0	15268	0	0	0	10582	0	0	0	912	0	0	0	5190	0	0	0	316	0	0	1	41432	0	0	0
5	148828005	rs374211656	G	A	gnomAD Genomes	NA	PASS	ENST00000305988.5	p.Gly392Ser	p.Gly392Ser	c.1174G>A	missense_variant				5	152018	3.28908e-05	0	0	0	2090	0	0	0	15258	0	0	0	10554	0	0	0	912	0	0	0	5176	0	0	0	316	0	0	1	41408	0	0	0
5	148828020	rs777431854	G	A	gnomAD Genomes	NA	PASS	ENST00000305988.5	p.Asp397Asn	p.Asp397Asn	c.1189G>A	missense_variant				2	151738	1.31806e-05	0	0	0	2088	0	0	0	15240	0	0	0	10466	0	0	0	912	0	0	0	5138	0	0	0	316	0	0	2	41328	0	0	0
5	148828036	rs1389827016	A	G	gnomAD Genomes	NA	PASS	ENST00000305988.5	p.Gln402Arg	p.Gln402Arg	c.1205A>G	missense_variant				1	151966	6.58042e-06	0	0	0	2092	0	0	1	15260	0	0	0	10564	0	0	0	912	0	0	0	5170	0	0	0	316	0	0	0	41406	0	0	0
5	148828041		A	T	gnomAD Genomes	NA	PASS	ENST00000305988.5	p.Arg404Trp	p.Arg404Trp	c.1210A>T	missense_variant				1	151486	6.60127e-06	0	0	0	2088	0	0	0	15198	0	0	0	10416	0	0	0	910	0	0	0	5126	0	0	0	314	0	0	1	41316	0	0	0
5	148828050		A	C	gnomAD Genomes	NA	PASS	ENST00000305988.5	p.Ser407Arg	p.Ser407Arg	c.1219A>C	missense_variant				1	151680	6.59283e-06	0	0	0	2088	0	0	0	15218	0	0	0	10506	0	0	0	912	0	0	0	5136	0	0	0	316	0	0	1	41352	0	0	0
5	148828050	rs542532864	A	G	gnomAD Genomes	NA	PASS	ENST00000305988.5	p.Ser407Gly	p.Ser407Gly	c.1219A>G	missense_variant				2	151680	1.31857e-05	0	0	0	2088	0	0	0	15218	0	0	0	10506	0	0	0	912	0	0	2	5136	0	0	0	316	0	0	0	41352	0	0	0
5	148828051	rs779575155	G	A	gnomAD Genomes	NA	PASS	ENST00000305988.5	p.Ser407Asn	p.Ser407Asn	c.1220G>A	missense_variant				1	150780	6.63218e-06	0	0	0	2074	0	0	0	15086	0	0	0	10206	0	0	0	910	0	0	0	5080	0	0	0	316	0	0	0	41148	0	0	0
[truncated: 11 more columns]

## Sheet: ADORA2A_gnomAD_v3.1.2_ENSG00000
Chromosome	Position	rsIDs	Reference	Alternate	Source	Filters - exomes	Filters - genomes	Transcript	HGVS Consequence	Protein Consequence	Transcript Consequence	VEP Annotation	ClinVar Clinical Significance	ClinVar Variation ID	Flags	Allele Count	Allele Number	Allele Frequency	Homozygote Count	Hemizygote Count	Allele Count Other	Allele Number Other	Homozygote Count Other	Hemizygote Count Other	Allele Count Latino/Admixed American	Allele Number Latino/Admixed American	Homozygote Count Latino/Admixed American	Hemizygote Count Latino/Admixed American	Allele Count European (Finnish)	Allele Number European (Finnish)	Homozygote Count European (Finnish)	Hemizygote Count European (Finnish)	Allele Count Amish	Allele Number Amish	Homozygote Count Amish	Hemizygote Count Amish	Allele Count East Asian	Allele Number East Asian	Homozygote Count East Asian	Hemizygote Count East Asian	Allele Count Middle Eastern	Allele Number Middle Eastern	Homozygote Count Middle Eastern	Hemizygote Count Middle Eastern	Allele Count African/African American	Allele Number African/African American	Homozygote Count African/African American	Hemizygote Count African/African American	Allele Count South Asian
22	24433411		A	G	gnomAD Genomes	NA	PASS	ENST00000337539.12	p.Ile3Val	p.Ile3Val	c.7A>G	missense_variant				1	152166	6.57177e-06	0	0	0	2094	0	0	0	15288	0	0	0	10628	0	0	0	912	0	0	0	5196	0	0	0	316	0	0	0	41436	0	0	0
22	24433415	rs201121703	T	C	gnomAD Genomes	NA	PASS	ENST00000337539.12	p.Met4Thr	p.Met4Thr	c.11T>C	missense_variant				10	152204	6.57013e-05	0	0	0	2094	0	0	0	15286	0	0	9	10622	0	0	0	910	0	0	0	5200	0	0	0	316	0	0	0	41458	0	0	0
22	24433424	rs764528797	C	T	gnomAD Genomes	NA	PASS	ENST00000337539.12	p.Ser7Leu	p.Ser7Leu	c.20C>T	missense_variant				3	152226	1.97075e-05	0	0	0	2094	0	0	1	15288	0	0	0	10628	0	0	0	912	0	0	0	5196	0	0	0	316	0	0	0	41458	0	0	0
22	24433427	rs781747793	T	C	gnomAD Genomes	NA	PASS	ENST00000337539.12	p.Val8Ala	p.Val8Ala	c.23T>C	missense_variant				3	152174	1.97143e-05	0	0	0	2092	0	0	0	15284	0	0	0	10616	0	0	0	912	0	0	0	5190	0	0	0	316	0	0	2	41450	0	0	0
22	24433436	rs779641559	C	T	gnomAD Genomes	NA	PASS	ENST00000337539.12	p.Thr11Met	p.Thr11Met	c.32C>T	missense_variant				8	152204	5.2561e-05	0	0	1	2094	0	0	0	15286	0	0	0	10624	0	0	0	912	0	0	1	5190	0	0	0	316	0	0	4	41452	0	0	0
22	24433447	rs200557920	G	A	gnomAD Genomes	NA	PASS	ENST00000337539.12	p.Ala15Thr	p.Ala15Thr	c.43G>A	missense_variant				29	152238	0.000190491	0	0	0	2094	0	0	1	15290	0	0	0	10630	0	0	0	912	0	0	0	5196	0	0	0	316	0	0	28	41454	0	0	0
22	24433448	rs1277361149	C	T	gnomAD Genomes	NA	PASS	ENST00000337539.12	p.Ala15Val	p.Ala15Val	c.44C>T	missense_variant				1	151738	6.59031e-06	0	0	0	2086	0	0	1	15252	0	0	0	10614	0	0	0	910	0	0	0	5144	0	0	0	316	0	0	0	41284	0	0	0
22	24433456		G	T	gnomAD Genomes	NA	PASS	ENST00000337539.12	p.Val18Leu	p.Val18Leu	c.52G>T	missense_variant				1	151176	6.61481e-06	0	0	0	2080	0	0	0	15216	0	0	0	10598	0	0	0	908	0	0	0	5102	0	0	0	316	0	0	1	41058	0	0	0
22	24433465	rs200559878	A	G	gnomAD Genomes	NA	PASS	ENST00000337539.12	p.Ile21Val	p.Ile21Val	c.61A>G	missense_variant				3	152200	1.97109e-05	0	0	0	2092	0	0	0	15280	0	0	0	10624	0	0	0	912	0	0	0	5192	0	0	0	316	0	0	0	41452	0	0	3
22	24433472	rs759676605	G	A	gnomAD Genomes	NA	PASS	ENST00000337539.12	p.Gly23Asp	p.Gly23Asp	c.68G>A	missense_variant				1	152250	6.56814e-06	0	0	0	2094	0	0	0	15288	0	0	0	10630	0	0	0	912	0	0	0	5194	0	0	0	316	0	0	0	41472	0	0	0
22	24433475	rs765343382	A	G	gnomAD Genomes	NA	PASS	ENST00000337539.12	p.Asn24Ser	p.Asn24Ser	c.71A>G	missense_variant				1	152198	6.57039e-06	0	0	0	2094	0	0	0	15280	0	0	0	10624	0	0	0	912	0	0	0	5188	0	0	0	316	0	0	0	41466	0	0	0
22	24433486	rs1432789548	T	C	gnomAD Genomes	NA	PASS	ENST00000337539.12	p.Cys28Arg	p.Cys28Arg	c.82T>C	missense_variant				1	152238	6.56866e-06	0	0	0	2092	0	0	0	15284	0	0	0	10624	0	0	0	912	0	0	0	5196	0	0	0	316	0	0	0	41470	0	0	0
22	24433487	rs763237836	G	C	gnomAD Genomes	NA	PASS	ENST00000337539.12	p.Cys28Ser	p.Cys28Ser	c.83G>C	missense_variant				2	152240	1.31372e-05	0	0	0	2092	0	0	0	15286	0	0	0	10630	0	0	0	912	0	0	0	5196	0	0	0	316	0	0	0	41466	0	0	0
22	24433500	rs1260791147	G	C	gnomAD Genomes	NA	PASS	ENST00000337539.12	p.Trp32Cys	p.Trp32Cys	c.96G>C	missense_variant				1	152226	6.56918e-06	0	0	0	2090	0	0	0	15286	0	0	0	10630	0	0	0	912	0	0	0	5198	0	0	0	316	0	0	0	41460	0	0	0
22	24433506	rs751998595	C	A	gnomAD Genomes	NA	PASS	ENST00000337539.12	p.Asn34Lys	p.Asn34Lys	c.102C>A	missense_variant				1	152248	6.56823e-06	0	0	0	2092	0	0	0	15286	0	0	0	10624	0	0	0	910	0	0	0	5198	0	0	0	316	0	0	0	41476	0	0	0
22	24433522	rs201808263	G	A	gnomAD Genomes	NA	PASS	ENST00000337539.12	p.Val40Ile	p.Val40Ile	c.118G>A	missense_variant				6	152240	3.94115e-05	0	0	0	2090	0	0	0	15286	0	0	0	10624	0	0	0	912	0	0	2	5200	0	0	0	316	0	0	0	41468	0	0	3
22	24433553	rs4530	C	T	gnomAD Genomes	NA	PASS	ENST00000337539.12	p.Ala50Val	p.Ala50Val	c.149C>T	missense_variant				1131	152236	0.00742925	13	0	5	2092	0	0	58	15294	0	0	3	10622	0	0	0	912	0	0	1	5198	0	0	3	316	0	0	1037	41454	13	0	3
22	24433558	rs199999926	G	A	gnomAD Genomes	NA	PASS	ENST00000337539.12	p.Asp52Asn	p.Asp52Asn	c.154G>A	missense_variant				2	152236	1.31375e-05	0	0	0	2092	0	0	0	15290	0	0	0	10626	0	0	0	912	0	0	0	5198	0	0	0	316	0	0	2	41464	0	0	0
22	24433582	rs764430333	A	G	gnomAD Genomes	NA	PASS	ENST00000337539.12	p.Ile60Val	p.Ile60Val	c.178A>G	missense_variant				1	152202	6.57022e-06	0	0	0	2090	0	0	0	15284	0	0	0	10624	0	0	0	912	0	0	0	5190	0	0	0	316	0	0	0	41458	0	0	1
22	24433606	rs1467287315	A	T	gnomAD Genomes	NA	PASS	ENST00000337539.12	p.Thr68Ser	p.Thr68Ser	c.202A>T	missense_variant				1	152160	6.57203e-06	0	0	0	2092	0	0	0	15284	0	0	0	10608	0	0	0	910	0	0	0	5186	0	0	0	316	0	0	1	41450	0	0	0
22	24433607	rs750761186	C	T	gnomAD Genomes	NA	PASS	ENST00000337539.12	p.Thr68Ile	p.Thr68Ile	c.203C>T	missense_variant				1	152266	6.56745e-06	0	0	0	2092	0	0	0	15290	0	0	0	10626	0	0	0	912	0	0	0	5188	0	0	0	316	0	0	0	41484	0	0	0
22	24433642		A	G	gnomAD Genomes	NA	PASS	ENST00000337539.12	p.Ile80Val	p.Ile80Val	c.238A>G	missense_variant				1	152170	6.5716e-06	0	0	0	2094	0	0	1	15286	0	0	0	10614	0	0	0	912	0	0	0	5186	0	0	0	316	0	0	0	41456	0	0	0
22	24433654	rs201860587	G	A	gnomAD Genomes	NA	PASS	ENST00000337539.12	p.Val84Ile	p.Val84Ile	c.250G>A	missense_variant				1	152220	6.56944e-06	0	0	0	2094	0	0	0	15290	0	0	0	10616	0	0	0	912	0	0	0	5190	0	0	0	316	0	0	1	41464	0	0	0
22	24433655		T	G	gnomAD Genomes	NA	PASS	ENST00000337539.12	p.Val84Gly	p.Val84Gly	c.251T>G	missense_variant				1	152244	6.5684e-06	0	0	0	2094	0	0	0	15290	0	0	0	10632	0	0	0	912	0	0	0	5198	0	0	0	316	0	0	0	41474	0	0	1
22	24433671	rs780974436	G	C	gnomAD Genomes	NA	PASS	ENST00000337539.12	p.Gln89His	p.Gln89His	c.267G>C	missense_variant				1	152250	6.56814e-06	0	0	0	2090	0	0	0	15284	0	0	0	10628	0	0	0	912	0	0	0	5196	0	0	0	316	0	0	1	41474	0	0	0
22	24433708		C	G	gnomAD Genomes	NA	PASS	ENST00000337539.12	p.Arg102Gly	p.Arg102Gly	c.304C>G	missense_variant				1	152240	6.56858e-06	0	0	0	2094	0	0	0	15288	0	0	0	10626	0	0	0	910	0	0	0	5198	0	0	0	316	0	0	1	41468	0	0	0
22	24433723	rs200937140	C	T	gnomAD Genomes	NA	PASS	ENST00000337539.12	p.Arg107Cys	p.Arg107Cys	c.319C>T	missense_variant				4	152260	2.62709e-05	0	0	0	2092	0	0	0	15292	0	0	0	10628	0	0	0	910	0	0	0	5200	0	0	0	316	0	0	3	41476	0	0	0
22	24433724	rs202185195	G	A	gnomAD Genomes	NA	PASS	ENST00000337539.12	p.Arg107His	p.Arg107His	c.320G>A	missense_variant				1	152238	6.56866e-06	0	0	0	2090	0	0	0	15282	0	0	0	10626	0	0	0	912	0	0	0	5202	0	0	0	316	0	0	0	41468	0	0	0
22	24433732	rs998459173	C	A	gnomAD Genomes	NA	PASS	ENST00000337539.12	p.Leu110Ile	p.Leu110Ile	c.328C>A	missense_variant				1	152268	6.56737e-06	0	0	0	2094	0	0	1	15290	0	0	0	10628	0	0	0	910	0	0	0	5198	0	0	0	316	0	0	0	41474	0	0	0
22	24433735	rs773743606	C	G	gnomAD Genomes	NA	PASS	ENST00000337539.12	p.Arg111Gly	p.Arg111Gly	c.331C>G	missense_variant				1	152248	6.56823e-06	0	0	0	2094	0	0	0	15294	0	0	0	10626	0	0	0	912	0	0	0	5196	0	0	0	316	0	0	0	41460	0	0	0
22	24433736	rs371239469	G	A	gnomAD Genomes	NA	PASS	ENST00000337539.12	p.Arg111Gln	p.Arg111Gln	c.332G>A	missense_variant				1	152258	6.5678e-06	0	0	0	2094	0	0	0	15290	0	0	0	10624	0	0	0	910	0	0	0	5200	0	0	0	316	0	0	0	41476	0	0	0
22	24440594		T	C	gnomAD Genomes	NA	PASS	ENST00000337539.12	p.Leu115Ser	p.Leu115Ser	c.344T>C	missense_variant				1	152174	6.57142e-06	0	0	0	2090	0	0	0	15284	0	0	0	10620	0	0	0	912	0	0	0	5200	0	0	0	316	0	0	0	41444	0	0	1
22	24440602	rs200688325	G	T	gnomAD Genomes	NA	PASS	ENST00000337539.12	p.Gly118Cys	p.Gly118Cys	c.352G>T	missense_variant				1	152152	6.57237e-06	0	0	0	2090	0	0	1	15288	0	0	0	10606	0	0	0	912	0	0	0	5196	0	0	0	316	0	0	0	41426	0	0	0
22	24440602	rs200688325	G	A	gnomAD Genomes	NA	PASS	ENST00000337539.12	p.Gly118Ser	p.Gly118Ser	c.352G>A	missense_variant				2	152152	1.31447e-05	0	0	0	2090	0	0	1	15288	0	0	0	10606	0	0	0	912	0	0	0	5196	0	0	0	316	0	0	0	41426	0	0	0
22	24440606	rs942698715	C	T	gnomAD Genomes	NA	PASS	ENST00000337539.12	p.Thr119Met	p.Thr119Met	c.356C>T	missense_variant				9	152116	5.91654e-05	0	0	1	2082	0	0	5	15276	0	0	0	10608	0	0	0	910	0	0	0	5184	0	0	0	316	0	0	2	41420	0	0	0
22	24440614	rs1380049038	A	G	gnomAD Genomes	NA	PASS	ENST00000337539.12	p.Lys122Glu	p.Lys122Glu	c.364A>G	missense_variant				1	152174	6.57142e-06	0	0	0	2086	0	0	0	15282	0	0	0	10624	0	0	0	912	0	0	0	5196	0	0	0	316	0	0	0	41438	0	0	0
22	24440618	rs776995788	G	A	gnomAD Genomes	NA	PASS	ENST00000337539.12	p.Gly123Asp	p.Gly123Asp	c.368G>A	missense_variant				1	152216	6.56961e-06	0	0	0	2088	0	0	1	15288	0	0	0	10624	0	0	0	912	0	0	0	5200	0	0	0	316	0	0	0	41442	0	0	0
22	24440629	rs1469831661	A	G	gnomAD Genomes	NA	PASS	ENST00000337539.12	p.Ile127Val	p.Ile127Val	c.379A>G	missense_variant				1	152154	6.57229e-06	0	0	0	2090	0	0	0	15280	0	0	0	10616	0	0	0	912	0	0	0	5198	0	0	0	316	0	0	0	41416	0	0	0
22	24440638	rs765688222	G	A	gnomAD Genomes	NA	PASS	ENST00000337539.12	p.Val130Met	p.Val130Met	c.388G>A	missense_variant				1	152214	6.5697e-06	0	0	0	2092	0	0	1	15288	0	0	0	10628	0	0	0	912	0	0	0	5194	0	0	0	316	0	0	0	41456	0	0	0
22	24440641	rs146452856	C	G	gnomAD Genomes	NA	PASS	ENST00000337539.12	p.Leu131Val	p.Leu131Val	c.391C>G	missense_variant				2	152188	1.31416e-05	0	0	0	2092	0	0	0	15278	0	0	0	10616	0	0	0	912	0	0	0	5202	0	0	0	316	0	0	0	41456	0	0	0
22	24440645		C	T	gnomAD Genomes	NA	PASS	ENST00000337539.12	p.Ser132Leu	p.Ser132Leu	c.395C>T	missense_variant				1	152166	6.57177e-06	0	0	0	2092	0	0	0	15282	0	0	0	10612	0	0	0	912	0	0	0	5190	0	0	0	316	0	0	1	41438	0	0	0
22	24440647	rs1479461678	T	A	gnomAD Genomes	NA	PASS	ENST00000337539.12	p.Phe133Ile	p.Phe133Ile	c.397T>A	missense_variant				1	152154	6.57229e-06	0	0	0	2092	0	0	0	15274	0	0	0	10622	0	0	0	912	0	0	0	5200	0	0	0	316	0	0	0	41440	0	0	0
22	24440656	rs757137296	G	A	gnomAD Genomes	NA	PASS	ENST00000337539.12	p.Gly136Ser	p.Gly136Ser	c.406G>A	missense_variant				1	152142	6.57281e-06	0	0	0	2088	0	0	0	15270	0	0	0	10618	0	0	0	912	0	0	1	5196	0	0	0	316	0	0	0	41422	0	0	0
22	24440660	rs1185530038	T	A	gnomAD Genomes	NA	PASS	ENST00000337539.12	p.Leu137Gln	p.Leu137Gln	c.410T>A	missense_variant				1	152214	6.5697e-06	0	0	0	2094	0	0	0	15284	0	0	0	10624	0	0	0	912	0	0	0	5196	0	0	0	316	0	0	1	41462	0	0	0
22	24440669	rs1443023083	T	C	gnomAD Genomes	NA	PASS	ENST00000337539.12	p.Met140Thr	p.Met140Thr	c.419T>C	missense_variant				1	152070	6.57592e-06	0	0	0	2094	0	0	0	15276	0	0	0	10618	0	0	0	912	0	0	0	5172	0	0	0	316	0	0	0	41398	0	0	0
22	24440672	rs201332411	T	A	gnomAD Genomes	NA	PASS	ENST00000337539.12	p.Leu141Gln	p.Leu141Gln	c.422T>A	missense_variant				3	152164	1.97156e-05	0	0	0	2094	0	0	0	15284	0	0	0	10618	0	0	0	912	0	0	0	5190	0	0	0	316	0	0	0	41430	0	0	0
22	24440680	rs879098425	A	G	gnomAD Genomes	NA	PASS	ENST00000337539.12	p.Asn144Asp	p.Asn144Asp	c.430A>G	missense_variant				1	152136	6.57307e-06	0	0	0	2088	0	0	0	15280	0	0	0	10616	0	0	0	912	0	0	0	5192	0	0	0	316	0	0	0	41412	0	0	0
22	24440689	rs78720419	G	T	gnomAD Genomes	NA	PASS	ENST00000337539.12	p.Gly147Cys	p.Gly147Cys	c.439G>T	missense_variant				4	152166	2.62871e-05	0	0	0	2086	0	0	0	15276	0	0	0	10618	0	0	0	912	0	0	0	5198	0	0	0	316	0	0	2	41432	0	0	0
22	24440689	rs78720419	G	A	gnomAD Genomes	NA	PASS	ENST00000337539.12	p.Gly147Ser	p.Gly147Ser	c.439G>A	missense_variant	Benign	769157		2174	152162	0.0142874	55	0	29	2086	0	0	82	15274	1	0	0	10618	0	0	0	912	0	0	0	5198	0	0	1	316	0	0	2047	41430	54	0	2
22	24440692	rs1439944763	C	A	gnomAD Genomes	NA	PASS	ENST00000337539.12	p.Gln148Lys	p.Gln148Lys	c.442C>A	missense_variant				1	152192	6.57065e-06	0	0	0	2094	0	0	1	15276	0	0	0	10614	0	0	0	912	0	0	0	5202	0	0	0	316	0	0	0	41448	0	0	0
22	24440693	rs778113831	A	G	gnomAD Genomes	NA	PASS	ENST00000337539.12	p.Gln148Arg	p.Gln148Arg	c.443A>G	missense_variant				6	152216	3.94177e-05	0	0	1	2092	0	0	0	15288	0	0	0	10622	0	0	0	912	0	0	4	5200	0	0	0	316	0	0	0	41460	0	0	0
22	24440711	rs1294240504	A	G	gnomAD Genomes	NA	PASS	ENST00000337539.12	p.Asn154Ser	p.Asn154Ser	c.461A>G	missense_variant				1	152204	6.57013e-06	0	0	0	2094	0	0	0	15282	0	0	0	10620	0	0	0	912	0	0	0	5192	0	0	0	316	0	0	0	41458	0	0	0
22	24440711	rs1294240504	A	T	gnomAD Genomes	NA	PASS	ENST00000337539.12	p.Asn154Ile	p.Asn154Ile	c.461A>T	missense_variant				1	152204	6.57013e-06	0	0	0	2094	0	0	0	15282	0	0	0	10620	0	0	0	912	0	0	0	5192	0	0	0	316	0	0	1	41458	0	0	0
22	24440712	rs1467567343	C	G	gnomAD Genomes	NA	PASS	ENST00000337539.12	p.Asn154Lys	p.Asn154Lys	c.462C>G	missense_variant				2	152212	1.31396e-05	0	0	0	2094	0	0	0	15286	0	0	0	10626	0	0	0	912	0	0	0	5192	0	0	0	316	0	0	2	41454	0	0	0
22	24440713	rs1601424275	C	T	gnomAD Genomes	NA	PASS	ENST00000337539.12	p.His155Tyr	p.His155Tyr	c.463C>T	missense_variant				1	152210	6.56987e-06	0	0	0	2094	0	0	0	15282	0	0	0	10622	0	0	0	912	0	0	0	5194	0	0	0	316	0	0	0	41456	0	0	0
22	24440716	rs758431179	T	A	gnomAD Genomes	NA	PASS	ENST00000337539.12	p.Ser156Thr	p.Ser156Thr	c.466T>A	missense_variant				1	152096	6.57479e-06	0	0	0	2092	0	0	0	15262	0	0	0	10614	0	0	0	912	0	0	0	5188	0	0	0	316	0	0	0	41446	0	0	0
22	24440716	rs758431179	T	C	gnomAD Genomes	NA	PASS	ENST00000337539.12	p.Ser156Pro	p.Ser156Pro	c.466T>C	missense_variant				1	152096	6.57479e-06	0	0	0	2092	0	0	0	15262	0	0	0	10614	0	0	0	912	0	0	0	5188	0	0	0	316	0	0	1	41446	0	0	0
22	24440722	rs372335618	G	A	gnomAD Genomes	NA	PASS	ENST00000337539.12	p.Gly158Ser	p.Gly158Ser	c.472G>A	missense_variant				3	152226	1.97075e-05	0	0	0	2094	0	0	0	15284	0	0	0	10628	0	0	0	912	0	0	0	5192	0	0	0	316	0	0	0	41450	0	0	0
22	24440728	rs150249680	G	A	gnomAD Genomes	NA	PASS	ENST00000337539.12	p.Gly160Arg	p.Gly160Arg	c.478G>A	missense_variant				27	152190	0.00017741	0	0	1	2094	0	0	4	15280	0	0	0	10622	0	0	0	912	0	0	0	5190	0	0	0	316	0	0	3	41448	0	0	0
22	24440734	rs1418918570	G	A	gnomAD Genomes	NA	PASS	ENST00000337539.12	p.Gly162Ser	p.Gly162Ser	c.484G>A	missense_variant				1	152204	6.57013e-06	0	0	0	2094	0	0	0	15278	0	0	0	10618	0	0	0	912	0	0	0	5198	0	0	0	316	0	0	0	41448	0	0	0
22	24440743	rs77393092	G	T	gnomAD Genomes	NA	PASS	ENST00000337539.12	p.Ala165Ser	p.Ala165Ser	c.493G>T	missense_variant				4	152230	2.6276e-05	0	0	0	2094	0	0	0	15288	0	0	0	10624	0	0	0	912	0	0	0	5204	0	0	0	316	0	0	3	41456	0	0	0
22	24440772		G	C	gnomAD Genomes	NA	PASS	ENST00000337539.12	p.Met174Ile	p.Met174Ile	c.522G>C	missense_variant				2	152218	1.31391e-05	0	0	0	2094	0	0	2	15278	0	0	0	10626	0	0	0	912	0	0	0	5200	0	0	0	316	0	0	0	41456	0	0	0
22	24440781	rs1222246776	G	T	gnomAD Genomes	NA	PASS	ENST00000337539.12	p.Met177Ile	p.Met177Ile	c.531G>T	missense_variant				1	152186	6.57091e-06	0	0	0	2094	0	0	0	15282	0	0	0	10624	0	0	0	912	0	0	0	5196	0	0	0	316	0	0	0	41434	0	0	0
22	24440785	rs141732109	T	C	gnomAD Genomes	NA	PASS	ENST00000337539.12	p.Tyr179His	p.Tyr179His	c.535T>C	missense_variant				1	152218	6.56953e-06	0	0	0	2092	0	0	0	15280	0	0	0	10626	0	0	0	912	0	0	0	5200	0	0	0	316	0	0	1	41458	0	0	0
22	24440793	rs1244848466	CTTCTTT	C	gnomAD Genomes	NA	PASS	ENST00000337539.12	p.Phe182_Phe183del	p.Phe182_Phe183del	c.544_549del	inframe_deletion				2	152204	1.31403e-05	0	0	0	2092	0	0	0	15280	0	0	0	10626	0	0	0	912	0	0	0	5196	0	0	0	316	0	0	2	41444	0	0	0
22	24440796	rs1267910757	C	A	gnomAD Genomes	NA	PASS	ENST00000337539.12	p.Phe182Leu	p.Phe182Leu	c.546C>A	missense_variant				1	152214	6.5697e-06	0	0	0	2094	0	0	0	15282	0	0	0	10626	0	0	0	912	0	0	0	5194	0	0	0	316	0	0	0	41456	0	0	0
22	24440799	rs1269276606	T	TACAGCA	gnomAD Genomes	NA	PASS	ENST00000337539.12	p.Phe183_Ala184insThrAla	p.Phe183_Ala184insThrAla	c.549_550insACAGCA	inframe_insertion				2	152202	1.31404e-05	0	0	0	2090	0	0	0	15282	0	0	0	10624	0	0	0	912	0	0	0	5198	0	0	0	316	0	0	2	41454	0	0	0
22	24440800	rs200446971	G	A	gnomAD Genomes	NA	PASS	ENST00000337539.12	p.Ala184Thr	p.Ala184Thr	c.550G>A	missense_variant				5	152186	3.28545e-05	0	0	0	2092	0	0	0	15272	0	0	2	10626	0	0	0	912	0	0	0	5202	0	0	0	316	0	0	0	41440	0	0	0
22	24440837	rs1406190903	T	C	gnomAD Genomes	NA	PASS	ENST00000337539.12	p.Val196Ala	p.Val196Ala	c.587T>C	missense_variant				1	152142	6.57281e-06	0	0	0	2084	0	0	0	15274	0	0	0	10616	0	0	0	912	0	0	0	5188	0	0	0	316	0	0	0	41430	0	0	0
22	24440845	rs199767901	C	T	gnomAD Genomes	NA	PASS	ENST00000337539.12	p.Arg199Trp	p.Arg199Trp	c.595C>T	missense_variant				2	152160	1.31441e-05	0	0	0	2088	0	0	1	15280	0	0	1	10612	0	0	0	912	0	0	0	5190	0	0	0	316	0	0	0	41442	0	0	0
22	24440846	rs746275437	G	A	gnomAD Genomes	NA	PASS	ENST00000337539.12	p.Arg199Gln	p.Arg199Gln	c.596G>A	missense_variant				2	152148	1.31451e-05	0	0	0	2088	0	0	0	15286	0	0	0	10600	0	0	0	912	0	0	0	5188	0	0	0	316	0	0	0	41426	0	0	0
22	24440864	rs773766284	G	A	gnomAD Genomes	NA	PASS	ENST00000337539.12	p.Arg205Gln	p.Arg205Gln	c.614G>A	missense_variant				5	152166	3.28589e-05	0	0	0	2088	0	0	1	15284	0	0	0	10608	0	0	0	910	0	0	0	5198	0	0	0	316	0	0	4	41434	0	0	0
22	24440867	rs771672458	G	A	gnomAD Genomes	NA	PASS	ENST00000337539.12	p.Arg206Gln	p.Arg206Gln	c.617G>A	missense_variant				4	152182	2.62843e-05	0	0	0	2088	0	0	0	15284	0	0	0	10616	0	0	0	910	0	0	0	5196	0	0	0	316	0	0	0	41444	0	0	0
22	24440884	rs201891365	G	A	gnomAD Genomes	NA	PASS	ENST00000337539.12	p.Glu212Lys	p.Glu212Lys	c.634G>A	missense_variant				1	152202	6.57022e-06	0	0	0	2092	0	0	0	15290	0	0	0	10612	0	0	0	912	0	0	0	5194	0	0	0	316	0	0	0	41450	0	0	0
22	24440894	rs753620615	C	T	gnomAD Genomes	NA	PASS	ENST00000337539.12	p.Pro215Leu	p.Pro215Leu	c.644C>T	missense_variant				5	152184	3.2855e-05	0	0	0	2092	0	0	0	15282	0	0	0	10614	0	0	0	912	0	0	0	5198	0	0	0	316	0	0	5	41446	0	0	0
22	24440900	rs199725333	C	T	gnomAD Genomes	NA	PASS	ENST00000337539.12	p.Pro217Leu	p.Pro217Leu	c.650C>T	missense_variant				2	152148	1.31451e-05	0	0	0	2090	0	0	0	15282	0	0	0	10618	0	0	0	912	0	0	0	5192	0	0	0	316	0	0	1	41424	0	0	0
22	24440900	rs199725333	C	G	gnomAD Genomes	NA	PASS	ENST00000337539.12	p.Pro217Arg	p.Pro217Arg	c.650C>G	missense_variant				1	152148	6.57255e-06	0	0	0	2090	0	0	0	15282	0	0	0	10618	0	0	0	912	0	0	1	5192	0	0	0	316	0	0	0	41424	0	0	0
22	24440908	rs939477540	C	T	gnomAD Genomes	NA	PASS	ENST00000337539.12	p.Arg220Trp	p.Arg220Trp	c.658C>T	missense_variant				1	152188	6.57082e-06	0	0	0	2090	0	0	0	15286	0	0	0	10614	0	0	0	912	0	0	1	5194	0	0	0	316	0	0	0	41444	0	0	0
22	24440909	rs757325519	G	A	gnomAD Genomes	NA	PASS	ENST00000337539.12	p.Arg220Gln	p.Arg220Gln	c.659G>A	missense_variant				1	152120	6.57376e-06	0	0	0	2090	0	0	0	15282	0	0	0	10616	0	0	0	912	0	0	0	5194	0	0	0	316	0	0	1	41394	0	0	0
22	24440914	rs781339364	C	T	gnomAD Genomes	NA	PASS	ENST00000337539.12	p.Arg222Trp	p.Arg222Trp	c.664C>T	missense_variant				4	152172	2.6286e-05	0	0	0	2092	0	0	2	15278	0	0	0	10624	0	0	0	912	0	0	0	5194	0	0	0	316	0	0	2	41418	0	0	0
22	24440915	rs201346032	G	A	gnomAD Genomes	NA	PASS	ENST00000337539.12	p.Arg222Gln	p.Arg222Gln	c.665G>A	missense_variant				17	152136	0.000111742	0	0	0	2092	0	0	0	15276	0	0	0	10592	0	0	0	912	0	0	0	5196	0	0	0	316	0	0	15	41432	0	0	1
22	24440977		G	A	gnomAD Genomes	NA	PASS	ENST00000337539.12	p.Ala243Thr	p.Ala243Thr	c.727G>A	missense_variant				1	152144	6.57272e-06	0	0	0	2092	0	0	0	15274	0	0	0	10612	0	0	0	912	0	0	0	5194	0	0	0	316	0	0	0	41428	0	0	0
22	24440978	rs371233023	C	T	gnomAD Genomes	NA	PASS	ENST00000337539.12	p.Ala243Val	p.Ala243Val	c.728C>T	missense_variant				5	152170	3.2858e-05	0	0	0	2090	0	0	0	15282	0	0	0	10610	0	0	0	912	0	0	0	5192	0	0	0	316	0	0	5	41442	0	0	0
22	24440999	rs1297032208	ACAT	A	gnomAD Genomes	NA	PASS	ENST00000337539.12	p.Ile252del	p.Ile252del	c.755_757del	inframe_deletion				1	152126	6.5735e-06	0	0	0	2092	0	0	0	15278	0	0	0	10608	0	0	0	912	0	0	0	5202	0	0	0	316	0	0	0	41414	0	0	0
22	24441019		T	G	gnomAD Genomes	NA	PASS	ENST00000337539.12	p.Phe257Val	p.Phe257Val	c.769T>G	missense_variant				1	152188	6.57082e-06	0	0	0	2092	0	0	0	15274	0	0	0	10624	0	0	0	910	0	0	0	5198	0	0	0	316	0	0	0	41436	0	0	1
22	24441021		C	A	gnomAD Genomes	NA	PASS	ENST00000337539.12	p.Phe257Leu	p.Phe257Leu	c.771C>A	missense_variant				1	152236	6.56875e-06	0	0	0	2092	0	0	0	15286	0	0	0	10628	0	0	0	912	0	0	0	5202	0	0	0	316	0	0	1	41452	0	0	0
22	24441025	rs200179427	T	C	gnomAD Genomes	NA	PASS	ENST00000337539.12	p.Cys259Arg	p.Cys259Arg	c.775T>C	missense_variant				1	152196	6.57047e-06	0	0	0	2092	0	0	0	15284	0	0	0	10618	0	0	0	912	0	0	0	5204	0	0	0	316	0	0	0	41444	0	0	0
22	24441025		T	G	gnomAD Genomes	NA	PASS	ENST00000337539.12	p.Cys259Gly	p.Cys259Gly	c.775T>G	missense_variant				1	152196	6.57047e-06	0	0	0	2092	0	0	0	15284	0	0	0	10618	0	0	0	912	0	0	0	5204	0	0	0	316	0	0	1	41444	0	0	0
22	24441026	rs1469687995	G	A	gnomAD Genomes	NA	PASS	ENST00000337539.12	p.Cys259Tyr	p.Cys259Tyr	c.776G>A	missense_variant				1	152136	6.57307e-06	0	0	0	2090	0	0	1	15272	0	0	0	10604	0	0	0	910	0	0	0	5198	0	0	0	316	0	0	0	41414	0	0	0
22	24441031	rs146268015	G	A	gnomAD Genomes	NA	PASS	ENST00000337539.12	p.Asp261Asn	p.Asp261Asn	c.781G>A	missense_variant				5	152136	3.28653e-05	0	0	0	2094	0	0	0	15270	0	0	0	10614	0	0	0	912	0	0	0	5198	0	0	0	316	0	0	1	41422	0	0	0
22	24441034	rs761858787	T	G	gnomAD Genomes	NA	PASS	ENST00000337539.12	p.Cys262Gly	p.Cys262Gly	c.784T>G	missense_variant				1	152206	6.57004e-06	0	0	0	2094	0	0	0	15286	0	0	0	10628	0	0	0	912	0	0	0	5204	0	0	0	316	0	0	0	41428	0	0	0
22	24441073	rs141942830	G	A	gnomAD Genomes	NA	PASS	ENST00000337539.12	p.Val275Ile	p.Val275Ile	c.823G>A	missense_variant				52	152172	0.000341719	0	0	0	2092	0	0	0	15286	0	0	0	10608	0	0	0	910	0	0	5	5196	0	0	0	316	0	0	45	41426	0	0	1
22	24441092	rs748699595	C	T	gnomAD Genomes	NA	PASS	ENST00000337539.12	p.Ser281Leu	p.Ser281Leu	c.842C>T	missense_variant				1	152220	6.56944e-06	0	0	0	2090	0	0	0	15292	0	0	0	10622	0	0	0	912	0	0	0	5198	0	0	0	316	0	0	1	41452	0	0	0
22	24441098	rs1489285016	T	C	gnomAD Genomes	NA	PASS	ENST00000337539.12	p.Val283Ala	p.Val283Ala	c.848T>C	missense_variant				1	152234	6.56883e-06	0	0	0	2092	0	0	0	15286	0	0	0	10626	0	0	0	912	0	0	0	5204	0	0	0	316	0	0	0	41460	0	0	0
22	24441118	rs1268412903	T	A	gnomAD Genomes	NA	PASS	ENST00000337539.12	p.Tyr290Asn	p.Tyr290Asn	c.868T>A	missense_variant				2	152244	1.31368e-05	0	0	0	2094	0	0	0	15290	0	0	0	10626	0	0	0	912	0	0	2	5204	0	0	0	316	0	0	0	41460	0	0	0
22	24441119	rs202222894	A	T	gnomAD Genomes	NA	PASS	ENST00000337539.12	p.Tyr290Phe	p.Tyr290Phe	c.869A>T	missense_variant				6	152198	3.94223e-05	0	0	0	2094	0	0	0	15288	0	0	0	10610	0	0	0	912	0	0	0	5204	0	0	0	316	0	0	0	41440	0	0	0
22	24441121	rs745714462	C	T	gnomAD Genomes	NA	PASS	ENST00000337539.12	p.Arg291Cys	p.Arg291Cys	c.871C>T	missense_variant				1	152240	6.56858e-06	0	0	0	2092	0	0	0	15290	0	0	0	10628	0	0	0	912	0	0	0	5202	0	0	0	316	0	0	0	41448	0	0	0
22	24441122	rs769621641	G	A	gnomAD Genomes	NA	PASS	ENST00000337539.12	p.Arg291His	p.Arg291His	c.872G>A	missense_variant				1	152188	6.57082e-06	0	0	0	2092	0	0	0	15284	0	0	0	10620	0	0	0	912	0	0	0	5202	0	0	0	316	0	0	1	41434	0	0	0
22	24441127	rs142560733	C	T	gnomAD Genomes	NA	PASS	ENST00000337539.12	p.Arg293Cys	p.Arg293Cys	c.877C>T	missense_variant				3	152210	1.97096e-05	0	0	0	2094	0	0	1	15286	0	0	0	10620	0	0	0	912	0	0	1	5196	0	0	0	316	0	0	0	41436	0	0	0
22	24441128	rs201025926	G	A	gnomAD Genomes	NA	PASS	ENST00000337539.12	p.Arg293His	p.Arg293His	c.878G>A	missense_variant				6	152178	3.94275e-05	0	0	0	2090	0	0	0	15272	0	0	0	10618	0	0	0	912	0	0	0	5202	0	0	0	316	0	0	4	41426	0	0	0
22	24441137	rs199792438	G	A	gnomAD Genomes	NA	PASS	ENST00000337539.12	p.Arg296His	p.Arg296His	c.887G>A	missense_variant				2	152202	1.31404e-05	0	0	0	2094	0	0	0	15284	0	0	0	10616	0	0	0	912	0	0	2	5198	0	0	0	316	0	0	0	41436	0	0	0
22	24441137	rs199792438	G	T	gnomAD Genomes	NA	PASS	ENST00000337539.12	p.Arg296Leu	p.Arg296Leu	c.887G>T	missense_variant				1	152202	6.57022e-06	0	0	0	2094	0	0	0	15284	0	0	0	10616	0	0	0	912	0	0	0	5198	0	0	0	316	0	0	0	41436	0	0	0
22	24441149	rs4990	G	A	gnomAD Genomes	NA	PASS	ENST00000337539.12	p.Arg300His	p.Arg300His	c.899G>A	missense_variant				15	152210	9.85481e-05	0	0	0	2088	0	0	2	15284	0	0	0	10612	0	0	0	912	0	0	1	5206	0	0	1	316	0	0	8	41452	0	0	1
22	24441160	rs201666195	C	T	gnomAD Genomes	NA	PASS	ENST00000337539.12	p.Arg304Cys	p.Arg304Cys	c.910C>T	missense_variant				3	152258	1.97034e-05	0	0	0	2094	0	0	1	15290	0	0	0	10626	0	0	0	912	0	0	0	5206	0	0	0	316	0	0	0	41464	0	0	0
22	24441161	rs199666600	G	A	gnomAD Genomes	NA	PASS	ENST00000337539.12	p.Arg304His	p.Arg304His	c.911G>A	missense_variant				20	152214	0.000131394	0	0	0	2090	0	0	0	15284	0	0	0	10618	0	0	0	912	0	0	0	5206	0	0	0	316	0	0	2	41450	0	0	0
22	24441169	rs200117692	G	A	gnomAD Genomes	NA	PASS	ENST00000337539.12	p.Val307Ile	p.Val307Ile	c.919G>A	missense_variant				5	152214	3.28485e-05	0	0	0	2094	0	0	1	15288	0	0	0	10610	0	0	0	912	0	0	0	5202	0	0	0	316	0	0	4	41452	0	0	0
22	24441173		T	G	gnomAD Genomes	NA	PASS	ENST00000337539.12	p.Leu308Arg	p.Leu308Arg	c.923T>G	missense_variant				1	152268	6.56737e-06	0	0	0	2094	0	0	0	15292	0	0	0	10626	0	0	0	912	0	0	0	5202	0	0	0	316	0	0	1	41468	0	0	0
22	24441199		G	A	gnomAD Genomes	NA	PASS	ENST00000337539.12	p.Ala317Thr	p.Ala317Thr	c.949G>A	missense_variant				1	152266	6.56745e-06	0	0	0	2094	0	0	0	15294	0	0	0	10628	0	0	0	912	0	0	0	5204	0	0	0	316	0	0	0	41468	0	0	1
22	24441203	rs1258938288	G	C	gnomAD Genomes	NA	PASS	ENST00000337539.12	p.Gly318Ala	p.Gly318Ala	c.953G>C	missense_variant				1	152232	6.56892e-06	0	0	0	2094	0	0	0	15288	0	0	0	10628	0	0	0	912	0	0	0	5198	0	0	0	316	0	0	0	41446	0	0	0
22	24441209	rs769268486	G	A	gnomAD Genomes	NA	PASS	ENST00000337539.12	p.Ser320Asn	p.Ser320Asn	c.959G>A	missense_variant				1	152264	6.56754e-06	0	0	0	2094	0	0	0	15294	0	0	0	10630	0	0	0	912	0	0	0	5206	0	0	0	316	0	0	1	41456	0	0	0
22	24441211	rs1456746363	G	A	gnomAD Genomes	NA	PASS	ENST00000337539.12	p.Ala321Thr	p.Ala321Thr	c.961G>A	missense_variant				1	152248	6.56823e-06	0	0	0	2092	0	0	0	15290	0	0	0	10626	0	0	0	912	0	0	0	5204	0	0	0	316	0	0	0	41456	0	0	0
22	24441212	rs561849559	C	T	gnomAD Genomes	NA	PASS	ENST00000337539.12	p.Ala321Val	p.Ala321Val	c.962C>T	missense_variant				1	152266	6.56745e-06	0	0	0	2094	0	0	0	15294	0	0	0	10626	0	0	0	912	0	0	0	5206	0	0	0	316	0	0	0	41474	0	0	0
22	24441214	rs1056491606	C	T	gnomAD Genomes	NA	PASS	ENST00000337539.12	p.Arg322Trp	p.Arg322Trp	c.964C>T	missense_variant				6	152242	3.94109e-05	0	0	2	2094	0	0	0	15290	0	0	0	10626	0	0	0	912	0	0	0	5202	0	0	0	316	0	0	2	41456	0	0	0
22	24441215	rs77186521	G	A	gnomAD Genomes	NA	PASS	ENST00000337539.12	p.Arg322Gln	p.Arg322Gln	c.965G>A	missense_variant				1	152242	6.56849e-06	0	0	0	2094	0	0	1	15290	0	0	0	10630	0	0	0	912	0	0	0	5200	0	0	0	316	0	0	0	41460	0	0	0
22	24441236	rs775390334	G	A	gnomAD Genomes	NA	PASS	ENST00000337539.12	p.Ser329Asn	p.Ser329Asn	c.986G>A	missense_variant				1	152264	6.56754e-06	0	0	0	2094	0	0	0	15290	0	0	0	10628	0	0	0	912	0	0	0	5200	0	0	0	316	0	0	0	41474	0	0	1
22	24441239	rs748988472	A	G	gnomAD Genomes	NA	PASS	ENST00000337539.12	p.Asp330Gly	p.Asp330Gly	c.989A>G	missense_variant				1	152230	6.56901e-06	0	0	1	2088	0	0	0	15288	0	0	0	10628	0	0	0	912	0	0	0	5204	0	0	0	316	0	0	0	41458	0	0	0
22	24441241	rs144427027	G	A	gnomAD Genomes	NA	PASS	ENST00000337539.12	p.Gly331Arg	p.Gly331Arg	c.991G>A	missense_variant				2	152268	1.31347e-05	0	0	0	2090	0	0	0	15292	0	0	0	10628	0	0	0	912	0	0	0	5206	0	0	0	316	0	0	2	41472	0	0	0
22	24441244	rs1241006012	GAGC	G	gnomAD Genomes	NA	PASS	ENST00000337539.12	p.Gln333del	p.Gln333del	c.997_999del	inframe_deletion				2	152258	1.31356e-05	0	0	0	2090	0	0	0	15292	0	0	0	10622	0	0	0	912	0	0	0	5202	0	0	1	316	0	0	0	41476	0	0	0
22	24441244	rs199880440	G	C	gnomAD Genomes	NA	PASS	ENST00000337539.12	p.Glu332Gln	p.Glu332Gln	c.994G>C	missense_variant				1	152258	6.5678e-06	0	0	0	2090	0	0	1	15292	0	0	0	10622	0	0	0	912	0	0	0	5202	0	0	0	316	0	0	0	41476	0	0	0
22	24441245	rs912751002	A	G	gnomAD Genomes	NA	PASS	ENST00000337539.12	p.Glu332Gly	p.Glu332Gly	c.995A>G	missense_variant				1	152222	6.56935e-06	0	0	0	2092	0	0	0	15288	0	0	0	10620	0	0	0	912	0	0	0	5200	0	0	0	314	0	0	0	41460	0	0	0
22	24441250	rs760812946	G	A	gnomAD Genomes	NA	PASS	ENST00000337539.12	p.Val334Ile	p.Val334Ile	c.1000G>A	missense_variant				2	152252	1.31361e-05	0	0	0	2092	0	0	0	15288	0	0	0	10626	0	0	0	912	0	0	0	5204	0	0	0	316	0	0	0	41466	0	0	1
22	24441259	rs200993478	C	T	gnomAD Genomes	NA	PASS	ENST00000337539.12	p.Arg337Cys	p.Arg337Cys	c.1009C>T	missense_variant				1	152246	6.56832e-06	0	0	0	2092	0	0	0	15290	0	0	0	10630	0	0	0	912	0	0	0	5200	0	0	0	316	0	0	0	41458	0	0	0
22	24441260		G	C	gnomAD Genomes	NA	PASS	ENST00000337539.12	p.Arg337Pro	p.Arg337Pro	c.1010G>C	missense_variant				1	152258	6.5678e-06	0	0	0	2092	0	0	0	15290	0	0	1	10628	0	0	0	912	0	0	0	5204	0	0	0	316	0	0	0	41468	0	0	0
22	24441268	rs148396566	G	A	gnomAD Genomes	NA	PASS	ENST00000337539.12	p.Gly340Ser	p.Gly340Ser	c.1018G>A	missense_variant				6	152238	3.9412e-05	0	0	0	2092	0	0	0	15292	0	0	0	10626	0	0	0	912	0	0	1	5198	0	0	0	316	0	0	0	41458	0	0	0
22	24441275	rs201448773	C	T	gnomAD Genomes	NA	PASS	ENST00000337539.12	p.Pro342Leu	p.Pro342Leu	c.1025C>T	missense_variant				6	152262	3.94058e-05	0	0	0	2090	0	0	0	15290	0	0	0	10632	0	0	0	912	0	0	4	5202	0	0	0	316	0	0	1	41470	0	0	1
22	24441283	rs201030658	G	C	gnomAD Genomes	NA	PASS	ENST00000337539.12	p.Val345Leu	p.Val345Leu	c.1033G>C	missense_variant				1	152254	6.56797e-06	0	0	0	2094	0	0	0	15286	0	0	0	10628	0	0	0	912	0	0	0	5200	0	0	0	316	0	0	0	41464	0	0	1
22	24441290		C	G	gnomAD Genomes	NA	PASS	ENST00000337539.12	p.Ala347Gly	p.Ala347Gly	c.1040C>G	missense_variant				1	152254	6.56797e-06	0	0	0	2094	0	0	1	15292	0	0	0	10628	0	0	0	912	0	0	0	5198	0	0	0	316	0	0	0	41466	0	0	0
22	24441295	rs200465484	G	A	gnomAD Genomes	NA	PASS	ENST00000337539.12	p.Gly349Ser	p.Gly349Ser	c.1045G>A	missense_variant				1	152244	6.5684e-06	0	0	0	2094	0	0	0	15288	0	0	0	10632	0	0	0	912	0	0	0	5198	0	0	0	316	0	0	1	41456	0	0	0
22	24441299	rs1291394818	G	A	gnomAD Genomes	NA	PASS	ENST00000337539.12	p.Ser350Asn	p.Ser350Asn	c.1049G>A	missense_variant				1	152266	6.56745e-06	0	0	0	2094	0	0	0	15292	0	0	0	10628	0	0	0	912	0	0	0	5200	0	0	0	316	0	0	1	41468	0	0	0
22	24441304		C	T	gnomAD Genomes	NA	PASS	ENST00000337539.12	p.Pro352Ser	p.Pro352Ser	c.1054C>T	missense_variant				1	152244	6.5684e-06	0	0	0	2090	0	0	0	15294	0	0	0	10626	0	0	0	912	0	0	0	5194	0	0	0	316	0	0	1	41464	0	0	0
22	24441305	rs749863627	C	T	gnomAD Genomes	NA	PASS	ENST00000337539.12	p.Pro352Leu	p.Pro352Leu	c.1055C>T	missense_variant				1	152228	6.56909e-06	0	0	0	2090	0	0	0	15288	0	0	0	10628	0	0	0	912	0	0	0	5194	0	0	0	316	0	0	0	41458	0	0	0
22	24441316	rs1375829394	C	T	gnomAD Genomes	NA	PASS	ENST00000337539.12	p.Arg356Trp	p.Arg356Trp	c.1066C>T	missense_variant				2	152236	1.31375e-05	0	0	0	2094	0	0	0	15288	0	0	0	10630	0	0	0	912	0	0	0	5196	0	0	0	316	0	0	2	41460	0	0	0
22	24441317	rs201907476	G	A	gnomAD Genomes	NA	PASS	ENST00000337539.12	p.Arg356Gln	p.Arg356Gln	c.1067G>A	missense_variant				11	152238	7.22553e-05	0	0	0	2094	0	0	1	15288	0	0	1	10628	0	0	0	912	0	0	0	5196	0	0	0	316	0	0	4	41456	0	0	0
22	24441322	rs200231333	C	T	gnomAD Genomes	NA	PASS	ENST00000337539.12	p.Pro358Ser	p.Pro358Ser	c.1072C>T	missense_variant				4	152216	2.62784e-05	0	0	0	2092	0	0	0	15288	0	0	0	10626	0	0	0	912	0	0	0	5194	0	0	0	316	0	0	0	41450	0	0	0
22	24441326	rs201152556	A	G	gnomAD Genomes	NA	PASS	ENST00000337539.12	p.Asn359Ser	p.Asn359Ser	c.1076A>G	missense_variant				3	152222	1.97081e-05	0	0	0	2094	0	0	0	15284	0	0	0	10626	0	0	0	910	0	0	0	5192	0	0	0	316	0	0	0	41464	0	0	0
22	24441341	rs1177126362	G	T	gnomAD Genomes	NA	PASS	ENST00000337539.12	p.Gly364Val	p.Gly364Val	c.1091G>T	missense_variant				4	152226	2.62767e-05	0	0	0	2092	0	0	3	15284	0	0	0	10622	0	0	0	912	0	0	0	5194	0	0	0	316	0	0	0	41454	0	0	0
22	24441350	rs200511881	G	A	gnomAD Genomes	NA	PASS	ENST00000337539.12	p.Ser367Asn	p.Ser367Asn	c.1100G>A	missense_variant				2	152236	1.31375e-05	0	0	0	2094	0	0	0	15290	0	0	0	10624	0	0	0	912	0	0	0	5196	0	0	0	316	0	0	0	41456	0	0	0
22	24441358	rs141797758	A	C	gnomAD Genomes	NA	PASS	ENST00000337539.12	p.Ser370Arg	p.Ser370Arg	c.1108A>C	missense_variant				3	152148	1.97176e-05	0	0	0	2092	0	0	0	15282	0	0	0	10618	0	0	0	912	0	0	0	5186	0	0	0	316	0	0	3	41428	0	0	0
22	24441361	rs1327652698	G	A	gnomAD Genomes	NA	PASS	ENST00000337539.12	p.Ala371Thr	p.Ala371Thr	c.1111G>A	missense_variant				1	152220	6.56944e-06	0	0	0	2094	0	0	0	15286	0	0	0	10624	0	0	0	912	0	0	0	5194	0	0	0	316	0	0	0	41454	0	0	0
22	24441365	rs1204072544	A	G	gnomAD Genomes	NA	PASS	ENST00000337539.12	p.Gln372Arg	p.Gln372Arg	c.1115A>G	missense_variant				1	152188	6.57082e-06	0	0	0	2092	0	0	0	15288	0	0	0	10612	0	0	0	912	0	0	0	5182	0	0	0	316	0	0	0	41454	0	0	0
22	24441377	rs1315679650	G	A	gnomAD Genomes	NA	PASS	ENST00000337539.12	p.Gly376Glu	p.Gly376Glu	c.1127G>A	missense_variant				1	152218	6.56953e-06	0	0	0	2094	0	0	1	15288	0	0	0	10626	0	0	0	912	0	0	0	5194	0	0	0	316	0	0	0	41456	0	0	0
22	24441383	rs767866615	C	G	gnomAD Genomes	NA	PASS	ENST00000337539.12	p.Thr378Arg	p.Thr378Arg	c.1133C>G	missense_variant				1	152212	6.56978e-06	0	0	0	2094	0	0	0	15292	0	0	0	10620	0	0	0	912	0	0	0	5192	0	0	0	316	0	0	1	41458	0	0	0
22	24441397	rs199605652	G	A	gnomAD Genomes	NA	PASS	ENST00000337539.12	p.Val383Met	p.Val383Met	c.1147G>A	missense_variant				9	152240	5.91172e-05	0	0	0	2092	0	0	0	15292	0	0	0	10628	0	0	0	912	0	0	0	5196	0	0	1	316	0	0	1	41462	0	0	0
22	24441400	rs1391229464	G	A	gnomAD Genomes	NA	PASS	ENST00000337539.12	p.Glu384Lys	p.Glu384Lys	c.1150G>A	missense_variant				1	152224	6.56927e-06	0	0	0	2092	0	0	0	15290	0	0	0	10630	0	0	0	912	0	0	0	5190	0	0	0	316	0	0	1	41456	0	0	0
22	24441412	rs754556561	C	T	gnomAD Genomes	NA	PASS	ENST00000337539.12	p.His388Tyr	p.His388Tyr	c.1162C>T	missense_variant				1	152242	6.56849e-06	0	0	0	2094	0	0	0	15292	0	0	1	10628	0	0	0	912	0	0	0	5190	0	0	0	316	0	0	0	41462	0	0	0
22	24441415	rs201827862	G	A	gnomAD Genomes	NA	PASS	ENST00000337539.12	p.Glu389Lys	p.Glu389Lys	c.1165G>A	missense_variant				1	152250	6.56814e-06	0	0	1	2092	0	0	0	15292	0	0	0	10630	0	0	0	912	0	0	0	5198	0	0	0	316	0	0	0	41468	0	0	0
22	24441419	rs778709881	T	C	gnomAD Genomes	NA	PASS	ENST00000337539.12	p.Leu390Pro	p.Leu390Pro	c.1169T>C	missense_variant				3	152186	1.97127e-05	0	0	0	2088	0	0	0	15284	0	0	0	10620	0	0	0	912	0	0	0	5192	0	0	0	316	0	0	0	41450	0	0	0
22	24441428	rs376496506	T	C	gnomAD Genomes	NA	PASS	ENST00000337539.12	p.Val393Ala	p.Val393Ala	c.1178T>C	missense_variant				3	151986	1.97387e-05	0	0	0	2092	0	0	0	15274	0	0	0	10588	0	0	0	912	0	0	0	5170	0	0	0	316	0	0	1	41358	0	0	0
22	24441433	rs1170753144	C	T	gnomAD Genomes	NA	PASS	ENST00000337539.12	p.Pro395Ser	p.Pro395Ser	c.1183C>T	missense_variant				1	152234	6.56883e-06	0	0	0	2094	0	0	0	15288	0	0	0	10622	0	0	0	912	0	0	0	5200	0	0	0	316	0	0	0	41444	0	0	0
22	24441454	rs200558544	G	A	gnomAD Genomes	NA	PASS	ENST00000337539.12	p.Asp402Asn	p.Asp402Asn	c.1204G>A	missense_variant				2	152256	1.31358e-05	0	0	0	2094	0	0	1	15290	0	0	0	10628	0	0	0	912	0	0	0	5196	0	0	0	316	0	0	1	41472	0	0	0
22	24441456	rs61729161	C	A	gnomAD Genomes	NA	PASS	ENST00000337539.12	p.Asp402Glu	p.Asp402Glu	c.1206C>A	missense_variant				1108	152222	0.00727884	13	0	5	2094	0	0	58	15284	0	0	3	10626	0	0	0	912	0	0	1	5204	0	0	3	316	0	0	1019	41450	13	0	2
22	24441458	rs567815763	C	G	gnomAD Genomes	NA	PASS	ENST00000337539.12	p.Pro403Arg	p.Pro403Arg	c.1208C>G	missense_variant				3	152224	1.97078e-05	0	0	0	2094	0	0	0	15282	0	0	0	10628	0	0	0	912	0	0	0	5202	0	0	0	316	0	0	0	41460	0	0	3
22	24441461	rs771684047	T	C	gnomAD Genomes	NA	PASS	ENST00000337539.12	p.Leu404Pro	p.Leu404Pro	c.1211T>C	missense_variant				1	152222	6.56935e-06	0	0	0	2094	0	0	0	15286	0	0	1	10628	0	0	0	912	0	0	0	5194	0	0	0	314	0	0	0	41470	0	0	0
22	24441469	rs1176909380	G	A	gnomAD Genomes	NA	PASS	ENST00000337539.12	p.Asp407Asn	p.Asp407Asn	c.1219G>A	missense_variant				1	152254	6.56797e-06	0	0	0	2094	0	0	0	15294	0	0	0	10630	0	0	0	912	0	0	0	5198	0	0	0	316	0	0	1	41466	0	0	0
22	24441479	rs200838277	G	C	gnomAD Genomes	NA	PASS	ENST00000337539.12	p.Gly410Ala	p.Gly410Ala	c.1229G>C	missense_variant				2	152254	1.31359e-05	0	0	0	2094	0	0	0	15286	0	0	0	10632	0	0	0	912	0	0	0	5198	0	0	0	316	0	0	0	41472	0	0	0
22	24441481		G	C	gnomAD Genomes	NA	PASS	ENST00000337539.12	p.Val411Leu	p.Val411Leu	c.1231G>C	missense_variant				1	152240	6.56858e-06	0	0	0	2092	0	0	1	15290	0	0	0	10632	0	0	0	912	0	0	0	5194	0	0	0	316	0	0	0	41468	0	0	0
[truncated: 11 more columns]

## Sheet: ADORA1_gnomAD_v3.1.2_ENSG000001
Chromosome	Position	rsIDs	Reference	Alternate	Source	Filters - exomes	Filters - genomes	Transcript	HGVS Consequence	Protein Consequence	Transcript Consequence	VEP Annotation	ClinVar Clinical Significance	ClinVar Variation ID	Flags	Allele Count	Allele Number	Allele Frequency	Homozygote Count	Hemizygote Count	Allele Count Other	Allele Number Other	Homozygote Count Other	Hemizygote Count Other	Allele Count Latino/Admixed American	Allele Number Latino/Admixed American	Homozygote Count Latino/Admixed American	Hemizygote Count Latino/Admixed American	Allele Count European (Finnish)	Allele Number European (Finnish)	Homozygote Count European (Finnish)	Hemizygote Count European (Finnish)	Allele Count Amish	Allele Number Amish	Homozygote Count Amish	Hemizygote Count Amish	Allele Count East Asian	Allele Number East Asian	Homozygote Count East Asian	Hemizygote Count East Asian	Allele Count Middle Eastern	Allele Number Middle Eastern	Homozygote Count Middle Eastern	Hemizygote Count Middle Eastern	Allele Count African/African American	Allele Number African/African American	Homozygote Count African/African American	Hemizygote Count African/African American	Allele Count South Asian
1	203128845	rs1019929241	C	T	gnomAD Genomes	NA	PASS	ENST00000337894.9	p.Pro2Ser	p.Pro2Ser	c.4C>T	missense_variant				1	152186	6.57091e-06	0	0	0	2092	0	0	0	15282	0	0	0	10622	0	0	0	912	0	0	1	5180	0	0	0	316	0	0	0	41444	0	0	0
1	203128854	rs1466113622	A	G	gnomAD Genomes	NA	PASS	ENST00000337894.9	p.Ile5Val	p.Ile5Val	c.13A>G	missense_variant				1	152058	6.57644e-06	0	0	0	2090	0	0	0	15278	0	0	0	10594	0	0	0	912	0	0	0	5174	0	0	0	316	0	0	0	41388	0	0	0
1	203128858	rs1200685354	C	T	gnomAD Genomes	NA	PASS	ENST00000337894.9	p.Ser6Leu	p.Ser6Leu	c.17C>T	missense_variant				1	152216	6.56961e-06	0	0	0	2092	0	0	0	15292	0	0	0	10620	0	0	0	910	0	0	0	5186	0	0	0	316	0	0	1	41454	0	0	0
1	203128876	rs1229031888	A	C	gnomAD Genomes	NA	PASS	ENST00000337894.9	p.Tyr12Ser	p.Tyr12Ser	c.35A>C	missense_variant				1	152190	6.57073e-06	0	0	0	2092	0	0	0	15282	0	0	0	10620	0	0	0	912	0	0	0	5190	0	0	0	316	0	0	0	41458	0	0	0
1	203128881	rs765840235	G	T	gnomAD Genomes	NA	PASS	ENST00000337894.9	p.Gly14Cys	p.Gly14Cys	c.40G>T	missense_variant				1	152144	6.57272e-06	0	0	0	2088	0	0	0	15282	0	0	0	10606	0	0	0	912	0	0	0	5182	0	0	0	316	0	0	0	41434	0	0	0
1	203128881	rs765840235	G	A	gnomAD Genomes	NA	PASS	ENST00000337894.9	p.Gly14Ser	p.Gly14Ser	c.40G>A	missense_variant				2	152144	1.31454e-05	0	0	0	2088	0	0	0	15282	0	0	0	10606	0	0	0	912	0	0	0	5182	0	0	0	316	0	0	0	41434	0	0	0
1	203128890	rs1484675724	G	A	gnomAD Genomes	NA	PASS	ENST00000337894.9	p.Val17Met	p.Val17Met	c.49G>A	missense_variant				1	152212	6.56978e-06	0	0	0	2090	0	0	0	15276	0	0	0	10626	0	0	0	912	0	0	0	5190	0	0	0	316	0	0	0	41464	0	0	0
1	203128956		G	C	gnomAD Genomes	NA	PASS	ENST00000337894.9	p.Ala39Pro	p.Ala39Pro	c.115G>C	missense_variant				1	152220	6.56944e-06	0	0	0	2092	0	0	0	15282	0	0	0	10622	0	0	0	912	0	0	0	5194	0	0	0	316	0	0	0	41462	0	0	0
1	203128957	rs146812291	C	T	gnomAD Genomes	NA	PASS	ENST00000337894.9	p.Ala39Val	p.Ala39Val	c.116C>T	missense_variant				15	152182	9.85662e-05	0	0	0	2094	0	0	0	15268	0	0	6	10612	0	0	0	912	0	0	0	5186	0	0	0	316	0	0	2	41462	0	0	0
1	203128978	rs202039790	G	A	gnomAD Genomes	NA	PASS	ENST00000337894.9	p.Cys46Tyr	p.Cys46Tyr	c.137G>A	missense_variant				10	152218	6.56953e-05	0	0	0	2094	0	0	1	15284	0	0	0	10620	0	0	0	912	0	0	0	5194	0	0	0	316	0	0	0	41458	0	0	0
1	203128998	rs61731146	G	A	gnomAD Genomes	NA	PASS	ENST00000337894.9	p.Val53Met	p.Val53Met	c.157G>A	missense_variant	Likely benign	725560		289	152198	0.00189884	0	0	2	2092	0	0	7	15282	0	0	0	10624	0	0	0	912	0	0	0	5198	0	0	1	316	0	0	278	41434	0	0	0
1	203129034	rs776976047	C	T	gnomAD Genomes	NA	PASS	ENST00000337894.9	p.Leu65Phe	p.Leu65Phe	c.193C>T	missense_variant				1	152156	6.5722e-06	0	0	0	2092	0	0	0	15282	0	0	0	10620	0	0	0	912	0	0	0	5186	0	0	0	316	0	0	1	41418	0	0	0
1	203129062	rs1284676327	A	G	gnomAD Genomes	NA	PASS	ENST00000337894.9	p.Gln74Arg	p.Gln74Arg	c.221A>G	missense_variant				1	152146	6.57263e-06	0	0	0	2092	0	0	0	15274	0	0	0	10606	0	0	0	912	0	0	0	5188	0	0	0	316	0	0	0	41430	0	0	0
1	203129063	rs201501886	G	T	gnomAD Genomes	NA	PASS	ENST00000337894.9	p.Gln74His	p.Gln74His	c.222G>T	missense_variant				4	152162	2.62878e-05	0	0	0	2090	0	0	0	15286	0	0	0	10602	0	0	0	912	0	0	0	5186	0	0	0	316	0	0	0	41432	0	0	0
1	203129076	rs767341706	A	G	gnomAD Genomes	NA	PASS	ENST00000337894.9	p.Thr79Ala	p.Thr79Ala	c.235A>G	missense_variant				1	151682	6.59274e-06	0	0	0	2078	0	0	0	15242	0	0	0	10558	0	0	0	912	0	0	0	5184	0	0	0	316	0	0	0	41216	0	0	0
1	203129094	rs779805334	T	G	gnomAD Genomes	NA	PASS	ENST00000337894.9	p.Cys85Gly	p.Cys85Gly	c.253T>G	missense_variant				5	152146	3.28632e-05	0	0	0	2094	0	0	0	15266	0	0	0	10614	0	0	0	912	0	0	0	5192	0	0	0	316	0	0	0	41422	0	0	5
1	203129095		G	C	gnomAD Genomes	NA	PASS	ENST00000337894.9	p.Cys85Ser	p.Cys85Ser	c.254G>C	missense_variant				1	152144	6.57272e-06	0	0	0	2090	0	0	0	15268	0	0	0	10614	0	0	0	912	0	0	1	5184	0	0	0	316	0	0	0	41422	0	0	0
1	203129117	rs1454844147	G	T	gnomAD Genomes	NA	PASS	ENST00000337894.9	p.Gln92His	p.Gln92His	c.276G>T	missense_variant				1	152164	6.57186e-06	0	0	0	2090	0	0	0	15274	0	0	0	10606	0	0	0	912	0	0	0	5194	0	0	0	316	0	0	1	41438	0	0	0
1	203129122	rs747341751	C	T	gnomAD Genomes	NA	PASS	ENST00000337894.9	p.Ser94Phe	p.Ser94Phe	c.281C>T	missense_variant				1	152212	6.56978e-06	0	0	0	2092	0	0	0	15284	0	0	0	10620	0	0	0	912	0	0	1	5198	0	0	0	316	0	0	0	41452	0	0	0
1	203165065		C	G	gnomAD Genomes	NA	PASS	ENST00000367235.1	p.Ser117Arg	p.Ser117Arg	c.351C>G	missense_variant				1	152184	6.57099e-06	0	0	0	2092	0	0	0	15284	0	0	0	10608	0	0	0	912	0	0	0	5200	0	0	0	316	0	0	0	41438	0	0	0
1	203165081	rs1406799755	A	T	gnomAD Genomes	NA	PASS	ENST00000367235.1	p.Thr123Ser	p.Thr123Ser	c.367A>T	missense_variant				1	152186	6.57091e-06	0	0	0	2092	0	0	0	15286	0	0	0	10620	0	0	0	912	0	0	0	5198	0	0	0	316	0	0	0	41434	0	0	0
1	203165082	rs767666248	C	G	gnomAD Genomes	NA	PASS	ENST00000367235.1	p.Thr123Ser	p.Thr123Ser	c.368C>G	missense_variant				1	152210	6.56987e-06	0	0	0	2092	0	0	0	15290	0	0	0	10622	0	0	0	912	0	0	0	5198	0	0	0	314	0	0	0	41446	0	0	0
1	203165269	rs1009577154	T	C	gnomAD Genomes	NA	PASS	ENST00000618295.1	p.Met1?	p.Met1?	c.2T>C	start_lost				1	152164	6.57186e-06	0	0	0	2094	0	0	0	15288	0	0	0	10618	0	0	0	912	0	0	0	5184	0	0	0	316	0	0	1	41432	0	0	0
1	203165270	rs202128219	G	A	gnomAD Genomes	NA	PASS	ENST00000618295.1	p.Met1?	p.Met1?	c.3G>A	start_lost				5	152200	3.28515e-05	0	0	1	2090	0	0	0	15284	0	0	0	10616	0	0	0	912	0	0	0	5186	0	0	0	316	0	0	4	41454	0	0	0
1	203165271	rs80069893	G	T	gnomAD Genomes	NA	PASS	ENST00000337894.9	p.Val118Leu	p.Val118Leu	c.352G>T	missense_variant				26	152184	0.000170846	0	0	0	2090	0	0	1	15288	0	0	0	10624	0	0	0	912	0	0	0	5182	0	0	0	316	0	0	6	41452	0	0	0
1	203165271	rs80069893	G	A	gnomAD Genomes	NA	PASS	ENST00000337894.9	p.Val118Met	p.Val118Met	c.352G>A	missense_variant				1	152184	6.57099e-06	0	0	0	2090	0	0	1	15288	0	0	0	10624	0	0	0	912	0	0	0	5182	0	0	0	316	0	0	0	41452	0	0	0
1	203165278		C	T	gnomAD Genomes	NA	PASS	ENST00000337894.9	p.Thr120Ile	p.Thr120Ile	c.359C>T	missense_variant				1	152152	6.57237e-06	0	0	0	2094	0	0	0	15278	0	0	0	10618	0	0	0	912	0	0	0	5192	0	0	0	316	0	0	1	41424	0	0	0
1	203165283	rs374201654	C	T	gnomAD Genomes	NA	PASS	ENST00000337894.9	p.Arg122Trp	p.Arg122Trp	c.364C>T	missense_variant				2	152196	1.31409e-05	0	0	0	2092	0	0	0	15290	0	0	0	10620	0	0	0	912	0	0	0	5192	0	0	0	316	0	0	0	41444	0	0	0
1	203165293	rs79599913	C	T	gnomAD Genomes	NA	PASS	ENST00000337894.9	p.Ala125Val	p.Ala125Val	c.374C>T	missense_variant	Likely benign	1086093		21	152172	0.000138002	0	0	0	2090	0	0	0	15290	0	0	1	10620	0	0	0	912	0	0	0	5196	0	0	0	316	0	0	3	41424	0	0	0
1	203165307	rs201168369	G	A	gnomAD Genomes	NA	PASS	ENST00000337894.9	p.Gly130Ser	p.Gly130Ser	c.388G>A	missense_variant				4	152186	2.62836e-05	0	0	0	2094	0	0	0	15286	0	0	0	10620	0	0	0	912	0	0	0	5194	0	0	2	316	0	0	0	41436	0	0	1
1	203165328	rs770382721	G	A	gnomAD Genomes	NA	PASS	ENST00000337894.9	p.Val137Met	p.Val137Met	c.409G>A	missense_variant				2	152216	1.31392e-05	0	0	0	2094	0	0	1	15290	0	0	0	10622	0	0	0	912	0	0	0	5196	0	0	0	316	0	0	1	41438	0	0	0
1	203165328	rs770382721	G	C	gnomAD Genomes	NA	PASS	ENST00000337894.9	p.Val137Leu	p.Val137Leu	c.409G>C	missense_variant				1	152216	6.56961e-06	0	0	0	2094	0	0	1	15290	0	0	0	10622	0	0	0	912	0	0	0	5196	0	0	0	316	0	0	0	41438	0	0	0
1	203165346		A	T	gnomAD Genomes	NA	PASS	ENST00000337894.9	p.Met143Leu	p.Met143Leu	c.427A>T	missense_variant				1	152150	6.57246e-06	0	0	0	2090	0	0	0	15278	0	0	0	10612	0	0	0	912	0	0	0	5192	0	0	0	316	0	0	1	41442	0	0	0
1	203165351		T	G	gnomAD Genomes	NA	PASS	ENST00000337894.9	p.Phe144Leu	p.Phe144Leu	c.432T>G	missense_variant				1	152198	6.57039e-06	0	0	0	2092	0	0	0	15286	0	0	0	10616	0	0	0	912	0	0	0	5200	0	0	0	316	0	0	1	41454	0	0	0
1	203165371	rs145647777	C	T	gnomAD Genomes	NA	PASS	ENST00000337894.9	p.Ala151Val	p.Ala151Val	c.452C>T	missense_variant				4	152192	2.62826e-05	0	0	0	2094	0	0	0	15286	0	0	0	10616	0	0	0	912	0	0	0	5198	0	0	0	316	0	0	1	41448	0	0	1
1	203165373	rs533190538	G	A	gnomAD Genomes	NA	PASS	ENST00000337894.9	p.Val152Met	p.Val152Met	c.454G>A	missense_variant				1	152240	6.56858e-06	0	0	0	2092	0	0	0	15288	0	0	0	10612	0	0	0	912	0	0	0	5198	0	0	0	316	0	0	0	41476	0	0	1
1	203165378	rs1454341153	G	T	gnomAD Genomes	NA	PASS	ENST00000337894.9	p.Glu153Asp	p.Glu153Asp	c.459G>T	missense_variant				1	152236	6.56875e-06	0	0	0	2090	0	0	0	15284	0	0	0	10618	0	0	0	912	0	0	0	5200	0	0	0	316	0	0	0	41474	0	0	0
1	203165379	rs755247511	C	T	gnomAD Genomes	NA	PASS	ENST00000337894.9	p.Arg154Trp	p.Arg154Trp	c.460C>T	missense_variant				6	152206	3.94203e-05	0	0	1	2094	0	0	3	15286	0	0	0	10612	0	0	0	912	0	0	0	5190	0	0	0	316	0	0	0	41454	0	0	0
1	203165380	rs199757683	G	A	gnomAD Genomes	NA	PASS	ENST00000337894.9	p.Arg154Gln	p.Arg154Gln	c.461G>A	missense_variant				6	152202	3.94213e-05	0	0	0	2090	0	0	0	15288	0	0	0	10612	0	0	0	912	0	0	0	5198	0	0	0	316	0	0	6	41456	0	0	0
1	203165385		T	C	gnomAD Genomes	NA	PASS	ENST00000337894.9	p.Trp156Arg	p.Trp156Arg	c.466T>C	missense_variant				1	152212	6.56978e-06	0	0	0	2092	0	0	0	15282	0	0	0	10620	0	0	0	912	0	0	0	5192	0	0	1	316	0	0	0	41466	0	0	0
1	203165391	rs375273760	G	A	gnomAD Genomes	NA	PASS	ENST00000337894.9	p.Ala158Thr	p.Ala158Thr	c.472G>A	missense_variant				1	152210	6.56987e-06	0	0	0	2090	0	0	1	15290	0	0	0	10616	0	0	0	912	0	0	0	5194	0	0	0	316	0	0	0	41448	0	0	0
1	203165391	rs375273760	G	T	gnomAD Genomes	NA	PASS	ENST00000337894.9	p.Ala158Ser	p.Ala158Ser	c.472G>T	missense_variant				24	152210	0.000157677	0	0	1	2090	0	0	2	15290	0	0	0	10616	0	0	0	912	0	0	0	5194	0	0	0	316	0	0	21	41448	0	0	0
1	203165395	rs747445335	A	G	gnomAD Genomes	NA	PASS	ENST00000337894.9	p.Asn159Ser	p.Asn159Ser	c.476A>G	missense_variant				8	152202	5.25617e-05	0	0	0	2092	0	0	2	15290	0	0	0	10614	0	0	0	912	0	0	0	5192	0	0	0	316	0	0	6	41456	0	0	0
1	203165397	rs367917658	G	A	gnomAD Genomes	NA	PASS	ENST00000337894.9	p.Gly160Ser	p.Gly160Ser	c.478G>A	missense_variant				5	152198	3.28519e-05	0	0	0	2090	0	0	0	15282	0	0	0	10618	0	0	0	908	0	0	0	5194	0	0	0	316	0	0	2	41454	0	0	0
1	203165401	rs769365702	G	C	gnomAD Genomes	NA	PASS	ENST00000337894.9	p.Ser161Thr	p.Ser161Thr	c.482G>C	missense_variant				6	152230	3.9414e-05	0	0	0	2094	0	0	0	15284	0	0	0	10620	0	0	0	912	0	0	6	5202	0	0	0	316	0	0	0	41462	0	0	0
1	203165403	rs560388899	A	G	gnomAD Genomes	NA	PASS	ENST00000337894.9	p.Met162Val	p.Met162Val	c.484A>G	missense_variant				7	152230	4.59831e-05	0	0	0	2092	0	0	0	15282	0	0	0	10624	0	0	0	912	0	0	0	5200	0	0	0	316	0	0	6	41466	0	0	0
1	203165412	rs1436033977	C	T	gnomAD Genomes	NA	PASS	ENST00000337894.9	p.Pro165Ser	p.Pro165Ser	c.493C>T	missense_variant				1	152104	6.57445e-06	0	0	0	2092	0	0	0	15276	0	0	0	10618	0	0	0	912	0	0	0	5174	0	0	0	316	0	0	0	41398	0	0	0
1	203165415	rs371455566	G	A	gnomAD Genomes	NA	PASS	ENST00000337894.9	p.Val166Met	p.Val166Met	c.496G>A	missense_variant				27	152174	0.000177428	0	0	0	2094	0	0	1	15288	0	0	0	10622	0	0	0	912	0	0	0	5188	0	0	0	316	0	0	26	41440	0	0	0
1	203165422	rs201926731	A	C	gnomAD Genomes	NA	PASS	ENST00000337894.9	p.Lys168Thr	p.Lys168Thr	c.503A>C	missense_variant				1	152170	6.5716e-06	0	0	0	2090	0	0	0	15282	0	0	0	10624	0	0	0	912	0	0	0	5186	0	0	0	316	0	0	0	41452	0	0	0
1	203165427	rs899207013	G	A	gnomAD Genomes	NA	PASS	ENST00000337894.9	p.Glu170Lys	p.Glu170Lys	c.508G>A	missense_variant				2	152204	1.31403e-05	0	0	0	2094	0	0	0	15280	0	0	0	10622	0	0	0	912	0	0	0	5192	0	0	0	316	0	0	1	41454	0	0	0
1	203165433	rs1183961544	G	A	gnomAD Genomes	NA	PASS	ENST00000337894.9	p.Glu172Lys	p.Glu172Lys	c.514G>A	missense_variant				1	152178	6.57125e-06	0	0	0	2088	0	0	0	15286	0	0	0	10612	0	0	0	910	0	0	0	5184	0	0	0	316	0	0	0	41454	0	0	0
1	203165437	rs752023722	A	C	gnomAD Genomes	NA	PASS	ENST00000337894.9	p.Lys173Thr	p.Lys173Thr	c.518A>C	missense_variant				1	152196	6.57047e-06	0	0	0	2092	0	0	0	15284	0	0	0	10620	0	0	0	912	0	0	0	5194	0	0	0	316	0	0	0	41456	0	0	1
1	203165439		G	A	gnomAD Genomes	NA	PASS	ENST00000337894.9	p.Val174Ile	p.Val174Ile	c.520G>A	missense_variant				1	152220	6.56944e-06	0	0	0	2090	0	0	0	15280	0	0	0	10618	0	0	0	912	0	0	0	5204	0	0	0	316	0	0	0	41460	0	0	0
1	203165446	rs775089272	GCATGGAGTA	G	gnomAD Genomes	NA	PASS	ENST00000337894.9	p.Glu178_Met180del	p.Glu178_Met180del	c.533_541del	inframe_deletion				1	152234	6.56883e-06	0	0	0	2094	0	0	0	15280	0	0	0	10628	0	0	0	912	0	0	0	5202	0	0	0	316	0	0	0	41462	0	0	0
1	203165478	rs1197727764	G	A	gnomAD Genomes	NA	PASS	ENST00000337894.9	p.Val187Met	p.Val187Met	c.559G>A	missense_variant				1	152210	6.56987e-06	0	0	0	2094	0	0	0	15276	0	0	0	10624	0	0	0	912	0	0	1	5196	0	0	0	316	0	0	0	41452	0	0	0
1	203165490	rs368740274	C	T	gnomAD Genomes	NA	PASS	ENST00000337894.9	p.Pro191Ser	p.Pro191Ser	c.571C>T	missense_variant				2	152198	1.31408e-05	0	0	0	2092	0	0	0	15288	0	0	0	10620	0	0	0	912	0	0	0	5200	0	0	0	316	0	0	0	41442	0	0	0
1	203165509	rs773306244	T	C	gnomAD Genomes	NA	PASS	ENST00000337894.9	p.Val197Ala	p.Val197Ala	c.590T>C	missense_variant				1	152154	6.57229e-06	0	0	0	2090	0	0	0	15282	0	0	0	10614	0	0	0	912	0	0	1	5184	0	0	0	316	0	0	0	41442	0	0	0
1	203165541	rs148415221	C	T	gnomAD Genomes	NA	PASS	ENST00000337894.9	p.Arg208Cys	p.Arg208Cys	c.622C>T	missense_variant				9	152194	5.91351e-05	0	0	0	2090	0	0	0	15286	0	0	0	10616	0	0	0	912	0	0	0	5196	0	0	0	316	0	0	1	41450	0	0	0
1	203165542	rs139946190	G	A	gnomAD Genomes	NA	PASS	ENST00000337894.9	p.Arg208His	p.Arg208His	c.623G>A	missense_variant				7	152164	4.6003e-05	0	0	0	2086	0	0	0	15270	0	0	0	10620	0	0	0	912	0	0	0	5194	0	0	0	316	0	0	1	41436	0	0	1
1	203165554	rs75070458	A	G	gnomAD Genomes	NA	PASS	ENST00000337894.9	p.Asn212Ser	p.Asn212Ser	c.635A>G	missense_variant				302	152144	0.00198496	0	0	2	2088	0	0	67	15284	0	0	5	10612	0	0	0	912	0	0	0	5184	0	0	1	316	0	0	45	41434	0	0	9
1	203165555		C	A	gnomAD Genomes	NA	PASS	ENST00000337894.9	p.Asn212Lys	p.Asn212Lys	c.636C>A	missense_variant				1	152216	6.56961e-06	0	0	0	2090	0	0	0	15290	0	0	0	10624	0	0	0	912	0	0	0	5198	0	0	0	316	0	0	0	41448	0	0	0
1	203165566	rs539069853	C	T	gnomAD Genomes	NA	PASS	ENST00000337894.9	p.Ser216Leu	p.Ser216Leu	c.647C>T	missense_variant				2	152208	1.31399e-05	0	0	0	2090	0	0	0	15290	0	0	0	10616	0	0	0	912	0	0	0	5202	0	0	0	316	0	0	2	41444	0	0	0
1	203165572	rs1387207285	C	T	gnomAD Genomes	NA	PASS	ENST00000337894.9	p.Ser218Phe	p.Ser218Phe	c.653C>T	missense_variant				1	152202	6.57022e-06	0	0	0	2090	0	0	0	15286	0	0	0	10618	0	0	0	912	0	0	1	5200	0	0	0	316	0	0	0	41444	0	0	0
1	203165577	rs754581480	G	A	gnomAD Genomes	NA	PASS	ENST00000337894.9	p.Gly220Ser	p.Gly220Ser	c.658G>A	missense_variant				4	152116	2.62957e-05	0	0	0	2088	0	0	0	15278	0	0	0	10612	0	0	0	912	0	0	0	5198	0	0	0	316	0	0	2	41422	0	0	0
1	203165584	rs747849534	C	T	gnomAD Genomes	NA	PASS	ENST00000337894.9	p.Pro222Leu	p.Pro222Leu	c.665C>T	missense_variant				1	152178	6.57125e-06	0	0	0	2092	0	0	0	15286	0	0	0	10616	0	0	0	912	0	0	1	5198	0	0	0	316	0	0	0	41434	0	0	0
1	203165596	rs1490995589	A	G	gnomAD Genomes	NA	PASS	ENST00000337894.9	p.Tyr226Cys	p.Tyr226Cys	c.677A>G	missense_variant				1	152104	6.57445e-06	0	0	0	2088	0	0	0	15276	0	0	0	10604	0	0	0	912	0	0	0	5190	0	0	0	316	0	0	1	41412	0	0	0
1	203165623	rs201083386	C	T	gnomAD Genomes	NA	PASS	ENST00000337894.9	p.Ser235Leu	p.Ser235Leu	c.704C>T	missense_variant				3	152196	1.97114e-05	0	0	0	2092	0	0	0	15280	0	0	0	10622	0	0	0	912	0	0	0	5196	0	0	0	316	0	0	3	41442	0	0	0
1	203165673	rs939953705	A	G	gnomAD Genomes	NA	PASS	ENST00000337894.9	p.Ile252Val	p.Ile252Val	c.754A>G	missense_variant				3	152092	1.97249e-05	0	0	0	2092	0	0	0	15284	0	0	0	10612	0	0	0	912	0	0	0	5184	0	0	0	316	0	0	3	41398	0	0	0
1	203165674	rs145245940	T	C	gnomAD Genomes	NA	PASS	ENST00000337894.9	p.Ile252Thr	p.Ile252Thr	c.755T>C	missense_variant				1	152162	6.57194e-06	0	0	0	2090	0	0	0	15284	0	0	0	10612	0	0	0	912	0	0	0	5192	0	0	0	316	0	0	0	41424	0	0	0
1	203165675	rs200564867	C	G	gnomAD Genomes	NA	PASS	ENST00000337894.9	p.Ile252Met	p.Ile252Met	c.756C>G	missense_variant				13	152238	8.53926e-05	0	0	0	2092	0	0	0	15290	0	0	0	10628	0	0	0	912	0	0	0	5200	0	0	0	316	0	0	0	41448	0	0	0
1	203165701	rs17852405	C	T	gnomAD Genomes	NA	PASS	ENST00000337894.9	p.Pro261Leu	p.Pro261Leu	c.782C>T	missense_variant				2	152194	1.31411e-05	0	0	0	2088	0	0	0	15290	0	0	0	10614	0	0	0	912	0	0	0	5198	0	0	0	316	0	0	0	41440	0	0	0
1	203165704	rs200543088	C	T	gnomAD Genomes	NA	PASS	ENST00000337894.9	p.Ser262Phe	p.Ser262Phe	c.785C>T	missense_variant				1	152230	6.56901e-06	0	0	0	2094	0	0	0	15290	0	0	0	10628	0	0	0	912	0	0	0	5190	0	0	0	316	0	0	0	41454	0	0	0
1	203165754	rs748346254	G	A	gnomAD Genomes	NA	PASS	ENST00000337894.9	p.Gly279Ser	p.Gly279Ser	c.835G>A	missense_variant	Uncertain significance	375733		2	152134	1.31463e-05	0	0	1	2092	0	0	0	15278	0	0	0	10612	0	0	0	912	0	0	0	5196	0	0	0	316	0	0	0	41422	0	0	0
1	203165761	rs920762648	C	T	gnomAD Genomes	NA	PASS	ENST00000337894.9	p.Ser281Leu	p.Ser281Leu	c.842C>T	missense_variant				1	152222	6.56935e-06	0	0	0	2092	0	0	0	15286	0	0	0	10622	0	0	0	912	0	0	0	5198	0	0	0	316	0	0	0	41450	0	0	0
1	203165767	rs575455405	T	A	gnomAD Genomes	NA	PASS	ENST00000337894.9	p.Met283Lys	p.Met283Lys	c.848T>A	missense_variant				1	152228	6.56909e-06	0	0	0	2094	0	0	0	15292	0	0	0	10620	0	0	0	912	0	0	0	5198	0	0	0	316	0	0	1	41450	0	0	0
1	203165768	rs1443371693	G	A	gnomAD Genomes	NA	PASS	ENST00000337894.9	p.Met283Ile	p.Met283Ile	c.849G>A	missense_variant				2	152190	1.31415e-05	0	0	0	2092	0	0	0	15288	0	0	0	10620	0	0	0	912	0	0	0	5194	0	0	0	316	0	0	0	41426	0	0	0
1	203165779	rs1279353730	T	G	gnomAD Genomes	NA	PASS	ENST00000337894.9	p.Val287Gly	p.Val287Gly	c.860T>G	missense_variant				1	152232	6.56892e-06	0	0	0	2092	0	0	0	15290	0	0	0	10628	0	0	0	912	0	0	0	5198	0	0	0	316	0	0	1	41456	0	0	0
1	203165791	rs766823930	G	T	gnomAD Genomes	NA	PASS	ENST00000337894.9	p.Arg291Leu	p.Arg291Leu	c.872G>T	missense_variant				1	152140	6.57289e-06	0	0	0	2090	0	0	0	15290	0	0	0	10608	0	0	0	912	0	0	0	5188	0	0	0	316	0	0	0	41420	0	0	0
1	203165791	rs766823930	G	A	gnomAD Genomes	NA	PASS	ENST00000337894.9	p.Arg291His	p.Arg291His	c.872G>A	missense_variant				7	152140	4.60103e-05	0	0	0	2090	0	0	0	15290	0	0	0	10608	0	0	0	912	0	0	0	5188	0	0	0	316	0	0	2	41420	0	0	0
1	203165806	rs142252167	G	A	gnomAD Genomes	NA	PASS	ENST00000337894.9	p.Arg296His	p.Arg296His	c.887G>A	missense_variant				3	152160	1.97161e-05	0	0	0	2092	0	0	0	15284	0	0	0	10606	0	0	0	912	0	0	0	5194	0	0	0	316	0	0	2	41420	0	0	0
1	203165808	rs200032682	G	A	gnomAD Genomes	NA	PASS	ENST00000337894.9	p.Val297Ile	p.Val297Ile	c.889G>A	missense_variant				5	152176	3.28567e-05	0	0	0	2092	0	0	1	15286	0	0	0	10608	0	0	0	912	0	0	1	5186	0	0	0	316	0	0	0	41438	0	0	0
1	203165820	rs1394404249	A	G	gnomAD Genomes	NA	PASS	ENST00000337894.9	p.Lys301Glu	p.Lys301Glu	c.901A>G	missense_variant				1	152094	6.57488e-06	0	0	0	2092	0	0	0	15274	0	0	0	10602	0	0	0	912	0	0	0	5182	0	0	0	316	0	0	0	41412	0	0	0
1	203165841	rs201646414	C	T	gnomAD Genomes	NA	PASS	ENST00000337894.9	p.Arg308Cys	p.Arg308Cys	c.922C>T	missense_variant				2	152180	1.31423e-05	0	0	0	2094	0	0	1	15274	0	0	0	10616	0	0	0	912	0	0	0	5186	0	0	0	316	0	0	0	41444	0	0	0
1	203165842	rs141819948	G	A	gnomAD Genomes	NA	PASS	ENST00000337894.9	p.Arg308His	p.Arg308His	c.923G>A	missense_variant				11	152168	7.22885e-05	0	0	0	2090	0	0	0	15280	0	0	0	10616	0	0	0	912	0	0	0	5190	0	0	0	316	0	0	5	41428	0	0	0
1	203165848	rs1571816171	A	T	gnomAD Genomes	NA	PASS	ENST00000337894.9	p.Gln310Leu	p.Gln310Leu	c.929A>T	missense_variant				1	152178	6.57125e-06	0	0	0	2088	0	0	0	15282	0	0	0	10626	0	0	0	912	0	0	1	5188	0	0	0	316	0	0	0	41444	0	0	0
1	203165854	rs202192831	C	T	gnomAD Genomes	NA	PASS	ENST00000337894.9	p.Ala312Val	p.Ala312Val	c.935C>T	missense_variant				5	152244	3.2842e-05	0	0	0	2094	0	0	0	15288	0	0	0	10632	0	0	0	912	0	0	0	5196	0	0	0	316	0	0	0	41460	0	0	0
1	203165865	rs201762463	G	A	gnomAD Genomes	NA	PASS	ENST00000337894.9	p.Asp316Asn	p.Asp316Asn	c.946G>A	missense_variant				5	152176	3.28567e-05	0	0	0	2092	0	0	0	15278	0	0	0	10616	0	0	0	912	0	0	0	5190	0	0	0	316	0	0	5	41442	0	0	0
1	203165868	rs1409331464	G	A	gnomAD Genomes	NA	PASS	ENST00000337894.9	p.Glu317Lys	p.Glu317Lys	c.949G>A	missense_variant				2	152168	1.31434e-05	0	0	0	2092	0	0	1	15284	0	0	0	10604	0	0	0	912	0	0	0	5184	0	0	0	316	0	0	0	41436	0	0	0
1	203165872		A	T	gnomAD Genomes	NA	PASS	ENST00000337894.9	p.Asp318Val	p.Asp318Val	c.953A>T	missense_variant				1	152140	6.57289e-06	0	0	0	2088	0	0	0	15278	0	0	0	10618	0	0	0	912	0	0	0	5192	0	0	0	316	0	0	0	41410	0	0	0
1	203165885	rs138495914	G	C	gnomAD Genomes	NA	PASS	ENST00000337894.9	p.Glu322Asp	p.Glu322Asp	c.966G>C	missense_variant				11	152208	7.22695e-05	0	0	0	2094	0	0	0	15288	0	0	0	10620	0	0	0	912	0	0	0	5198	0	0	0	316	0	0	1	41444	0	0	0
1	203165894		T	G	gnomAD Genomes	NA	PASS	ENST00000337894.9	p.Asp325Glu	p.Asp325Glu	c.975T>G	missense_variant				1	152200	6.5703e-06	0	0	0	2090	0	0	0	15282	0	0	0	10626	0	0	0	912	0	0	0	5202	0	0	0	316	0	0	1	41440	0	0	0
[truncated: 11 more columns]

## Sheet: HTR1B_gnomAD_v3.1.2_ENSG0000013
Chromosome	Position	rsIDs	Reference	Alternate	Source	Filters - exomes	Filters - genomes	Transcript	HGVS Consequence	Protein Consequence	Transcript Consequence	VEP Annotation	ClinVar Clinical Significance	ClinVar Variation ID	Flags	Allele Count	Allele Number	Allele Frequency	Homozygote Count	Hemizygote Count	Allele Count Other	Allele Number Other	Homozygote Count Other	Hemizygote Count Other	Allele Count Latino/Admixed American	Allele Number Latino/Admixed American	Homozygote Count Latino/Admixed American	Hemizygote Count Latino/Admixed American	Allele Count European (Finnish)	Allele Number European (Finnish)	Homozygote Count European (Finnish)	Hemizygote Count European (Finnish)	Allele Count Amish	Allele Number Amish	Homozygote Count Amish	Hemizygote Count Amish	Allele Count East Asian	Allele Number East Asian	Homozygote Count East Asian	Hemizygote Count East Asian	Allele Count Middle Eastern	Allele Number Middle Eastern	Homozygote Count Middle Eastern	Hemizygote Count Middle Eastern	Allele Count African/African American	Allele Number African/African American	Homozygote Count African/African American	Hemizygote Count African/African American	Allele Count South Asian
6	77462236	rs201048369	T	C	gnomAD Genomes	NA	PASS	ENST00000369947.5	p.Ser390Gly	p.Ser390Gly	c.1168A>G	missense_variant				4	152212	2.62791e-05	0	0	0	2092	0	0	0	15288	0	0	0	10622	0	0	0	912	0	0	1	5168	0	0	0	316	0	0	0	41468	0	0	1
6	77462238		G	T	gnomAD Genomes	NA	PASS	ENST00000369947.5	p.Thr389Lys	p.Thr389Lys	c.1166C>A	missense_variant				1	152180	6.57117e-06	0	0	0	2094	0	0	0	15286	0	0	0	10616	0	0	0	912	0	0	0	5172	0	0	0	316	0	0	0	41444	0	0	1
6	77462250	rs746051269	C	G	gnomAD Genomes	NA	PASS	ENST00000369947.5	p.Arg385Pro	p.Arg385Pro	c.1154G>C	missense_variant				4	152186	2.62836e-05	0	0	0	2094	0	0	0	15290	0	0	0	10600	0	0	0	912	0	0	0	5178	0	0	0	316	0	0	1	41458	0	0	0
6	77462250	rs746051269	C	T	gnomAD Genomes	NA	PASS	ENST00000369947.5	p.Arg385His	p.Arg385His	c.1154G>A	missense_variant				1	152186	6.57091e-06	0	0	0	2094	0	0	0	15290	0	0	0	10600	0	0	0	912	0	0	0	5178	0	0	0	316	0	0	0	41458	0	0	0
6	77462251	rs201452414	G	A	gnomAD Genomes	NA	PASS	ENST00000369947.5	p.Arg385Cys	p.Arg385Cys	c.1153C>T	missense_variant				5	152210	3.28494e-05	0	0	0	2092	0	0	0	15286	0	0	0	10618	0	0	0	912	0	0	0	5182	0	0	0	316	0	0	0	41468	0	0	0
6	77462285	rs1382258813	A	T	gnomAD Genomes	NA	PASS	ENST00000369947.5	p.Asn373Lys	p.Asn373Lys	c.1119T>A	missense_variant				1	152178	6.57125e-06	0	0	0	2090	0	0	1	15280	0	0	0	10624	0	0	0	912	0	0	0	5184	0	0	0	316	0	0	0	41438	0	0	0
6	77462286		T	G	gnomAD Genomes	NA	PASS	ENST00000369947.5	p.Asn373Thr	p.Asn373Thr	c.1118A>C	missense_variant				1	152196	6.57047e-06	0	0	0	2088	0	0	0	15292	0	0	0	10620	0	0	0	912	0	0	0	5180	0	0	0	316	0	0	0	41462	0	0	0
6	77462305	rs130063	T	C	gnomAD Genomes	NA	PASS	ENST00000369947.5	p.Ile367Val	p.Ile367Val	c.1099A>G	missense_variant				3	152158	1.97163e-05	0	0	0	2090	0	0	0	15282	0	0	0	10608	0	0	0	912	0	0	0	5180	0	0	0	316	0	0	0	41430	0	0	0
6	77462319	rs765801908	G	C	gnomAD Genomes	NA	PASS	ENST00000369947.5	p.Ser362Cys	p.Ser362Cys	c.1085C>G	missense_variant				1	152194	6.57056e-06	0	0	0	2088	0	0	0	15290	0	0	0	10614	0	0	0	912	0	0	0	5180	0	0	0	316	0	0	0	41454	0	0	0
6	77462356	rs200717047	T	C	gnomAD Genomes	NA	PASS	ENST00000369947.5	p.Ile350Val	p.Ile350Val	c.1048A>G	missense_variant				2	152150	1.31449e-05	0	0	0	2088	0	0	0	15282	0	0	0	10616	0	0	0	912	0	0	0	5178	0	0	0	316	0	0	0	41418	0	0	0
6	77462364	rs1282014227	T	C	gnomAD Genomes	NA	PASS	ENST00000369947.5	p.His347Arg	p.His347Arg	c.1040A>G	missense_variant				4	152072	2.63033e-05	0	0	0	2088	0	0	0	15272	0	0	0	10608	0	0	0	912	0	0	0	5180	0	0	0	316	0	0	4	41382	0	0	0
6	77462368	rs757401382	A	G	gnomAD Genomes	NA	PASS	ENST00000369947.5	p.Phe346Leu	p.Phe346Leu	c.1036T>C	missense_variant				10	152198	6.57039e-05	0	0	0	2092	0	0	9	15286	0	0	0	10622	0	0	0	912	0	0	0	5188	0	0	0	316	0	0	1	41444	0	0	0
6	77462370		C	G	gnomAD Genomes	NA	PASS	ENST00000369947.5	p.Trp345Ser	p.Trp345Ser	c.1034G>C	missense_variant				1	152144	6.57272e-06	0	0	0	2092	0	0	0	15288	0	0	0	10604	0	0	0	912	0	0	0	5184	0	0	0	314	0	0	0	41424	0	0	0
6	77462395	rs376573506	T	A	gnomAD Genomes	NA	PASS	ENST00000369947.5	p.Met337Leu	p.Met337Leu	c.1009A>T	missense_variant				3	151982	1.97392e-05	0	0	0	2080	0	0	0	15280	0	0	0	10592	0	0	0	908	0	0	0	5152	0	0	0	316	0	0	0	41376	0	0	0
6	77462410	rs199704922	T	C	gnomAD Genomes	NA	PASS	ENST00000369947.5	p.Ile332Val	p.Ile332Val	c.994A>G	missense_variant				2	151994	1.31584e-05	0	0	0	2088	0	0	1	15268	0	0	0	10584	0	0	0	910	0	0	0	5164	0	0	0	316	0	0	1	41370	0	0	0
6	77462418	rs1188815716	G	A	gnomAD Genomes	NA	PASS	ENST00000369947.5	p.Pro329Leu	p.Pro329Leu	c.986C>T	missense_variant				1	152042	6.57713e-06	0	0	0	2088	0	0	0	15268	0	0	0	10610	0	0	0	912	0	0	0	5168	0	0	0	316	0	0	1	41396	0	0	0
6	77462419	rs1197924195	G	A	gnomAD Genomes	NA	PASS	ENST00000369947.5	p.Pro329Ser	p.Pro329Ser	c.985C>T	missense_variant				1	152066	6.57609e-06	0	0	0	2092	0	0	0	15284	0	0	0	10594	0	0	0	912	0	0	0	5168	0	0	0	316	0	0	0	41402	0	0	0
6	77462431	rs770497434	C	T	gnomAD Genomes	NA	PASS	ENST00000369947.5	p.Val325Met	p.Val325Met	c.973G>A	missense_variant				1	151980	6.57981e-06	0	0	0	2088	0	0	0	15274	0	0	0	10594	0	0	0	912	0	0	1	5150	0	0	0	316	0	0	0	41378	0	0	0
6	77462439	rs759193371	G	A	gnomAD Genomes	NA	PASS	ENST00000369947.5	p.Ala322Val	p.Ala322Val	c.965C>T	missense_variant				1	152058	6.57644e-06	0	0	0	2088	0	0	0	15270	0	0	0	10608	0	0	0	912	0	0	0	5158	0	0	0	316	0	0	1	41406	0	0	0
6	77462449	rs201571890	T	C	gnomAD Genomes	NA	PASS	ENST00000369947.5	p.Ile319Val	p.Ile319Val	c.955A>G	missense_variant				1	152000	6.57895e-06	0	0	0	2090	0	0	0	15268	0	0	0	10600	0	0	0	912	0	0	0	5160	0	0	0	316	0	0	0	41400	0	0	0
6	77462452	rs375796649	T	C	gnomAD Genomes	NA	PASS	ENST00000369947.5	p.Ile318Val	p.Ile318Val	c.952A>G	missense_variant				2	151716	1.31825e-05	0	0	0	2084	0	0	0	15236	0	0	0	10576	0	0	0	912	0	0	0	5134	0	0	0	316	0	0	2	41298	0	0	0
6	77462475	rs757652485	C	T	gnomAD Genomes	NA	PASS	ENST00000369947.5	p.Arg310His	p.Arg310His	c.929G>A	missense_variant				1	151992	6.57929e-06	0	0	0	2088	0	0	0	15280	0	0	0	10598	0	0	0	912	0	0	0	5160	0	0	0	316	0	0	0	41358	0	0	0
6	77462485	rs750400332	C	A	gnomAD Genomes	NA	PASS	ENST00000369947.5	p.Ala307Ser	p.Ala307Ser	c.919G>T	missense_variant				7	152016	4.60478e-05	0	0	0	2090	0	0	0	15262	0	0	0	10608	0	0	0	910	0	0	0	5160	0	0	0	316	0	0	7	41392	0	0	0
6	77462485	rs750400332	C	T	gnomAD Genomes	NA	PASS	ENST00000369947.5	p.Ala307Thr	p.Ala307Thr	c.919G>A	missense_variant				1	152016	6.57825e-06	0	0	0	2090	0	0	0	15262	0	0	0	10608	0	0	0	910	0	0	0	5160	0	0	0	316	0	0	1	41392	0	0	0
6	77462502	rs1448570645	T	C	gnomAD Genomes	NA	PASS	ENST00000369947.5	p.Lys301Arg	p.Lys301Arg	c.902A>G	missense_variant				1	152074	6.57575e-06	0	0	0	2092	0	0	0	15268	0	0	0	10604	0	0	0	912	0	0	0	5154	0	0	0	316	0	0	0	41414	0	0	0
6	77462508	rs1358722672	A	T	gnomAD Genomes	NA	PASS	ENST00000369947.5	p.Leu299Gln	p.Leu299Gln	c.896T>A	missense_variant				2	152108	1.31486e-05	0	0	0	2090	0	0	0	15282	0	0	0	10610	0	0	0	912	0	0	0	5166	0	0	0	316	0	0	0	41422	0	0	0
6	77462530	rs201596384	C	T	gnomAD Genomes	NA	PASS	ENST00000369947.5	p.Val292Met	p.Val292Met	c.874G>A	missense_variant				2	152080	1.3151e-05	0	0	0	2086	0	0	0	15270	0	0	0	10612	0	0	0	912	0	0	0	5162	0	0	0	316	0	0	1	41402	0	0	1
6	77462542	rs1366904746	T	C	gnomAD Genomes	NA	PASS	ENST00000369947.5	p.Asn288Asp	p.Asn288Asp	c.862A>G	missense_variant				1	151974	6.58007e-06	0	0	0	2084	0	0	0	15260	0	0	0	10592	0	0	0	912	0	0	1	5160	0	0	0	316	0	0	0	41372	0	0	0
6	77462547	rs201793745	T	C	gnomAD Genomes	NA	PASS	ENST00000369947.5	p.Tyr286Cys	p.Tyr286Cys	c.857A>G	missense_variant				2	152050	1.31536e-05	0	0	0	2092	0	0	0	15272	0	0	0	10604	0	0	0	912	0	0	0	5162	0	0	0	316	0	0	0	41402	0	0	0
6	77462547	rs201793745	T	A	gnomAD Genomes	NA	PASS	ENST00000369947.5	p.Tyr286Phe	p.Tyr286Phe	c.857A>T	missense_variant				1	152050	6.57678e-06	0	0	0	2092	0	0	0	15272	0	0	0	10604	0	0	0	912	0	0	0	5162	0	0	0	316	0	0	0	41402	0	0	0
6	77462562	rs112724047	G	C	gnomAD Genomes	NA	PASS	ENST00000369947.5	p.Ser281Cys	p.Ser281Cys	c.842C>G	missense_variant				3	152128	1.97202e-05	0	0	0	2088	0	0	0	15268	0	0	0	10620	0	0	0	912	0	0	0	5182	0	0	0	316	0	0	3	41434	0	0	0
6	77462567	rs754107372	G	C	gnomAD Genomes	NA	PASS	ENST00000369947.5	p.Ser279Arg	p.Ser279Arg	c.837C>G	missense_variant				1	152074	6.57575e-06	0	0	0	2088	0	0	0	15262	0	0	0	10606	0	0	0	910	0	0	0	5176	0	0	0	316	0	0	0	41408	0	0	0
6	77462575	rs1200310500	C	A	gnomAD Genomes	NA	PASS	ENST00000369947.5	p.Val277Leu	p.Val277Leu	c.829G>T	missense_variant				1	152068	6.57601e-06	0	0	0	2090	0	0	0	15258	0	0	0	10602	0	0	0	910	0	0	0	5174	0	0	0	316	0	0	0	41410	0	0	0
6	77462575	rs1200310500	C	T	gnomAD Genomes	NA	PASS	ENST00000369947.5	p.Val277Met	p.Val277Met	c.829G>A	missense_variant				2	152068	1.3152e-05	0	0	0	2090	0	0	1	15258	0	0	0	10602	0	0	0	910	0	0	0	5174	0	0	0	316	0	0	1	41410	0	0	0
6	77462596	rs200355668	T	C	gnomAD Genomes	NA	PASS	ENST00000369947.5	p.Ile270Val	p.Ile270Val	c.808A>G	missense_variant				6	151922	3.9494e-05	0	0	0	2094	0	0	0	15248	0	0	0	10584	0	0	0	910	0	0	0	5164	0	0	0	316	0	0	3	41348	0	0	0
6	77462598		G	A	gnomAD Genomes	NA	PASS	ENST00000369947.5	p.Ser269Phe	p.Ser269Phe	c.806C>T	missense_variant				1	152140	6.57289e-06	0	0	0	2092	0	0	0	15274	0	0	0	10616	0	0	0	912	0	0	0	5180	0	0	0	316	0	0	1	41434	0	0	0
6	77462620	rs755115863	C	T	gnomAD Genomes	NA	PASS	ENST00000369947.5	p.Gly262Arg	p.Gly262Arg	c.784G>A	missense_variant				3	151958	1.97423e-05	0	0	0	2092	0	0	1	15256	0	0	0	10584	0	0	0	912	0	0	2	5172	0	0	0	316	0	0	0	41344	0	0	0
6	77462629	rs745771317	C	A	gnomAD Genomes	NA	PASS	ENST00000369947.5	p.Asp259Tyr	p.Asp259Tyr	c.775G>T	missense_variant				1	151936	6.58172e-06	0	0	0	2090	0	0	0	15264	0	0	0	10588	0	0	0	912	0	0	1	5158	0	0	0	316	0	0	0	41352	0	0	0
6	77462633	rs1448227913	TATCAGCTGGGCTCGGGTC	T	gnomAD Genomes	NA	PASS	ENST00000369947.5	p.Arg253_Thr258del	p.Arg253_Thr258del	c.753_770del	inframe_deletion				1	152018	6.57817e-06	0	0	0	2090	0	0	0	15260	0	0	0	10610	0	0	0	912	0	0	0	5162	0	0	0	314	0	0	0	41386	0	0	0
6	77462634	rs1307433689	A	T	gnomAD Genomes	NA	PASS	ENST00000369947.5	p.Ile257Lys	p.Ile257Lys	c.770T>A	missense_variant				1	152080	6.57549e-06	0	0	0	2092	0	0	0	15260	0	0	0	10614	0	0	0	912	0	0	0	5160	0	0	0	316	0	0	0	41424	0	0	0
6	77462646	rs774927649	C	T	gnomAD Genomes	NA	PASS	ENST00000369947.5	p.Arg253Gln	p.Arg253Gln	c.758G>A	missense_variant				1	152018	6.57817e-06	0	0	0	2086	0	0	1	15266	0	0	0	10596	0	0	0	912	0	0	0	5166	0	0	0	316	0	0	0	41388	0	0	0
6	77462651	rs1215974525	C	G	gnomAD Genomes	NA	PASS	ENST00000369947.5	p.Leu251Phe	p.Leu251Phe	c.753G>C	missense_variant				1	152076	6.57566e-06	0	0	0	2090	0	0	0	15272	0	0	0	10620	0	0	0	910	0	0	0	5164	0	0	0	316	0	0	0	41404	0	0	0
6	77462655	rs201262698	C	G	gnomAD Genomes	NA	PASS	ENST00000369947.5	p.Arg250Pro	p.Arg250Pro	c.749G>C	missense_variant				1	152050	6.57678e-06	0	0	0	2090	0	0	0	15262	0	0	0	10596	0	0	0	912	0	0	0	5172	0	0	0	316	0	0	1	41410	0	0	0
6	77462671	rs1478018149	T	C	gnomAD Genomes	NA	PASS	ENST00000369947.5	p.Asn245Asp	p.Asn245Asp	c.733A>G	missense_variant				1	152024	6.57791e-06	0	0	0	2084	0	0	0	15266	0	0	0	10594	0	0	0	912	0	0	0	5172	0	0	0	316	0	0	0	41392	0	0	0
6	77462673	rs199762512	G	A	gnomAD Genomes	NA	PASS	ENST00000369947.5	p.Pro244Leu	p.Pro244Leu	c.731C>T	missense_variant				2	152092	1.31499e-05	0	0	1	2092	0	0	0	15280	0	0	0	10618	0	0	0	912	0	0	0	5178	0	0	0	316	0	0	0	41388	0	0	1
6	77462673	rs199762512	G	C	gnomAD Genomes	NA	PASS	ENST00000369947.5	p.Pro244Arg	p.Pro244Arg	c.731C>G	missense_variant				2	152092	1.31499e-05	0	0	0	2092	0	0	0	15280	0	0	0	10618	0	0	0	912	0	0	0	5178	0	0	0	316	0	0	0	41388	0	0	0
6	77462674	rs773896932	G	T	gnomAD Genomes	NA	PASS	ENST00000369947.5	p.Pro244Thr	p.Pro244Thr	c.730C>A	missense_variant				1	152100	6.57462e-06	0	0	0	2086	0	0	0	15278	0	0	0	10608	0	0	0	910	0	0	0	5176	0	0	0	316	0	0	1	41424	0	0	0
6	77462674	rs773896932	G	A	gnomAD Genomes	NA	PASS	ENST00000369947.5	p.Pro244Ser	p.Pro244Ser	c.730C>T	missense_variant				1	152100	6.57462e-06	0	0	0	2086	0	0	1	15278	0	0	0	10608	0	0	0	910	0	0	0	5176	0	0	0	316	0	0	0	41424	0	0	0
6	77462707	rs199613148	C	A	gnomAD Genomes	NA	PASS	ENST00000369947.5	p.Val233Leu	p.Val233Leu	c.697G>T	missense_variant				1	152036	6.57739e-06	0	0	0	2088	0	0	0	15266	0	0	0	10606	0	0	0	912	0	0	0	5150	0	0	0	316	0	0	0	41400	0	0	1
6	77462715	rs532415123	C	T	gnomAD Genomes	NA	PASS	ENST00000369947.5	p.Arg230His	p.Arg230His	c.689G>A	missense_variant				5	152066	3.28805e-05	0	0	0	2084	0	0	0	15264	0	0	0	10612	0	0	0	912	0	0	0	5154	0	0	0	316	0	0	0	41410	0	0	5
6	77462730	rs150030508	A	G	gnomAD Genomes	NA	PASS	ENST00000369947.5	p.Ile225Thr	p.Ile225Thr	c.674T>C	missense_variant				32	152082	0.000210413	0	0	4	2086	0	0	12	15270	0	0	0	10612	0	0	0	912	0	0	0	5156	0	0	1	316	0	0	11	41426	0	0	1
6	77462749	rs130061	A	G	gnomAD Genomes	NA	PASS	ENST00000369947.5	p.Phe219Leu	p.Phe219Leu	c.655T>C	missense_variant				1	152128	6.57341e-06	0	0	0	2088	0	0	0	15276	0	0	0	10618	0	0	0	912	0	0	0	5156	0	0	0	316	0	0	1	41446	0	0	0
6	77462754		A	T	gnomAD Genomes	NA	PASS	ENST00000369947.5	p.Phe217Tyr	p.Phe217Tyr	c.650T>A	missense_variant				1	152162	6.57194e-06	0	0	0	2084	0	0	0	15276	0	0	0	10626	0	0	0	912	0	0	0	5158	0	0	0	316	0	0	1	41452	0	0	0
6	77462766		G	A	gnomAD Genomes	NA	PASS	ENST00000369947.5	p.Thr213Met	p.Thr213Met	c.638C>T	missense_variant				1	152174	6.57142e-06	0	0	0	2094	0	0	0	15276	0	0	0	10620	0	0	0	912	0	0	0	5172	0	0	0	316	0	0	0	41446	0	0	0
6	77462776	rs537996483	C	A	gnomAD Genomes	NA	PASS	ENST00000369947.5	p.Val210Phe	p.Val210Phe	c.628G>T	missense_variant				4	152144	2.62909e-05	0	0	0	2090	0	0	0	15274	0	0	0	10614	0	0	0	912	0	0	0	5172	0	0	0	316	0	0	0	41444	0	0	4
6	77462806	rs750155855	C	T	gnomAD Genomes	NA	PASS	ENST00000369947.5	p.Val200Met	p.Val200Met	c.598G>A	missense_variant				1	151488	6.60118e-06	0	0	0	2088	0	0	1	15218	0	0	0	10596	0	0	0	906	0	0	0	5130	0	0	0	314	0	0	0	41162	0	0	0
6	77462827	rs780026953	C	G	gnomAD Genomes	NA	PASS	ENST00000369947.5	p.Glu193Gln	p.Glu193Gln	c.577G>C	missense_variant				1	152176	6.57134e-06	0	0	1	2090	0	0	0	15280	0	0	0	10624	0	0	0	912	0	0	0	5178	0	0	0	316	0	0	0	41448	0	0	0
6	77462835	rs1166194002	G	C	gnomAD Genomes	NA	PASS	ENST00000369947.5	p.Ala190Gly	p.Ala190Gly	c.569C>G	missense_variant				1	152216	6.56961e-06	0	0	0	2094	0	0	0	15284	0	0	0	10626	0	0	0	912	0	0	0	5184	0	0	0	316	0	0	0	41466	0	0	0
6	77462846		G	C	gnomAD Genomes	NA	PASS	ENST00000369947.5	p.Phe186Leu	p.Phe186Leu	c.558C>G	missense_variant				1	152234	6.56883e-06	0	0	0	2094	0	0	0	15288	0	0	0	10624	0	0	0	912	0	0	0	5190	0	0	0	316	0	0	1	41470	0	0	0
6	77462848	rs372381557	A	G	gnomAD Genomes	NA	PASS	ENST00000369947.5	p.Phe186Leu	p.Phe186Leu	c.556T>C	missense_variant				1	152234	6.56883e-06	0	0	0	2094	0	0	0	15284	0	0	0	10620	0	0	0	912	0	0	0	5184	0	0	0	316	0	0	0	41472	0	0	0
6	77462856	rs199934430	G	A	gnomAD Genomes	NA	PASS	ENST00000369947.5	p.Pro183Leu	p.Pro183Leu	c.548C>T	missense_variant				1	152202	6.57022e-06	0	0	0	2092	0	0	0	15282	0	0	0	10626	0	0	0	912	0	0	0	5180	0	0	0	316	0	0	0	41456	0	0	0
6	77462869		A	G	gnomAD Genomes	NA	PASS	ENST00000369947.5	p.Ser179Pro	p.Ser179Pro	c.535T>C	missense_variant				1	152144	6.57272e-06	0	0	0	2092	0	0	0	15280	0	0	0	10610	0	0	0	912	0	0	0	5188	0	0	0	316	0	0	0	41418	0	0	0
6	77462886	rs375249271	A	G	gnomAD Genomes	NA	PASS	ENST00000369947.5	p.Val173Ala	p.Val173Ala	c.518T>C	missense_variant				9	152192	5.91358e-05	0	0	0	2094	0	0	0	15284	0	0	0	10628	0	0	0	912	0	0	0	5178	0	0	0	316	0	0	9	41462	0	0	0
6	77462892		G	C	gnomAD Genomes	NA	PASS	ENST00000369947.5	p.Ala171Gly	p.Ala171Gly	c.512C>G	missense_variant				1	152192	6.57065e-06	0	0	0	2092	0	0	0	15286	0	0	0	10622	0	0	0	912	0	0	0	5184	0	0	0	316	0	0	1	41442	0	0	0
6	77462893	rs1288580373	C	T	gnomAD Genomes	NA	PASS	ENST00000369947.5	p.Ala171Thr	p.Ala171Thr	c.511G>A	missense_variant				1	152202	6.57022e-06	0	0	0	2090	0	0	0	15290	0	0	0	10614	0	0	0	912	0	0	0	5184	0	0	0	316	0	0	0	41456	0	0	0
6	77462904	rs201023534	G	A	gnomAD Genomes	NA	PASS	ENST00000369947.5	p.Ala167Val	p.Ala167Val	c.500C>T	missense_variant				1	152208	6.56996e-06	0	0	1	2092	0	0	0	15282	0	0	0	10626	0	0	0	912	0	0	0	5182	0	0	0	316	0	0	0	41462	0	0	0
6	77462921	rs762804719	C	G	gnomAD Genomes	NA	PASS	ENST00000369947.5	p.Arg161Ser	p.Arg161Ser	c.483G>C	missense_variant				1	152198	6.57039e-06	0	0	0	2092	0	0	0	15280	0	0	0	10624	0	0	0	912	0	0	0	5178	0	0	0	316	0	0	0	41458	0	0	0
6	77462945		G	T	gnomAD Genomes	NA	PASS	ENST00000369947.5	p.Asp153Glu	p.Asp153Glu	c.459C>A	missense_variant				3	152214	1.97091e-05	0	0	0	2092	0	0	3	15284	0	0	0	10624	0	0	0	912	0	0	0	5182	0	0	0	316	0	0	0	41462	0	0	0
6	77462953	rs777633425	T	A	gnomAD Genomes	NA	PASS	ENST00000369947.5	p.Ile151Phe	p.Ile151Phe	c.451A>T	missense_variant				1	152214	6.5697e-06	0	0	0	2092	0	0	0	15286	0	0	0	10626	0	0	0	912	0	0	0	5182	0	0	0	316	0	0	1	41464	0	0	0
6	77462956	rs202012894	C	A	gnomAD Genomes	NA	PASS	ENST00000369947.5	p.Ala150Ser	p.Ala150Ser	c.448G>T	missense_variant				10	152198	6.57039e-05	0	0	1	2094	0	0	0	15284	0	0	0	10628	0	0	0	912	0	0	0	5178	0	0	0	316	0	0	2	41464	0	0	0
6	77462977		T	A	gnomAD Genomes	NA	PASS	ENST00000369947.5	p.Ile143Phe	p.Ile143Phe	c.427A>T	missense_variant				1	152180	6.57117e-06	0	0	0	2094	0	0	0	15286	0	0	0	10622	0	0	0	912	0	0	0	5166	0	0	0	316	0	0	1	41438	0	0	0
6	77463006	rs1178483494	C	A	gnomAD Genomes	NA	PASS	ENST00000369947.5	p.Cys133Phe	p.Cys133Phe	c.398G>T	missense_variant				1	152218	6.56953e-06	0	0	0	2094	0	0	0	15288	0	0	0	10628	0	0	0	912	0	0	0	5178	0	0	0	316	0	0	0	41462	0	0	0
6	77463013	rs202148816	T	A	gnomAD Genomes	NA	PASS	ENST00000369947.5	p.Thr131Ser	p.Thr131Ser	c.391A>T	missense_variant				1	152040	6.57722e-06	0	0	0	2092	0	0	0	15266	0	0	0	10602	0	0	0	912	0	0	0	5162	0	0	0	316	0	0	0	41388	0	0	0
6	77463024	rs200726002	G	A	gnomAD Genomes	NA	PASS	ENST00000369947.5	p.Ser127Leu	p.Ser127Leu	c.380C>T	missense_variant				4	152228	2.62764e-05	0	0	0	2092	0	0	0	15290	0	0	0	10632	0	0	0	912	0	0	1	5172	0	0	0	316	0	0	1	41466	0	0	0
6	77463033	rs130060	A	C	gnomAD Genomes	NA	PASS	ENST00000369947.5	p.Phe124Cys	p.Phe124Cys	c.371T>G	missense_variant				1386	152200	0.00910644	7	0	21	2092	0	0	158	15282	0	0	75	10624	0	0	4	912	0	0	2	5174	0	0	2	316	0	0	89	41460	0	0	18
6	77463043	rs1242722680	C	T	gnomAD Genomes	NA	PASS	ENST00000369947.5	p.Val121Ile	p.Val121Ile	c.361G>A	missense_variant				1	152196	6.57047e-06	0	0	0	2092	0	0	1	15280	0	0	0	10628	0	0	0	912	0	0	0	5168	0	0	0	316	0	0	0	41454	0	0	0
6	77463051		C	T	gnomAD Genomes	NA	PASS	ENST00000369947.5	p.Gly118Asp	p.Gly118Asp	c.353G>A	missense_variant				1	152180	6.57117e-06	0	0	0	2094	0	0	0	15282	0	0	0	10624	0	0	0	912	0	0	0	5158	0	0	0	316	0	0	0	41442	0	0	0
6	77463063		C	T	gnomAD Genomes	NA	PASS	ENST00000369947.5	p.Arg114His	p.Arg114His	c.341G>A	missense_variant				1	152202	6.57022e-06	0	0	0	2094	0	0	0	15282	0	0	0	10616	0	0	0	912	0	0	0	5164	0	0	0	316	0	0	1	41462	0	0	0
6	77463069	rs766185619	G	T	gnomAD Genomes	NA	PASS	ENST00000369947.5	p.Thr112Asn	p.Thr112Asn	c.335C>A	missense_variant				2	152194	1.31411e-05	0	0	0	2092	0	0	0	15284	0	0	0	10628	0	0	0	912	0	0	0	5166	0	0	0	316	0	0	0	41460	0	0	0
6	77463075	rs558616082	G	C	gnomAD Genomes	NA	PASS	ENST00000369947.5	p.Thr110Ser	p.Thr110Ser	c.329C>G	missense_variant				2	152214	1.31394e-05	0	0	0	2090	0	0	0	15286	0	0	0	10630	0	0	0	912	0	0	0	5166	0	0	0	316	0	0	2	41470	0	0	0
6	77463079		A	C	gnomAD Genomes	NA	PASS	ENST00000369947.5	p.Tyr109Asp	p.Tyr109Asp	c.325T>G	missense_variant				1	152192	6.57065e-06	0	0	0	2092	0	0	0	15286	0	0	0	10628	0	0	0	912	0	0	0	5160	0	0	0	316	0	0	1	41462	0	0	0
6	77463084	rs1197502830	GTGC	G	gnomAD Genomes	NA	PASS	ENST00000369947.5	p.Ser106del	p.Ser106del	c.317_319del	inframe_deletion				1	152180	6.57117e-06	0	0	0	2092	0	0	0	15288	0	0	0	10618	0	0	0	910	0	0	0	5162	0	0	0	316	0	0	1	41464	0	0	0
6	77463096	rs1340081413	A	G	gnomAD Genomes	NA	PASS	ENST00000369947.5	p.Met103Thr	p.Met103Thr	c.308T>C	missense_variant				1	152194	6.57056e-06	0	0	0	2094	0	0	0	15284	0	0	0	10630	0	0	0	912	0	0	0	5164	0	0	0	316	0	0	0	41460	0	0	0
6	77463123	rs1459758778	G	C	gnomAD Genomes	NA	PASS	ENST00000369947.5	p.Thr94Ser	p.Thr94Ser	c.281C>G	missense_variant				1	152220	6.56944e-06	0	0	0	2094	0	0	0	15290	0	0	0	10624	0	0	0	910	0	0	0	5164	0	0	0	316	0	0	1	41476	0	0	0
6	77463127	rs753565408	C	A	gnomAD Genomes	NA	PASS	ENST00000369947.5	p.Val93Phe	p.Val93Phe	c.277G>T	missense_variant				1	152186	6.57091e-06	0	0	0	2094	0	0	0	15276	0	0	0	10620	0	0	0	912	0	0	0	5166	0	0	0	316	0	0	1	41464	0	0	0
6	77463129	rs544367019	G	A	gnomAD Genomes	NA	PASS	ENST00000369947.5	p.Ala92Val	p.Ala92Val	c.275C>T	missense_variant				1	152226	6.56918e-06	0	0	0	2094	0	0	0	15284	0	0	0	10630	0	0	0	912	0	0	1	5164	0	0	0	316	0	0	0	41472	0	0	0
6	77463130	rs200352111	C	T	gnomAD Genomes	NA	PASS	ENST00000369947.5	p.Ala92Thr	p.Ala92Thr	c.274G>A	missense_variant				1	152170	6.5716e-06	0	0	0	2090	0	0	0	15286	0	0	0	10624	0	0	0	912	0	0	0	5168	0	0	0	316	0	0	1	41450	0	0	0
6	77463138	rs1015761532	G	A	gnomAD Genomes	NA	PASS	ENST00000369947.5	p.Ala89Val	p.Ala89Val	c.266C>T	missense_variant				1	152208	6.56996e-06	0	0	0	2094	0	0	0	15282	0	0	0	10626	0	0	0	912	0	0	0	5170	0	0	0	316	0	0	1	41468	0	0	0
6	77463159		G	T	gnomAD Genomes	NA	PASS	ENST00000369947.5	p.Thr82Asn	p.Thr82Asn	c.245C>A	missense_variant				1	152234	6.56883e-06	0	0	0	2092	0	0	0	15290	0	0	0	10628	0	0	0	912	0	0	0	5172	0	0	0	316	0	0	0	41468	0	0	1
6	77463178	rs768775173	G	A	gnomAD Genomes	NA	PASS	ENST00000369947.5	p.Arg76Trp	p.Arg76Trp	c.226C>T	missense_variant				1	152218	6.56953e-06	0	0	0	2092	0	0	0	15288	0	0	0	10618	0	0	0	912	0	0	0	5180	0	0	0	316	0	0	0	41466	0	0	0
6	77463186	rs748401697	G	A	gnomAD Genomes	NA	PASS	ENST00000369947.5	p.Thr73Ile	p.Thr73Ile	c.218C>T	missense_variant				1	152254	6.56797e-06	0	0	0	2094	0	0	0	15290	0	0	0	10628	0	0	0	912	0	0	1	5190	0	0	0	316	0	0	0	41468	0	0	0
6	77463192	rs199727324	A	G	gnomAD Genomes	NA	PASS	ENST00000369947.5	p.Ile71Thr	p.Ile71Thr	c.212T>C	missense_variant				2	152232	1.31378e-05	0	0	0	2090	0	0	0	15290	0	0	0	10626	0	0	0	912	0	0	0	5186	0	0	0	316	0	0	1	41474	0	0	0
6	77463196	rs1191431889	C	T	gnomAD Genomes	NA	PASS	ENST00000369947.5	p.Val70Met	p.Val70Met	c.208G>A	missense_variant				1	152208	6.56996e-06	0	0	0	2094	0	0	0	15282	0	0	0	10622	0	0	0	910	0	0	0	5188	0	0	0	316	0	0	0	41450	0	0	0
6	77463202	rs561026594	C	T	gnomAD Genomes	NA	PASS	ENST00000369947.5	p.Ala68Thr	p.Ala68Thr	c.202G>A	missense_variant				1	152224	6.56927e-06	0	0	0	2094	0	0	0	15286	0	0	0	10616	0	0	0	912	0	0	1	5198	0	0	0	314	0	0	0	41454	0	0	0
6	77463210		A	G	gnomAD Genomes	NA	PASS	ENST00000369947.5	p.Leu65Pro	p.Leu65Pro	c.194T>C	missense_variant				1	152186	6.57091e-06	0	0	0	2094	0	0	0	15282	0	0	0	10622	0	0	0	912	0	0	0	5188	0	0	0	314	0	0	0	41450	0	0	0
6	77463232	rs199682585	G	C	gnomAD Genomes	NA	PASS	ENST00000369947.5	p.Leu58Val	p.Leu58Val	c.172C>G	missense_variant				5	152238	3.28433e-05	0	0	0	2094	0	0	5	15290	0	0	0	10630	0	0	0	912	0	0	0	5200	0	0	0	316	0	0	0	41458	0	0	0
6	77463232	rs199682585	G	A	gnomAD Genomes	NA	PASS	ENST00000369947.5	p.Leu58Phe	p.Leu58Phe	c.172C>T	missense_variant				1	152238	6.56866e-06	0	0	0	2094	0	0	0	15290	0	0	0	10630	0	0	0	912	0	0	0	5200	0	0	0	316	0	0	1	41458	0	0	0
6	77463244	rs1442529720	T	C	gnomAD Genomes	NA	PASS	ENST00000369947.5	p.Met54Val	p.Met54Val	c.160A>G	missense_variant				2	152202	1.31404e-05	0	0	0	2090	0	0	0	15286	0	0	0	10626	0	0	0	912	0	0	0	5192	0	0	0	316	0	0	2	41450	0	0	0
6	77463265	rs780263216	G	T	gnomAD Genomes	NA	PASS	ENST00000369947.5	p.Pro47Thr	p.Pro47Thr	c.139C>A	missense_variant				1	152198	6.57039e-06	0	0	0	2090	0	0	0	15284	0	0	0	10620	0	0	0	912	0	0	0	5186	0	0	0	316	0	0	0	41458	0	0	0
6	77463270	rs1283036441	G	C	gnomAD Genomes	NA	PASS	ENST00000369947.5	p.Ser45Cys	p.Ser45Cys	c.134C>G	missense_variant				1	152236	6.56875e-06	0	0	0	2094	0	0	0	15286	0	0	0	10622	0	0	0	910	0	0	0	5192	0	0	0	316	0	0	1	41466	0	0	0
6	77463271	rs139152500	A	G	gnomAD Genomes	NA	PASS	ENST00000369947.5	p.Ser45Pro	p.Ser45Pro	c.133T>C	missense_variant				1	152152	6.57237e-06	0	0	0	2094	0	0	0	15284	0	0	0	10608	0	0	0	912	0	0	0	5190	0	0	0	316	0	0	1	41432	0	0	0
6	77463271		A	T	gnomAD Genomes	NA	PASS	ENST00000369947.5	p.Ser45Thr	p.Ser45Thr	c.133T>A	missense_variant				1	152152	6.57237e-06	0	0	0	2094	0	0	0	15284	0	0	0	10608	0	0	0	912	0	0	0	5190	0	0	0	316	0	0	0	41432	0	0	0
6	77463289	rs769758176	T	C	gnomAD Genomes	NA	PASS	ENST00000369947.5	p.Ile39Val	p.Ile39Val	c.115A>G	missense_variant				2	152086	1.31505e-05	0	0	0	2088	0	0	0	15274	0	0	0	10600	0	0	0	912	0	0	0	5170	0	0	0	316	0	0	0	41414	0	0	0
6	77463297	rs1176243564	T	C	gnomAD Genomes	NA	PASS	ENST00000369947.5	p.Lys36Arg	p.Lys36Arg	c.107A>G	missense_variant				1	152190	6.57073e-06	0	0	0	2094	0	0	0	15280	0	0	0	10624	0	0	0	912	0	0	0	5182	0	0	0	316	0	0	1	41458	0	0	0
6	77463298	rs200072518	T	C	gnomAD Genomes	NA	PASS	ENST00000369947.5	p.Lys36Glu	p.Lys36Glu	c.106A>G	missense_variant				1	152196	6.57047e-06	0	0	0	2092	0	0	0	15278	0	0	1	10618	0	0	0	912	0	0	0	5184	0	0	0	316	0	0	0	41458	0	0	0
6	77463301	rs200659363	C	T	gnomAD Genomes	NA	PASS	ENST00000369947.5	p.Ala35Thr	p.Ala35Thr	c.103G>A	missense_variant				2	152172	1.3143e-05	0	0	0	2092	0	0	0	15286	0	0	0	10616	0	0	0	912	0	0	0	5176	0	0	0	316	0	0	0	41440	0	0	0
6	77463318	rs1178706165	G	A	gnomAD Genomes	NA	PASS	ENST00000369947.5	p.Pro29Leu	p.Pro29Leu	c.86C>T	missense_variant				1	152158	6.57212e-06	0	0	0	2090	0	0	0	15274	0	0	0	10610	0	0	0	912	0	0	0	5188	0	0	0	316	0	0	0	41446	0	0	0
6	77463319	rs375645956	G	A	gnomAD Genomes	NA	PASS	ENST00000369947.5	p.Pro29Ser	p.Pro29Ser	c.85C>T	missense_variant				3	152184	1.9713e-05	0	0	0	2090	0	0	0	15284	0	0	0	10620	0	0	0	912	0	0	0	5182	0	0	0	316	0	0	2	41458	0	0	0
6	77463319	rs375645956	G	C	gnomAD Genomes	NA	PASS	ENST00000369947.5	p.Pro29Ala	p.Pro29Ala	c.85C>G	missense_variant				1	152184	6.57099e-06	0	0	0	2090	0	0	1	15284	0	0	0	10620	0	0	0	912	0	0	0	5182	0	0	0	316	0	0	0	41458	0	0	0
6	77463321		G	A	gnomAD Genomes	NA	PASS	ENST00000369947.5	p.Ala28Val	p.Ala28Val	c.83C>T	missense_variant				1	152228	6.56909e-06	0	0	0	2092	0	0	0	15286	0	0	0	10620	0	0	0	912	0	0	0	5184	0	0	0	316	0	0	0	41476	0	0	0
6	77463322	rs377111845	C	T	gnomAD Genomes	NA	PASS	ENST00000369947.5	p.Ala28Thr	p.Ala28Thr	c.82G>A	missense_variant				2	152162	1.31439e-05	0	0	0	2088	0	0	0	15278	0	0	0	10626	0	0	0	912	0	0	0	5182	0	0	0	316	0	0	2	41440	0	0	0
6	77463322	rs377111845	C	G	gnomAD Genomes	NA	PASS	ENST00000369947.5	p.Ala28Pro	p.Ala28Pro	c.82G>C	missense_variant				6	152162	3.94317e-05	0	0	0	2088	0	0	0	15278	0	0	0	10626	0	0	0	912	0	0	0	5182	0	0	0	316	0	0	6	41440	0	0	0
6	77463324	rs140068707	G	A	gnomAD Genomes	NA	PASS	ENST00000369947.5	p.Ser27Phe	p.Ser27Phe	c.80C>T	missense_variant				3	152226	1.97075e-05	0	0	0	2094	0	0	0	15280	0	0	0	10628	0	0	0	912	0	0	0	5190	0	0	0	316	0	0	0	41464	0	0	3
6	77463327	rs1582426532	G	A	gnomAD Genomes	NA	PASS	ENST00000369947.5	p.Ser26Phe	p.Ser26Phe	c.77C>T	missense_variant				1	152198	6.57039e-06	0	0	0	2094	0	0	0	15282	0	0	0	10626	0	0	0	912	0	0	1	5190	0	0	0	316	0	0	0	41442	0	0	0
6	77463328	rs1426278000	A	C	gnomAD Genomes	NA	PASS	ENST00000369947.5	p.Ser26Ala	p.Ser26Ala	c.76T>G	missense_variant				1	152126	6.5735e-06	0	0	0	2092	0	0	0	15264	0	0	0	10622	0	0	0	912	0	0	0	5180	0	0	0	316	0	0	0	41432	0	0	0
6	77463343	rs755489481	G	A	gnomAD Genomes	NA	PASS	ENST00000369947.5	p.Pro21Ser	p.Pro21Ser	c.61C>T	missense_variant				1	152206	6.57004e-06	0	0	0	2094	0	0	0	15284	0	0	0	10628	0	0	0	912	0	0	0	5172	0	0	0	316	0	0	0	41458	0	0	0
6	77463366	rs777664760	G	A	gnomAD Genomes	NA	PASS	ENST00000369947.5	p.Pro13Leu	p.Pro13Leu	c.38C>T	missense_variant				4	152214	2.62788e-05	0	0	0	2094	0	0	0	15288	0	0	0	10628	0	0	0	912	0	0	0	5180	0	0	0	316	0	0	0	41456	0	0	4
6	77463369		G	A	gnomAD Genomes	NA	PASS	ENST00000369947.5	p.Pro12Leu	p.Pro12Leu	c.35C>T	missense_variant				1	152200	6.5703e-06	0	0	0	2094	0	0	0	15280	0	0	0	10626	0	0	0	912	0	0	0	5182	0	0	0	316	0	0	1	41454	0	0	0
6	77463397	rs148495357	C	G	gnomAD Genomes	NA	PASS	ENST00000369947.5	p.Glu3Gln	p.Glu3Gln	c.7G>C	missense_variant				1	152196	6.57047e-06	0	0	0	2094	0	0	0	15282	0	0	0	10624	0	0	0	912	0	0	0	5180	0	0	0	316	0	0	1	41442	0	0	0
6	77463403	rs1173267350	T	C	gnomAD Genomes	NA	PASS	ENST00000369947.5	p.Met1?	p.Met1?	c.1A>G	start_lost				1	152168	6.57168e-06	0	0	0	2090	0	0	0	15288	0	0	0	10626	0	0	0	912	0	0	0	5172	0	0	0	316	0	0	1	41448	0	0	0
[truncated: 11 more columns]

## Sheet: CHRM1_gnomAD_v3.1.2_ENSG0000016
Chromosome	Position	rsIDs	Reference	Alternate	Source	Filters - exomes	Filters - genomes	Transcript	HGVS Consequence	Protein Consequence	Transcript Consequence	VEP Annotation	ClinVar Clinical Significance	ClinVar Variation ID	Flags	Allele Count	Allele Number	Allele Frequency	Homozygote Count	Hemizygote Count	Allele Count Other	Allele Number Other	Homozygote Count Other	Hemizygote Count Other	Allele Count Latino/Admixed American	Allele Number Latino/Admixed American	Homozygote Count Latino/Admixed American	Hemizygote Count Latino/Admixed American	Allele Count European (Finnish)	Allele Number European (Finnish)	Homozygote Count European (Finnish)	Hemizygote Count European (Finnish)	Allele Count Amish	Allele Number Amish	Homozygote Count Amish	Hemizygote Count Amish	Allele Count East Asian	Allele Number East Asian	Homozygote Count East Asian	Hemizygote Count East Asian	Allele Count Middle Eastern	Allele Number Middle Eastern	Homozygote Count Middle Eastern	Hemizygote Count Middle Eastern	Allele Count African/African American	Allele Number African/African American	Homozygote Count African/African American	Hemizygote Count African/African American	Allele Count South Asian
11	62909728	rs369764574	C	T	gnomAD Genomes	NA	PASS	ENST00000306960.4	p.Arg458His	p.Arg458His	c.1373G>A	missense_variant				14	152234	9.19637e-05	0	0	0	2092	0	0	1	15284	0	0	0	10628	0	0	0	912	0	0	0	5186	0	0	0	316	0	0	1	41478	0	0	0
11	62909729	rs149927551	G	A	gnomAD Genomes	NA	PASS	ENST00000306960.4	p.Arg458Cys	p.Arg458Cys	c.1372C>T	missense_variant				7	152270	4.5971e-05	0	0	2	2094	0	0	0	15294	0	0	0	10632	0	0	0	912	0	0	0	5192	0	0	0	316	0	0	5	41480	0	0	0
11	62909735	rs897064861	G	T	gnomAD Genomes	NA	PASS	ENST00000306960.4	p.Pro456Thr	p.Pro456Thr	c.1366C>A	missense_variant				1	152246	6.56832e-06	0	0	0	2092	0	0	0	15290	0	0	0	10632	0	0	0	912	0	0	0	5192	0	0	0	316	0	0	1	41476	0	0	0
11	62909741	rs376730515	G	A	gnomAD Genomes	NA	PASS	ENST00000306960.4	p.Arg454Cys	p.Arg454Cys	c.1360C>T	missense_variant				2	152254	1.31359e-05	0	0	0	2094	0	0	0	15294	0	0	0	10632	0	0	0	912	0	0	0	5188	0	0	0	316	0	0	0	41470	0	0	0
11	62909743	rs1409398572	T	C	gnomAD Genomes	NA	PASS	ENST00000306960.4	p.His453Arg	p.His453Arg	c.1358A>G	missense_variant				1	152198	6.57039e-06	0	0	0	2092	0	0	0	15282	0	0	0	10630	0	0	0	912	0	0	0	5180	0	0	0	316	0	0	0	41472	0	0	0
11	62909747	rs532204459	C	T	gnomAD Genomes	NA	PASS	ENST00000306960.4	p.Val452Met	p.Val452Met	c.1354G>A	missense_variant				2	152210	1.31397e-05	0	0	0	2092	0	0	0	15282	0	0	0	10630	0	0	0	912	0	0	1	5180	0	0	0	316	0	0	0	41460	0	0	0
11	62909755	rs757033520	G	C	gnomAD Genomes	NA	PASS	ENST00000306960.4	p.Pro449Arg	p.Pro449Arg	c.1346C>G	missense_variant				1	152272	6.5672e-06	0	0	0	2094	0	0	0	15292	0	0	0	10632	0	0	0	912	0	0	1	5194	0	0	0	316	0	0	0	41482	0	0	0
11	62909758	rs780914362	C	T	gnomAD Genomes	NA	PASS	ENST00000306960.4	p.Arg448His	p.Arg448His	c.1343G>A	missense_variant				2	152212	1.31396e-05	0	0	1	2094	0	0	0	15288	0	0	0	10624	0	0	0	912	0	0	0	5180	0	0	0	316	0	0	1	41456	0	0	0
11	62909758		C	G	gnomAD Genomes	NA	PASS	ENST00000306960.4	p.Arg448Pro	p.Arg448Pro	c.1343G>C	missense_variant				1	152212	6.56978e-06	0	0	0	2094	0	0	0	15288	0	0	0	10624	0	0	0	912	0	0	0	5180	0	0	0	316	0	0	0	41456	0	0	0
11	62909759	rs745852921	G	A	gnomAD Genomes	NA	PASS	ENST00000306960.4	p.Arg448Cys	p.Arg448Cys	c.1342C>T	missense_variant				1	152242	6.56849e-06	0	0	0	2094	0	0	0	15290	0	0	0	10626	0	0	0	910	0	0	0	5194	0	0	0	316	0	0	1	41472	0	0	0
11	62909768	rs1291489720	T	A	gnomAD Genomes	NA	PASS	ENST00000306960.4	p.Ile445Phe	p.Ile445Phe	c.1333A>T	missense_variant				1	152206	6.57004e-06	0	0	0	2092	0	0	0	15292	0	0	0	10622	0	0	0	912	0	0	0	5186	0	0	0	316	0	0	0	41452	0	0	0
11	62909773	rs768728353	C	T	gnomAD Genomes	NA	PASS	ENST00000306960.4	p.Arg443His	p.Arg443His	c.1328G>A	missense_variant				4	152202	2.62809e-05	0	0	0	2092	0	0	0	15288	0	0	0	10626	0	0	0	910	0	0	0	5174	0	0	0	316	0	0	1	41458	0	0	0
11	62909779	rs1217695022	C	T	gnomAD Genomes	NA	PASS	ENST00000306960.4	p.Arg441His	p.Arg441His	c.1322G>A	missense_variant				14	152204	9.19818e-05	0	0	0	2094	0	0	13	15290	0	0	0	10628	0	0	0	910	0	0	0	5164	0	0	0	316	0	0	0	41462	0	0	0
11	62909794	rs369705923	C	T	gnomAD Genomes	NA	PASS	ENST00000306960.4	p.Arg436His	p.Arg436His	c.1307G>A	missense_variant				2	152260	1.31354e-05	0	0	0	2092	0	0	0	15290	0	0	0	10630	0	0	0	912	0	0	0	5192	0	0	0	316	0	0	0	41474	0	0	0
11	62909825	rs762373862	G	A	gnomAD Genomes	NA	PASS	ENST00000306960.4	p.Arg426Trp	p.Arg426Trp	c.1276C>T	missense_variant				1	152248	6.56823e-06	0	0	0	2092	0	0	0	15292	0	0	0	10630	0	0	0	912	0	0	0	5190	0	0	0	316	0	0	0	41478	0	0	0
11	62909830		G	T	gnomAD Genomes	NA	PASS	ENST00000306960.4	p.Ala424Asp	p.Ala424Asp	c.1271C>A	missense_variant				1	152248	6.56823e-06	0	0	0	2094	0	0	0	15292	0	0	0	10632	0	0	0	910	0	0	0	5190	0	0	0	316	0	0	1	41484	0	0	0
11	62909830	rs565800595	G	C	gnomAD Genomes	NA	PASS	ENST00000306960.4	p.Ala424Gly	p.Ala424Gly	c.1271C>G	missense_variant				2	152248	1.31365e-05	0	0	0	2094	0	0	0	15292	0	0	0	10632	0	0	0	910	0	0	0	5190	0	0	0	316	0	0	0	41484	0	0	2
11	62909846	rs1449918441	C	T	gnomAD Genomes	NA	PASS	ENST00000306960.4	p.Ala419Thr	p.Ala419Thr	c.1255G>A	missense_variant				3	152240	1.97057e-05	0	0	0	2094	0	0	0	15290	0	0	0	10626	0	0	0	912	0	0	1	5194	0	0	0	316	0	0	1	41474	0	0	0
11	62909867	rs1377212754	T	C	gnomAD Genomes	NA	PASS	ENST00000306960.4	p.Thr412Ala	p.Thr412Ala	c.1234A>G	missense_variant				1	152210	6.56987e-06	0	0	0	2088	0	0	0	15292	0	0	0	10628	0	0	0	910	0	0	0	5186	0	0	0	316	0	0	0	41466	0	0	1
11	62909868		G	T	gnomAD Genomes	NA	PASS	ENST00000306960.4	p.Ser411Arg	p.Ser411Arg	c.1233C>A	missense_variant				1	152236	6.56875e-06	0	0	0	2090	0	0	0	15290	0	0	1	10628	0	0	0	912	0	0	0	5190	0	0	0	316	0	0	0	41466	0	0	0
11	62909876	rs1225220768	C	T	gnomAD Genomes	NA	PASS	ENST00000306960.4	p.Val409Ile	p.Val409Ile	c.1225G>A	missense_variant				1	152212	6.56978e-06	0	0	0	2090	0	0	0	15288	0	0	0	10620	0	0	0	912	0	0	0	5190	0	0	0	316	0	0	0	41462	0	0	0
11	62909912	rs779005189	C	T	gnomAD Genomes	NA	PASS	ENST00000306960.4	p.Glu397Lys	p.Glu397Lys	c.1189G>A	missense_variant				1	152192	6.57065e-06	0	0	0	2090	0	0	0	15282	0	0	0	10618	0	0	0	912	0	0	0	5192	0	0	0	316	0	0	0	41454	0	0	0
11	62909915	rs1230200604	G	A	gnomAD Genomes	NA	PASS	ENST00000306960.4	p.Pro396Ser	p.Pro396Ser	c.1186C>T	missense_variant				1	152220	6.56944e-06	0	0	0	2092	0	0	0	15290	0	0	0	10622	0	0	0	912	0	0	0	5196	0	0	0	316	0	0	0	41454	0	0	0
11	62909918	rs1175739065	C	T	gnomAD Genomes	NA	PASS	ENST00000306960.4	p.Val395Ile	p.Val395Ile	c.1183G>A	missense_variant				1	152188	6.57082e-06	0	0	0	2090	0	0	0	15286	0	0	0	10620	0	0	0	912	0	0	0	5192	0	0	0	316	0	0	0	41446	0	0	0
11	62909918	rs1175739065	C	G	gnomAD Genomes	NA	PASS	ENST00000306960.4	p.Val395Leu	p.Val395Leu	c.1183G>C	missense_variant				1	152188	6.57082e-06	0	0	0	2090	0	0	0	15286	0	0	0	10620	0	0	0	912	0	0	0	5192	0	0	0	316	0	0	1	41446	0	0	0
11	62909921	rs1223415935	A	G	gnomAD Genomes	NA	PASS	ENST00000306960.4	p.Cys394Arg	p.Cys394Arg	c.1180T>C	missense_variant				1	152192	6.57065e-06	0	0	0	2092	0	0	0	15286	0	0	0	10626	0	0	0	912	0	0	0	5194	0	0	0	316	0	0	1	41450	0	0	0
11	62909950	rs1434175151	A	G	gnomAD Genomes	NA	PASS	ENST00000306960.4	p.Met384Thr	p.Met384Thr	c.1151T>C	missense_variant				1	152200	6.5703e-06	0	0	0	2090	0	0	0	15284	0	0	0	10624	0	0	0	912	0	0	0	5188	0	0	0	316	0	0	0	41458	0	0	0
11	62909962	rs1441677970	G	C	gnomAD Genomes	NA	PASS	ENST00000306960.4	p.Pro380Arg	p.Pro380Arg	c.1139C>G	missense_variant				1	152190	6.57073e-06	0	0	0	2090	0	0	0	15284	0	0	0	10620	0	0	0	912	0	0	0	5196	0	0	0	316	0	0	1	41452	0	0	0
11	62909975		G	A	gnomAD Genomes	NA	PASS	ENST00000306960.4	p.Leu376Phe	p.Leu376Phe	c.1126C>T	missense_variant				1	152216	6.56961e-06	0	0	0	2094	0	0	0	15288	0	0	1	10622	0	0	0	912	0	0	0	5192	0	0	0	316	0	0	0	41460	0	0	0
11	62909984	rs1324435583	C	T	gnomAD Genomes	NA	PASS	ENST00000306960.4	p.Ala373Thr	p.Ala373Thr	c.1117G>A	missense_variant				1	152208	6.56996e-06	0	0	0	2088	0	0	0	15284	0	0	0	10624	0	0	0	912	0	0	0	5196	0	0	0	316	0	0	0	41450	0	0	0
11	62910007		C	T	gnomAD Genomes	NA	PASS	ENST00000306960.4	p.Arg365Gln	p.Arg365Gln	c.1094G>A	missense_variant				1	152148	6.57255e-06	0	0	0	2094	0	0	0	15276	0	0	0	10620	0	0	0	912	0	0	0	5186	0	0	0	316	0	0	0	41434	0	0	0
11	62910013	rs1372342324	G	A	gnomAD Genomes	NA	PASS	ENST00000306960.4	p.Ala363Val	p.Ala363Val	c.1088C>T	missense_variant				1	152164	6.57186e-06	0	0	0	2092	0	0	0	15282	0	0	0	10622	0	0	0	912	0	0	0	5192	0	0	0	316	0	0	0	41432	0	0	0
11	62910036	rs1399306313	G	T	gnomAD Genomes	NA	PASS	ENST00000306960.4	p.Phe355Leu	p.Phe355Leu	c.1065C>A	missense_variant				1	152184	6.57099e-06	0	0	0	2094	0	0	0	15290	0	0	0	10618	0	0	0	912	0	0	0	5190	0	0	0	316	0	0	0	41448	0	0	0
11	62910040	rs377511832	G	T	gnomAD Genomes	NA	PASS	ENST00000306960.4	p.Thr354Asn	p.Thr354Asn	c.1061C>A	missense_variant				11	152168	7.22885e-05	0	0	0	2092	0	0	0	15280	0	0	0	10622	0	0	0	912	0	0	0	5192	0	0	0	316	0	0	0	41434	0	0	0
11	62910061	rs1304759141	T	C	gnomAD Genomes	NA	PASS	ENST00000306960.4	p.Glu347Gly	p.Glu347Gly	c.1040A>G	missense_variant				1	152128	6.57341e-06	0	0	0	2092	0	0	0	15270	0	0	0	10610	0	0	0	912	0	0	0	5184	0	0	0	316	0	0	0	41432	0	0	0
11	62910070	rs779787738	C	T	gnomAD Genomes	NA	PASS	ENST00000306960.4	p.Arg344His	p.Arg344His	c.1031G>A	missense_variant				3	152172	1.97145e-05	0	0	0	2088	0	0	0	15280	0	0	0	10616	0	0	0	912	0	0	0	5184	0	0	0	316	0	0	1	41454	0	0	0
11	62910071	rs1476783014	G	A	gnomAD Genomes	NA	PASS	ENST00000306960.4	p.Arg344Cys	p.Arg344Cys	c.1030C>T	missense_variant				2	152144	1.31454e-05	0	0	0	2092	0	0	0	15276	0	0	0	10612	0	0	0	912	0	0	0	5186	0	0	0	316	0	0	0	41452	0	0	0
11	62910074		G	A	gnomAD Genomes	NA	PASS	ENST00000306960.4	p.Pro343Ser	p.Pro343Ser	c.1027C>T	missense_variant				1	152172	6.57151e-06	0	0	0	2092	0	0	1	15284	0	0	0	10616	0	0	0	912	0	0	0	5190	0	0	0	316	0	0	0	41452	0	0	0
11	62910089	rs763670699	C	T	gnomAD Genomes	NA	PASS	ENST00000306960.4	p.Gly338Ser	p.Gly338Ser	c.1012G>A	missense_variant				9	152200	5.91327e-05	0	0	0	2088	0	0	0	15284	0	0	0	10610	0	0	0	912	0	0	0	5190	0	0	0	316	0	0	1	41462	0	0	0
11	62910094	rs925886937	C	T	gnomAD Genomes	NA	PASS	ENST00000306960.4	p.Arg336Gln	p.Arg336Gln	c.1007G>A	missense_variant				4	152154	2.62892e-05	0	0	0	2086	0	0	3	15282	0	0	0	10610	0	0	0	912	0	0	0	5186	0	0	0	316	0	0	0	41454	0	0	0
11	62910100	rs778155335	C	T	gnomAD Genomes	NA	PASS	ENST00000306960.4	p.Arg334His	p.Arg334His	c.1001G>A	missense_variant				6	152176	3.9428e-05	0	0	0	2090	0	0	0	15282	0	0	0	10612	0	0	0	912	0	0	0	5184	0	0	0	316	0	0	2	41450	0	0	0
11	62910100		C	G	gnomAD Genomes	NA	PASS	ENST00000306960.4	p.Arg334Pro	p.Arg334Pro	c.1001G>C	missense_variant				1	152176	6.57134e-06	0	0	0	2090	0	0	0	15282	0	0	0	10612	0	0	0	912	0	0	0	5184	0	0	0	316	0	0	0	41450	0	0	0
11	62910101	rs202041177	G	A	gnomAD Genomes	NA	PASS	ENST00000306960.4	p.Arg334Cys	p.Arg334Cys	c.1000C>T	missense_variant				8	152126	5.2588e-05	0	0	0	2092	0	0	0	15264	0	0	0	10612	0	0	0	912	0	0	0	5186	0	0	0	316	0	0	7	41434	0	0	0
11	62910115	rs771444330	G	A	gnomAD Genomes	NA	PASS	ENST00000306960.4	p.Pro329Leu	p.Pro329Leu	c.986C>T	missense_variant				7	152112	4.60187e-05	0	0	0	2090	0	0	5	15274	0	0	0	10608	0	0	0	912	0	0	0	5190	0	0	0	316	0	0	1	41418	0	0	1
11	62910116	rs777030658	G	T	gnomAD Genomes	NA	PASS	ENST00000306960.4	p.Pro329Thr	p.Pro329Thr	c.985C>A	missense_variant				1	152176	6.57134e-06	0	0	0	2092	0	0	0	15282	0	0	0	10624	0	0	0	912	0	0	0	5192	0	0	0	316	0	0	0	41428	0	0	1
11	62910128	rs1274773200	T	C	gnomAD Genomes	NA	PASS	ENST00000306960.4	p.Thr325Ala	p.Thr325Ala	c.973A>G	missense_variant				1	152038	6.5773e-06	0	0	0	2092	0	0	0	15274	0	0	0	10600	0	0	0	912	0	0	0	5166	0	0	0	316	0	0	1	41404	0	0	0
11	62910130	rs143521986	T	C	gnomAD Genomes	NA	PASS	ENST00000306960.4	p.Asn324Ser	p.Asn324Ser	c.971A>G	missense_variant				4	152108	2.62971e-05	0	0	0	2092	0	0	0	15278	0	0	0	10606	0	0	0	912	0	0	0	5170	0	0	0	316	0	0	1	41440	0	0	0
11	62910142	rs773788891	C	T	gnomAD Genomes	NA	PASS	ENST00000306960.4	p.Arg320Gln	p.Arg320Gln	c.959G>A	missense_variant				3	152160	1.97161e-05	0	0	0	2088	0	0	0	15278	0	0	1	10614	0	0	0	910	0	0	0	5188	0	0	0	316	0	0	2	41444	0	0	0
11	62910143	rs749521197	G	A	gnomAD Genomes	NA	PASS	ENST00000306960.4	p.Arg320Trp	p.Arg320Trp	c.958C>T	missense_variant				2	152132	1.31465e-05	0	0	0	2090	0	0	1	15282	0	0	0	10612	0	0	0	912	0	0	0	5184	0	0	0	316	0	0	1	41424	0	0	0
11	62910154		T	C	gnomAD Genomes	NA	PASS	ENST00000306960.4	p.Lys316Arg	p.Lys316Arg	c.947A>G	missense_variant				1	152172	6.57151e-06	0	0	0	2090	0	0	0	15286	0	0	0	10624	0	0	0	912	0	0	0	5182	0	0	0	316	0	0	1	41454	0	0	0
11	62910160	rs942144058	G	A	gnomAD Genomes	NA	PASS	ENST00000306960.4	p.Pro314Leu	p.Pro314Leu	c.941C>T	missense_variant				2	152194	1.31411e-05	0	0	0	2090	0	0	0	15284	0	0	0	10622	0	0	0	912	0	0	0	5194	0	0	0	316	0	0	0	41456	0	0	0
11	62910161	rs760275628	G	T	gnomAD Genomes	NA	PASS	ENST00000306960.4	p.Pro314Thr	p.Pro314Thr	c.940C>A	missense_variant				1	152192	6.57065e-06	0	0	0	2090	0	0	0	15290	0	0	0	10628	0	0	0	912	0	0	1	5186	0	0	0	316	0	0	0	41446	0	0	0
11	62910173	rs753639928	C	T	gnomAD Genomes	NA	PASS	ENST00000306960.4	p.Glu310Lys	p.Glu310Lys	c.928G>A	missense_variant				4	152156	2.62888e-05	0	0	0	2088	0	0	0	15286	0	0	0	10610	0	0	0	912	0	0	0	5182	0	0	0	314	0	0	0	41440	0	0	4
11	62910185	rs1286901593	T	C	gnomAD Genomes	NA	PASS	ENST00000306960.4	p.Met306Val	p.Met306Val	c.916A>G	missense_variant				2	152160	1.31441e-05	0	0	0	2090	0	0	0	15274	0	0	0	10622	0	0	0	912	0	0	0	5176	0	0	0	316	0	0	2	41448	0	0	0
11	62910205		T	G	gnomAD Genomes	NA	PASS	ENST00000306960.4	p.Glu299Ala	p.Glu299Ala	c.896A>C	missense_variant				1	152138	6.57298e-06	0	0	1	2084	0	0	0	15284	0	0	0	10626	0	0	0	912	0	0	0	5172	0	0	0	316	0	0	0	41440	0	0	0
11	62910206	rs541812336	C	T	gnomAD Genomes	NA	PASS	ENST00000306960.4	p.Glu299Lys	p.Glu299Lys	c.895G>A	missense_variant				4	152154	2.62892e-05	0	0	0	2090	0	0	0	15282	0	0	0	10622	0	0	0	912	0	0	0	5178	0	0	0	316	0	0	1	41440	0	0	0
11	62910212	rs747282277	C	A	gnomAD Genomes	NA	PASS	ENST00000306960.4	p.Gly297Cys	p.Gly297Cys	c.889G>T	missense_variant				1	152174	6.57142e-06	0	0	0	2086	0	0	1	15286	0	0	0	10624	0	0	0	912	0	0	0	5176	0	0	0	316	0	0	0	41448	0	0	0
11	62910221	rs1278464774	C	T	gnomAD Genomes	NA	PASS	ENST00000306960.4	p.Glu294Lys	p.Glu294Lys	c.880G>A	missense_variant				1	152202	6.57022e-06	0	0	0	2086	0	0	0	15284	0	0	0	10628	0	0	0	912	0	0	0	5182	0	0	0	316	0	0	0	41458	0	0	0
11	62910232	rs371062396	G	A	gnomAD Genomes	NA	PASS	ENST00000306960.4	p.Ser290Phe	p.Ser290Phe	c.869C>T	missense_variant				11	152146	7.2299e-05	0	0	0	2090	0	0	0	15280	0	0	0	10616	0	0	0	912	0	0	0	5182	0	0	0	316	0	0	11	41436	0	0	0
11	62910248	rs771596501	T	C	gnomAD Genomes	NA	PASS	ENST00000306960.4	p.Met285Val	p.Met285Val	c.853A>G	missense_variant				6	152134	3.94389e-05	0	0	0	2092	0	0	2	15284	0	0	0	10618	0	0	0	912	0	0	0	5172	0	0	0	316	0	0	0	41434	0	0	0
11	62910260	rs776349226	C	T	gnomAD Genomes	NA	PASS	ENST00000306960.4	p.Asp281Asn	p.Asp281Asn	c.841G>A	missense_variant				1	152176	6.57134e-06	0	0	0	2088	0	0	0	15286	0	0	0	10622	0	0	0	912	0	0	0	5174	0	0	0	316	0	0	1	41444	0	0	0
11	62910283	rs574345028	C	T	gnomAD Genomes	NA	PASS	ENST00000306960.4	p.Ser273Asn	p.Ser273Asn	c.818G>A	missense_variant				2	152168	1.31434e-05	0	0	0	2088	0	0	0	15288	0	0	0	10618	0	0	0	912	0	0	0	5178	0	0	0	316	0	0	2	41438	0	0	0
11	62910290	rs189481818	C	T	gnomAD Genomes	NA	PASS	ENST00000306960.4	p.Ala271Thr	p.Ala271Thr	c.811G>A	missense_variant				10	152188	6.57082e-05	0	0	0	2090	0	0	0	15280	0	0	0	10620	0	0	0	912	0	0	10	5174	0	0	0	316	0	0	0	41460	0	0	0
11	62910300	rs1168228575	C	G	gnomAD Genomes	NA	PASS	ENST00000306960.4	p.Arg267Ser	p.Arg267Ser	c.801G>C	missense_variant				1	152194	6.57056e-06	0	0	0	2094	0	0	0	15284	0	0	0	10620	0	0	0	912	0	0	0	5170	0	0	0	316	0	0	0	41462	0	0	0
11	62910310	rs751684030	C	T	gnomAD Genomes	NA	PASS	ENST00000306960.4	p.Arg264Gln	p.Arg264Gln	c.791G>A	missense_variant				1	152162	6.57194e-06	0	0	0	2094	0	0	0	15282	0	0	0	10624	0	0	0	910	0	0	0	5164	0	0	0	316	0	0	0	41444	0	0	0
11	62910311	rs781487671	G	A	gnomAD Genomes	NA	PASS	ENST00000306960.4	p.Arg264Trp	p.Arg264Trp	c.790C>T	missense_variant				6	152074	3.94545e-05	0	0	0	2090	0	0	0	15282	0	0	0	10612	0	0	0	912	0	0	0	5154	0	0	0	316	0	0	2	41410	0	0	1
11	62910311	rs760859058	G	GGCAGCAGCGACA	gnomAD Genomes	NA	PASS	ENST00000306960.4	p.Cys260_Cys263dup	p.Cys260_Cys263dup	c.778_789dup	inframe_insertion				5	152074	3.28787e-05	0	0	0	2090	0	0	0	15282	0	0	0	10612	0	0	0	912	0	0	5	5154	0	0	0	316	0	0	0	41410	0	0	0
11	62910319	rs756528929	C	T	gnomAD Genomes	NA	PASS	ENST00000306960.4	p.Arg261His	p.Arg261His	c.782G>A	missense_variant				3	152198	1.97112e-05	0	0	0	2092	0	0	0	15280	0	0	0	10626	0	0	0	912	0	0	0	5176	0	0	0	316	0	0	3	41462	0	0	0
11	62910322		C	T	gnomAD Genomes	NA	PASS	ENST00000306960.4	p.Cys260Tyr	p.Cys260Tyr	c.779G>A	missense_variant				1	152196	6.57047e-06	0	0	0	2094	0	0	0	15284	0	0	0	10626	0	0	0	912	0	0	0	5166	0	0	0	316	0	0	0	41474	0	0	0
11	62910325	rs532190529	C	A	gnomAD Genomes	NA	PASS	ENST00000306960.4	p.Cys259Phe	p.Cys259Phe	c.776G>T	missense_variant				1	152214	6.5697e-06	0	0	0	2094	0	0	0	15278	0	0	0	10626	0	0	0	912	0	0	1	5174	0	0	0	316	0	0	0	41474	0	0	0
11	62910328	rs769122652	C	T	gnomAD Genomes	NA	PASS	ENST00000306960.4	p.Arg258His	p.Arg258His	c.773G>A	missense_variant				1	152174	6.57142e-06	0	0	0	2094	0	0	0	15280	0	0	0	10628	0	0	0	912	0	0	0	5172	0	0	0	316	0	0	0	41458	0	0	0
11	62910329	rs777333908	G	A	gnomAD Genomes	NA	PASS	ENST00000306960.4	p.Arg258Cys	p.Arg258Cys	c.772C>T	missense_variant				1	152166	6.57177e-06	0	0	0	2092	0	0	0	15272	0	0	0	10628	0	0	0	912	0	0	0	5170	0	0	0	316	0	0	0	41450	0	0	0
11	62910340	rs759070868	G	A	gnomAD Genomes	NA	PASS	ENST00000306960.4	p.Thr254Ile	p.Thr254Ile	c.761C>T	missense_variant				1	152200	6.5703e-06	0	0	0	2092	0	0	0	15280	0	0	0	10626	0	0	0	912	0	0	0	5178	0	0	0	316	0	0	0	41462	0	0	0
11	62910359	rs1330446378	C	A	gnomAD Genomes	NA	PASS	ENST00000306960.4	p.Ala248Ser	p.Ala248Ser	c.742G>T	missense_variant				1	152200	6.5703e-06	0	0	0	2088	0	0	0	15288	0	0	0	10626	0	0	0	912	0	0	0	5180	0	0	0	316	0	0	0	41474	0	0	0
11	62910373	rs756271940	C	T	gnomAD Genomes	NA	PASS	ENST00000306960.4	p.Arg243Lys	p.Arg243Lys	c.728G>A	missense_variant				1	152194	6.57056e-06	0	0	0	2090	0	0	1	15284	0	0	0	10622	0	0	0	912	0	0	0	5186	0	0	0	316	0	0	0	41456	0	0	0
11	62910395	rs755538109	C	T	gnomAD Genomes	NA	PASS	ENST00000306960.4	p.Gly236Ser	p.Gly236Ser	c.706G>A	missense_variant				2	152210	1.31397e-05	0	0	0	2092	0	0	0	15288	0	0	0	10624	0	0	0	912	0	0	0	5190	0	0	0	316	0	0	2	41462	0	0	0
11	62910400		C	A	gnomAD Genomes	NA	PASS	ENST00000306960.4	p.Gly234Val	p.Gly234Val	c.701G>T	missense_variant				1	152240	6.56858e-06	0	0	0	2094	0	0	0	15292	0	0	0	10630	0	0	0	912	0	0	0	5192	0	0	0	316	0	0	0	41464	0	0	0
11	62910403		T	G	gnomAD Genomes	NA	PASS	ENST00000306960.4	p.Lys233Thr	p.Lys233Thr	c.698A>C	missense_variant				1	152186	6.57091e-06	0	0	0	2094	0	0	0	15282	0	0	0	10618	0	0	0	912	0	0	1	5180	0	0	0	316	0	0	0	41454	0	0	0
11	62910410	rs951287956	G	A	gnomAD Genomes	NA	PASS	ENST00000306960.4	p.Pro231Ser	p.Pro231Ser	c.691C>T	missense_variant				2	152190	1.31415e-05	0	0	0	2092	0	0	2	15282	0	0	0	10624	0	0	0	912	0	0	0	5188	0	0	0	316	0	0	0	41456	0	0	0
11	62910414	rs1268099406	C	A	gnomAD Genomes	NA	PASS	ENST00000306960.4	p.Glu229Asp	p.Glu229Asp	c.687G>T	missense_variant				2	152226	1.31384e-05	0	0	0	2094	0	0	2	15292	0	0	0	10626	0	0	0	912	0	0	0	5182	0	0	0	316	0	0	0	41466	0	0	0
11	62910416	rs909781711	C	T	gnomAD Genomes	NA	PASS	ENST00000306960.4	p.Glu229Lys	p.Glu229Lys	c.685G>A	missense_variant				3	152212	1.97094e-05	0	0	0	2092	0	0	0	15284	0	0	0	10624	0	0	3	912	0	0	0	5186	0	0	0	316	0	0	0	41466	0	0	0
11	62910439		T	C	gnomAD Genomes	NA	PASS	ENST00000306960.4	p.Glu221Gly	p.Glu221Gly	c.662A>G	missense_variant				1	152146	6.57263e-06	0	0	0	2092	0	0	0	15276	0	0	0	10624	0	0	0	912	0	0	0	5180	0	0	0	316	0	0	1	41436	0	0	0
11	62910442	rs1196419495	C	T	gnomAD Genomes	NA	PASS	ENST00000306960.4	p.Arg220Gln	p.Arg220Gln	c.659G>A	missense_variant				5	152232	3.28446e-05	0	0	0	2092	0	0	0	15290	0	0	0	10628	0	0	0	912	0	0	0	5188	0	0	0	316	0	0	5	41470	0	0	0
11	62910443	rs200836826	G	A	gnomAD Genomes	NA	PASS	ENST00000306960.4	p.Arg220Trp	p.Arg220Trp	c.658C>T	missense_variant				1	152204	6.57013e-06	0	0	0	2094	0	0	0	15284	0	0	0	10626	0	0	0	912	0	0	0	5188	0	0	0	316	0	0	0	41450	0	0	0
11	62910463	rs146879247	C	T	gnomAD Genomes	NA	PASS	ENST00000306960.4	p.Arg213Gln	p.Arg213Gln	c.638G>A	missense_variant				23	152220	0.000151097	0	0	0	2092	0	0	2	15284	0	0	0	10626	0	0	0	912	0	0	0	5192	0	0	0	316	0	0	6	41456	0	0	0
11	62910470	rs774456975	T	C	gnomAD Genomes	NA	PASS	ENST00000306960.4	p.Ile211Val	p.Ile211Val	c.631A>G	missense_variant				4	152180	2.62847e-05	0	0	0	2092	0	0	0	15286	0	0	0	10614	0	0	0	912	0	0	0	5194	0	0	0	316	0	0	0	41446	0	0	0
11	62910473	rs1213211267	G	A	gnomAD Genomes	NA	PASS	ENST00000306960.4	p.Arg210Cys	p.Arg210Cys	c.628C>T	missense_variant				1	152222	6.56935e-06	0	0	0	2090	0	0	0	15286	0	0	0	10632	0	0	0	912	0	0	0	5194	0	0	0	316	0	0	1	41454	0	0	0
11	62910484	rs750443392	G	A	gnomAD Genomes	NA	PASS	ENST00000306960.4	p.Thr206Met	p.Thr206Met	c.617C>T	missense_variant				4	152214	2.62788e-05	0	0	0	2090	0	0	0	15288	0	0	0	10626	0	0	0	912	0	0	0	5194	0	0	0	316	0	0	0	41452	0	0	0
11	62910500	rs1486171093	C	T	gnomAD Genomes	NA	PASS	ENST00000306960.4	p.Val201Ile	p.Val201Ile	c.601G>A	missense_variant				1	152208	6.56996e-06	0	0	0	2092	0	0	0	15280	0	0	0	10624	0	0	0	912	0	0	0	5196	0	0	0	316	0	0	0	41448	0	0	0
11	62910539	rs754003908	T	G	gnomAD Genomes	NA	PASS	ENST00000306960.4	p.Ile188Leu	p.Ile188Leu	c.562A>C	missense_variant				3	152142	1.97184e-05	0	0	1	2092	0	0	0	15268	0	0	0	10630	0	0	0	912	0	0	0	5192	0	0	0	316	0	0	2	41428	0	0	0
11	62910566	rs1346205042	A	G	gnomAD Genomes	NA	PASS	ENST00000306960.4	p.Tyr179His	p.Tyr179His	c.535T>C	missense_variant				1	152200	6.5703e-06	0	0	0	2088	0	0	0	15276	0	0	0	10626	0	0	0	912	0	0	0	5200	0	0	0	316	0	0	0	41442	0	0	0
11	62910590		G	A	gnomAD Genomes	NA	PASS	ENST00000306960.4	p.Arg171Trp	p.Arg171Trp	c.511C>T	missense_variant				1	152190	6.57073e-06	0	0	0	2090	0	0	0	15284	0	0	1	10626	0	0	0	912	0	0	0	5196	0	0	0	316	0	0	0	41452	0	0	0
11	62910661		C	T	gnomAD Genomes	NA	PASS	ENST00000306960.4	p.Gly147Asp	p.Gly147Asp	c.440G>A	missense_variant				1	152184	6.57099e-06	0	0	0	2092	0	0	1	15288	0	0	0	10626	0	0	0	912	0	0	0	5182	0	0	0	316	0	0	0	41442	0	0	0
11	62910662	rs201469790	C	T	gnomAD Genomes	NA	PASS	ENST00000306960.4	p.Gly147Ser	p.Gly147Ser	c.439G>A	missense_variant				4	152072	2.63033e-05	0	0	0	2090	0	0	0	15278	0	0	0	10606	0	0	0	912	0	0	0	5172	0	0	0	316	0	0	0	41402	0	0	0
11	62910673		G	A	gnomAD Genomes	NA	PASS	ENST00000306960.4	p.Ala143Val	p.Ala143Val	c.428C>T	missense_variant				1	152184	6.57099e-06	0	0	0	2092	0	0	0	15288	0	0	0	10620	0	0	0	912	0	0	0	5186	0	0	0	316	0	0	0	41444	0	0	0
11	62910679	rs902072068	C	T	gnomAD Genomes	NA	PASS	ENST00000306960.4	p.Arg141Gln	p.Arg141Gln	c.422G>A	missense_variant				1	152080	6.57549e-06	0	0	0	2090	0	0	0	15268	0	0	0	10606	0	0	0	912	0	0	0	5190	0	0	0	314	0	0	0	41410	0	0	0
11	62910680	rs748161677	G	A	gnomAD Genomes	NA	PASS	ENST00000306960.4	p.Arg141Trp	p.Arg141Trp	c.421C>T	missense_variant				1	152170	6.5716e-06	0	0	0	2092	0	0	1	15286	0	0	0	10610	0	0	0	912	0	0	0	5194	0	0	0	316	0	0	0	41436	0	0	0
11	62910682	rs771901408	C	T	gnomAD Genomes	NA	PASS	ENST00000306960.4	p.Arg140His	p.Arg140His	c.419G>A	missense_variant				1	152088	6.57514e-06	0	0	0	2090	0	0	0	15272	0	0	0	10592	0	0	0	910	0	0	0	5194	0	0	0	316	0	0	0	41422	0	0	0
11	62910683	rs773402932	G	A	gnomAD Genomes	NA	PASS	ENST00000306960.4	p.Arg140Cys	p.Arg140Cys	c.418C>T	missense_variant				2	152172	1.3143e-05	0	0	0	2086	0	0	0	15276	0	0	0	10618	0	0	0	912	0	0	0	5196	0	0	0	316	0	0	1	41446	0	0	0
11	62910698	rs1450331519	C	T	gnomAD Genomes	NA	PASS	ENST00000306960.4	p.Ala135Thr	p.Ala135Thr	c.403G>A	missense_variant				1	152168	6.57168e-06	0	0	0	2094	0	0	0	15282	0	0	0	10620	0	0	0	910	0	0	0	5190	0	0	0	316	0	0	1	41432	0	0	0
11	62910705	rs904767341	G	T	gnomAD Genomes	NA	PASS	ENST00000306960.4	p.Ser132Arg	p.Ser132Arg	c.396C>A	missense_variant				3	152180	1.97135e-05	0	0	0	2092	0	0	0	15278	0	0	0	10616	0	0	0	912	0	0	0	5192	0	0	0	316	0	0	0	41442	0	0	0
11	62910734		G	A	gnomAD Genomes	NA	PASS	ENST00000306960.4	p.Arg123Cys	p.Arg123Cys	c.367C>T	missense_variant				1	152210	6.56987e-06	0	0	0	2086	0	0	0	15280	0	0	0	10618	0	0	0	912	0	0	0	5202	0	0	0	316	0	0	0	41452	0	0	1
11	62910895	rs900929520	C	T	gnomAD Genomes	NA	PASS	ENST00000306960.4	p.Cys69Tyr	p.Cys69Tyr	c.206G>A	missense_variant				1	152194	6.57056e-06	0	0	0	2088	0	0	0	15290	0	0	0	10622	0	0	0	912	0	0	0	5204	0	0	0	316	0	0	0	41440	0	0	0
11	62910940	rs369184258	G	A	gnomAD Genomes	NA	PASS	ENST00000306960.4	p.Thr54Met	p.Thr54Met	c.161C>T	missense_variant				1	152178	6.57125e-06	0	0	0	2088	0	0	0	15282	0	0	0	10624	0	0	0	912	0	0	0	5192	0	0	0	316	0	0	0	41432	0	0	0
11	62910946	rs949989039	A	G	gnomAD Genomes	NA	PASS	ENST00000306960.4	p.Val52Ala	p.Val52Ala	c.155T>C	missense_variant				1	152070	6.57592e-06	0	0	0	2088	0	0	0	15260	0	0	0	10604	0	0	0	912	0	0	0	5190	0	0	0	316	0	0	0	41398	0	0	0
11	62910959	rs763230269	T	C	gnomAD Genomes	NA	PASS	ENST00000306960.4	p.Ile48Val	p.Ile48Val	c.142A>G	missense_variant				1	152112	6.5741e-06	0	0	0	2090	0	0	0	15276	0	0	0	10602	0	0	0	912	0	0	0	5184	0	0	0	316	0	0	0	41406	0	0	0
11	62911058	rs781306085	C	T	gnomAD Genomes	NA	PASS	ENST00000306960.4	p.Val15Ile	p.Val15Ile	c.43G>A	missense_variant				1	152068	6.57601e-06	0	0	0	2092	0	0	0	15268	0	0	0	10612	0	0	0	910	0	0	0	5186	0	0	0	316	0	0	0	41396	0	0	0
11	62911079	rs1175650937	C	T	gnomAD Genomes	NA	PASS	ENST00000306960.4	p.Ala8Thr	p.Ala8Thr	c.22G>A	missense_variant				1	152074	6.57575e-06	0	0	0	2092	0	0	0	15256	0	0	0	10612	0	0	0	912	0	0	0	5186	0	0	0	316	0	0	1	41402	0	0	0
11	62911084	rs540415934	G	A	gnomAD Genomes	NA	PASS	ENST00000306960.4	p.Pro6Leu	p.Pro6Leu	c.17C>T	missense_variant				2	152164	1.31437e-05	0	0	0	2092	0	0	0	15280	0	0	0	10624	0	0	0	912	0	0	0	5184	0	0	0	316	0	0	0	41424	0	0	0
[truncated: 11 more columns]
