# Supplementary material for: Dynamic spatiotemporal determinants modulate GPCR:G protein coupling selectivity and promiscuity
Source: Nat Commun. 2022 Dec 2;13:7428. doi: 10.1038/s41467-022-34055-5 (PMC9718833; doi:10.1038/s41467-022-34055-5)
Supplement: Supplementary file 12 — Supplementary Data 9 [file 41467_2022_34055_MOESM12_ESM.zip]

Archive with 7 entries (6 files):
- fingerprint_python_scripts/
- fingerprint_python_scripts/relabel_resconts.py
- __MACOSX/fingerprint_python_scripts/._relabel_resconts.py
- fingerprint_python_scripts/relabel_resfreqs.py
- __MACOSX/fingerprint_python_scripts/._relabel_resfreqs.py
- fingerprint_python_scripts/df_from_reps.py
- __MACOSX/fingerprint_python_scripts/._df_from_reps.py
