# Supplementary material for: Dynamic spatiotemporal determinants modulate GPCR:G protein coupling selectivity and promiscuity
Source: Nat Commun. 2022 Dec 2;13:7428. doi: 10.1038/s41467-022-34055-5 (PMC9718833; doi:10.1038/s41467-022-34055-5)
Supplement: Supplementary file 12 — Supplementary Data 9 [file 41467_2022_34055_MOESM12_ESM.zip › fingerprint_python_scripts/relabel_resconts.py]

#!/usr/bin/env python

'''
script to relabel atomic contacts based on label file. Applied to output of "get_dynamic_contacts.py"
'''
#import re
from sys import argv

outfil = open(argv[3], 'w')

labfil = open(argv[2])
ret = {}
for line in labfil:
	line = line.strip()
	sline = line.split('\t')
	if line.startswith('X'):
		res = sline[0].split(':')
		lab = sline[1]
		chnless = res[1]+':'+res[2]
		if chnless not in ret.keys():
			ret[chnless]=[]
		ret[chnless].append(lab)

contfil = open(argv[1])
for line in contfil:
	line = line.strip()
	if line.startswith('#'):
		outfil.write(line)
		outfil.write('\n')
	else:
		sline = line.split('\t')
		frame = sline[0]
		intype = sline[1]
		resi1 = sline[2].split(':')
		resi2 = sline[3].split(':')
		cont1 = resi1[1]+':'+resi1[2]
		cont2 = resi2[1]+':'+resi2[2]
		if cont1 in ret.keys() and cont2 in ret.keys():
			newlin = [frame, intype, ret[cont1][0], ret[cont2][0]]
			outfil.write('\t'.join(newlin[0:])+'\n')
		else:
			pass

outfil.close()
