# Supplementary material for: Dynamic spatiotemporal determinants modulate GPCR:G protein coupling selectivity and promiscuity
Source: Nat Commun. 2022 Dec 2;13:7428. doi: 10.1038/s41467-022-34055-5 (PMC9718833; doi:10.1038/s41467-022-34055-5)
Supplement: Supplementary file 12 — Supplementary Data 9 [file 41467_2022_34055_MOESM12_ESM.zip › fingerprint_python_scripts/df_from_reps.py]

#!/usr/bin/env python3
# -*- coding: utf-8 -*-
"""
Created on Fri Feb  5 08:53:03 2021

@author: msandhu
"""

#import os
#import sys
import pandas as pd
#import numpy as np


#read in replicate fingerprint files
base = ''
#base = '../getcontacts_results/B2AR-results/'
dfs = []
for i in range(1,6,1):
    f = pd.read_csv(base+'run'+str(i)+'-dyn-fingerprint.tsv', index_col=0)
    dfs.append(f)

data = pd.concat(dfs, sort=True, ignore_index=True)
data.fillna(value=0, inplace=True)
data = data.astype(int)

data.to_csv("concat_fingerprints.tsv", sep='\t', index=False)
